# Supplementary material for: Autophagy-related gene model as a novel risk factor for schizophrenia
Source: Transl Psychiatry. 2024 Feb 13;14:94. doi: 10.1038/s41398-024-02767-5 (PMC10864401; doi:10.1038/s41398-024-02767-5)
Supplement: Supplementary file 1 — Supplementary documents S1 [file 41398_2024_2767_MOESM1_ESM.xls]

geneNames	GSM943243	GSM943244	GSM943245	GSM943246	GSM943247	GSM943248	GSM943249	GSM943250	GSM943251	GSM943252	GSM943253	GSM943254	GSM943255	GSM943256	GSM943257	GSM943258	GSM943259	GSM943260	GSM943261	GSM943262	GSM943263	GSM943264	GSM943265	GSM943266	GSM943267	GSM943268	GSM943269	GSM943270	GSM943271	GSM943272	GSM943273	GSM943274	GSM943275	GSM943276	GSM943277	GSM943278	GSM943279	GSM943280	GSM943281	GSM943282	GSM943283	GSM943284	GSM943285	GSM943286	GSM943287	GSM943288	GSM943289	GSM943290	GSM943291
A1BG	7.4757126465	7.514606201	7.522792303	7.47994919	7.459872675	7.537004705	7.456079975	7.5023271615	7.439080306	7.464513917	7.4556356915	7.473505145	7.471316854	7.512671846	7.458399508	7.4571848895	7.461567643	7.5553892165	7.519100249	7.48724819	7.3915519095	7.524992938	7.4164831825	7.5287996635	7.4385942365	7.393323954	7.481429926	7.4896510135	7.4260931795	7.5579563615	7.486108314	7.5461027815	7.5321784345	7.469763835	7.50284653	7.4456172955	7.481697434	7.4604794235	7.548307593	7.5096996495	7.4141714695	7.486467619	7.4343376215	7.5361260085	7.5504335295	7.5656435425	7.575693165	7.4844488965	7.521928068
A1CF	7.42991594966667	7.38788914166667	7.45126488	7.456196001	7.42575021533333	7.495393075	7.59112547233333	7.50618371833333	7.44460483666667	7.48931533166667	7.42388870833333	7.64380518933333	7.462827033	7.499857023	7.50669852133333	7.51218679233333	7.51524939966667	7.48804432033333	7.47524508266667	7.467303231	7.56444453	7.498554907	7.63670372333333	7.621623244	7.639494883	7.53728017333333	7.48435554466667	7.46953162533333	7.427040282	7.433896107	7.47993255366667	7.45167771166667	7.43157974166667	7.48845774233333	7.53935216966667	7.60919125366667	7.43175566	7.43218982433333	7.65098835833333	7.461651047	7.50118382233333	7.44329018433333	7.479280404	7.602205354	7.465413001	7.41474448166667	7.449717848	7.44125613166667	7.41053505
A26A1	7.5343635085	7.4693283745	7.4888499135	7.517830458	7.481227984	7.4641407215	7.5478129405	7.4813120445	7.492118492	7.464920948	7.505778914	7.546540376	7.490870035	7.6649221985	7.5627680445	7.5120596045	7.48730318	7.423665487	7.4970849395	7.514294493	7.4709623445	7.3928818635	7.4747604475	7.4471952315	7.49849853	7.494277947	7.473149865	7.429996562	7.535674372	7.494006687	7.4347578145	7.5730349855	7.4244672845	7.622588933	7.519935065	7.4008984835	7.4877425235	7.563309926	7.5296890965	7.5348586755	7.462319412	7.470185078	7.5463053475	7.5359833965	7.5118410965	7.6439943975	7.5782945725	7.5372702705	7.550090799
A26B1	7.437352856	7.355021557	7.426524346	7.456278705	7.363217715	7.404578945	7.456858728	7.733786148	7.525542702	7.329214088	7.458108292	7.34442725	7.444257681	7.392472554	7.331140482	7.435706244	7.411973861	7.381168316	7.424313385	7.399765999	7.480265906	7.540242762	7.36231609	7.475903079	7.45459462	7.424108323	7.387520911	7.485333324	7.460472981	7.46210432	7.408956517	7.44105828	7.439983548	7.476617894	7.396171014	7.436903221	7.367855341	7.358373806	7.38504328	7.340311371	7.783830385	7.443721159	7.486846463	7.418712994	7.479587695	7.533499408	7.401897004	7.425261082	7.445851656
A26C1B	7.437352856	7.408530268	7.426524346	7.407030391	7.465208838	7.622005882	7.538912458	7.430784027	7.502474106	7.439847834	7.420947128	7.457155491	7.453208582	7.485174126	7.491245544	7.442507358	7.434539859	7.614290196	7.484029308	7.415366935	7.392717846	7.573856491	7.38557335	7.492232199	7.491343895	7.370023009	7.382003549	7.393986454	7.372921028	7.442786479	7.426225408	7.452744182	7.458240392	7.583859597	7.468641465	7.552421328	7.493954597	7.461756787	7.549067254	7.495480163	7.381245352	7.382440069	7.547733049	7.439283571	7.446393483	7.515959325	7.453133499	7.465188061	7.538015347
A26C3	7.40451536133333	7.47334872266667	7.46263509133333	7.448327083	7.38137340433333	7.46089619	7.446127587	7.47047194633333	7.41246293533333	7.505206559	7.46927981233333	7.51652613833333	7.47490202	7.529064216	7.41497105966667	7.50342120733333	7.48879767866667	7.51359552766667	7.42785276133333	7.426186277	7.703677068	7.421295295	7.42677729166667	7.45914132466667	7.44517548466667	7.36964856966667	7.41421203866667	7.433164713	7.42764816233333	7.366791602	7.45365685	7.50631514433333	7.451049127	7.480610783	7.430845424	7.49003090533333	7.499220257	7.47908671166667	7.410232531	7.429261857	7.587809489	7.46505175033333	7.431521465	7.395509378	7.489590633	7.485891098	7.50240091966667	7.490776363	7.446989861
A2BP1	7.41374924275	7.4549935675	7.4137095035	7.4584343025	7.44198835625	7.374196987	7.40751831975	7.4840753735	7.41466394025	7.4258639895	7.463556852	7.5141846525	7.46528244975	7.3869416515	7.45466395425	7.42037078025	7.40219182975	7.400320605	7.44894066775	7.38425668125	7.465100993	7.461164332	7.4067707515	7.463223728	7.42751811575	7.46079026625	7.40616815125	7.4332300805	7.418182336	7.485415178	7.42776021775	7.44342790175	7.379811736	7.40782906825	7.41972195725	7.4162325645	7.386540852	7.4253769595	7.4468961325	7.46428497925	7.4512648155	7.4176586175	7.41641674175	7.45695095125	7.44848106325	7.431645174	7.3587610895	7.3776294775	7.44304517525
A2M	7.339387998	7.408530268	7.405966454	7.396980943	7.391655671	7.41962922	7.377629123	7.529537492	7.47121161	7.461375984	7.430301819	7.37880441	7.462174793	7.469884386	7.386337879	7.521092258	7.400597582	7.432415407	7.444348174	7.430804895	7.266336587	7.443437372	7.524925357	7.401975445	7.316503194	7.401111199	7.376459573	7.384619508	7.42909251	7.351518776	7.356437812	7.510045927	7.343796978	7.421876886	7.476580954	7.401057129	7.302171343	7.396052919	7.467953432	7.495480163	7.420583221	7.386951194	7.537675919	7.470003781	7.487802275	7.403194329	7.513273145	7.392661981	7.436324074
A2ML1	7.45457509	7.426009911	7.346149117	7.426925608	7.44714377	7.493682089	7.362787893	7.398439652	7.398752792	7.418142535	7.485549078	7.37880441	7.300925918	7.439116993	7.491245544	7.469318376	7.330926162	7.432415407	7.376909508	7.391904305	7.374914037	7.416026395	7.38557335	7.377086258	7.38672414	7.34638815	7.37088873	7.485333324	7.372921028	7.423404088	7.426225408	7.357259818	7.350447132	7.29575507	7.508166865	7.373970646	7.456936491	7.432881899	7.408933001	7.422694252	7.368164497	7.373356071	7.455896839	7.429008464	7.290027172	7.420466017	7.401897004	7.384420194	7.407412515
A3GALT2	7.462026522	7.416721297	7.475579512	7.436483908	7.414684923	7.4420444385	7.413724177	7.421280612	7.414218952	7.4717672275	7.4203880915	7.384477718	7.453480308	7.391910673	7.368031573	7.372685397	7.3660407215	7.4068775305	7.3902822085	7.4673992495	7.4346580965	7.466962527	7.466722284	7.4182408435	7.454581099	7.4467712265	7.41199786	7.3751907575	7.484192866	7.4298063945	7.443145903	7.4231679595	7.4296781845	7.4286082145	7.371486196	7.386507205	7.473237317	7.4171889335	7.3483043055	7.4189933655	7.3943472345	7.406931927	7.4402846385	7.43412652	7.334485409	7.3510309245	7.370326506	7.3756785575	7.535637478
A4GALT	7.393507774	7.434680613	7.375769836	7.37667151	7.509383356	7.434599354	7.442747745	7.388753793	7.447385138	7.407218533	7.392610705	7.423875071	7.435319703	7.454532519	7.358949403	7.415063751	7.489938519	7.516193058	7.464246836	7.360048551	7.410428243	7.523104399	7.42422212	7.401975445	7.371328532	7.385627851	7.451740903	7.47639188	7.410353905	7.551808161	7.477335289	7.405564944	7.408803189	7.435635044	7.444702405	7.436903221	7.469357544	7.468896054	7.491299236	7.385662718	7.527110259	7.409197806	7.497086401	7.439283571	7.378347035	7.498488749	7.463258021	7.58694576	7.538015347
A4GNT	7.624819392	7.502328871	7.436951785	7.456278705	7.465208838	7.343573152	7.604042193	7.666222701	7.578116143	7.461375984	7.430301819	7.457155491	7.571738011	7.439116993	7.524420136	7.442507358	7.500855565	7.466162658	7.450995165	7.562495048	7.357020425	7.691520922	7.408772672	7.36875295	7.659058327	7.476705032	7.541791835	7.605859513	7.492156879	7.390913697	7.552090756	7.357259818	7.396076341	7.394211426	7.412457228	7.454741046	7.221480827	7.468896054	7.373034239	7.41533217	7.460178442	7.460489415	7.537675919	7.520949325	7.528381905	7.778006539	7.453133499	7.527198022	7.407412515
AAA1	7.4064863442	7.4281468738	7.437746496	7.455491503	7.4550899528	7.4099886508	7.4218481312	7.4138382016	7.4196560038	7.4523757254	7.4205193824	7.4233976586	7.404987809	7.4410635734	7.4478413674	7.4248243224	7.3934699634	7.4554064802	7.4223635664	7.4041072394	7.4013862548	7.4687963158	7.3824345682	7.4329412444	7.387982366	7.4210220554	7.4482618142	7.4663703364	7.4566292396	7.411330662	7.4292487864	7.3590555858	7.4178558856	7.4189261124	7.4502520364	7.4313090248	7.4130241552	7.4087789374	7.3869834412	7.4196143124	7.323688804	7.4320030406	7.454528059	7.387313759	7.4425263504	7.408420611	7.3781664052	7.4152395744	7.4633705028
AAAS	7.810599218	7.720005801	7.727642171	7.706892448	7.721662096	7.522747461	7.610400567	7.768234545	7.479081394	7.649304573	7.694519662	7.659729115	7.609402061	7.930760448	7.728759525	7.851317989	7.779435383	7.630402892	7.898245121	7.596797678	7.724857667	7.823590034	7.643548589	7.679901119	7.665748374	7.598270905	7.638586178	7.511895062	7.69310865	7.5838238	7.725574674	7.618718194	7.670496825	7.530601186	7.732371911	7.722362155	7.542125859	7.731185439	7.836867627	7.675844095	7.958684795	7.740629026	7.788227898	7.844977458	7.790867005	7.867458543	7.775079479	7.766343479	7.696843287
AACS	8.007012988	7.883072671	7.867434361	7.827042405	7.822221925	7.897252899	7.827331834	7.870452294	8.064102179	7.77050712	7.89403549	7.771820826	8.07759435	8.136664515	7.715729076	7.86917753	7.846668101	8.07728425	7.959042037	7.872918492	7.755113661	7.713514224	7.865172653	7.847530554	7.698834009	7.845572986	7.723456846	7.709865437	7.952469448	7.880550106	7.785275796	7.709377266	7.785243965	7.911174111	7.747416027	7.784676778	7.688310476	7.824697806	7.888863093	8.002826666	8.014000199	7.873731885	7.842524271	7.835096102	7.961759237	7.884864577	8.131219226	7.925985105	7.696843287
AACSL	7.419950662	7.534966937	7.536191207	7.417011501	7.509383356	7.389448359	7.484701012	7.583351417	7.494712604	7.4720783	7.512649111	7.468156705	7.599920286	7.392472554	7.564533085	7.415063751	7.489938519	7.499592709	7.477446903	7.438462883	7.678398373	7.434344975	7.486070656	7.492232199	7.484046911	7.577449466	7.50760841	7.605859513	7.492156879	7.436333606	7.468888779	7.554487868	7.629889878	7.503702156	7.6250114	7.472538542	7.444435876	7.4108845	7.420815645	7.531536231	7.473458092	7.51660712	7.607351551	7.612351552	7.576019174	7.43774832	7.721610042	7.58694576	7.417104073
AADAC	7.366654544	7.364048009	7.426524346	7.366408665	7.560455237	7.434599354	7.406902964	7.413959683	7.4313196	7.351798944	7.363842082	7.40144402	7.381819784	7.500403236	7.340455314	7.482490535	7.434539859	7.398336666	7.370048921	7.623542133	7.410428243	7.406802067	7.447393015	7.41023876	7.371328532	7.461829199	7.387520911	7.458378764	7.366671589	7.436333606	7.417605636	7.618718194	7.487887457	7.352331766	7.412457228	7.373970646	7.542125859	7.350732699	7.502919382	7.495480163	7.368164497	7.292840112	7.537675919	7.387686376	7.47133974	7.342635881	7.493388119	7.40903498	7.387868561
AADACL1	7.714739757	7.682064079	7.6972785145	7.759569638	7.8219206005	7.8180814525	7.6875254335	7.6893589825	7.7676178665	7.776324631	7.656168304	7.638604337	7.7605141285	7.7951495575	7.788870669	7.910807427	7.7555002975	7.7986563385	7.715119778	7.7662769205	7.698787132	7.7890445045	7.7478870125	7.751896907	7.6471082245	7.6524291945	7.8526913245	7.770257691	7.6709532605	7.723605513	7.663669247	7.9385873865	7.801218366	7.653021649	7.60136782	7.5035444465	7.793525953	7.6569139935	7.7592516135	7.7774716505	7.697637303	7.7506305235	7.7677390115	7.8608578715	7.6780132455	7.6018501645	7.629232346	7.7691204335	7.8394783105
AADACL2	7.496850203	7.408530268	7.355973775	7.465937425	7.363217715	7.449489523	7.505256986	7.442782012	7.406949002	7.385217355	7.34440691	7.543999973	7.337091965	7.3610281	7.404351637	7.394058509	7.400597582	7.276226138	7.431008081	7.48356059	7.374914037	7.397535641	7.439668414	7.524836157	7.379040951	7.370023009	7.420079929	7.494231117	7.372921028	7.423404088	7.382831707	7.38154912	7.370203867	7.421876886	7.363212167	7.401057129	7.506127503	7.440148825	7.336738149	7.459245307	7.473458092	7.413585305	7.38227487	7.377291165	7.479587695	7.472392487	7.503350724	7.400866883	7.426741406
AADACL3	7.48848384	7.390869553	7.490797241	7.446557964	7.438028843	7.551497676	7.435644057	7.436702205	7.423232392	7.396244196	7.476441202	7.468156705	7.310013704	7.3610281	7.358949403	7.442507358	7.434539859	7.329123756	7.356251032	7.415366935	7.302837913	7.582117619	7.470584784	7.467728737	7.409600615	7.401111199	7.37088873	7.346741469	7.385404877	7.519812797	7.426225408	7.510045927	7.427622469	7.394211426	7.444702405	7.383022255	7.444435876	7.531772807	7.312305976	7.32490821	7.381245352	7.447944006	7.339265264	7.408395384	7.316916384	7.377278552	7.328426475	7.40903498	7.407412515
AADACL4	7.521685534	7.468891979	7.436951785	7.426925608	7.45620397	7.522747461	7.370225726	7.497649322	7.46330566	7.396244196	7.503652168	7.618071345	7.534718743	7.439116993	7.491245544	7.533659756	7.818148248	7.565554896	7.376909508	7.498270872	7.284622593	7.548730163	7.587726833	7.61448364	7.611560546	7.513364301	7.354012406	7.278919476	7.570098544	7.487786266	7.502504859	7.521275201	7.476147618	7.557319025	7.531703265	7.373970646	7.406473159	7.4108845	7.717987802	7.370672782	7.500168304	7.460489415	7.360858962	7.571733072	7.42113905	7.551117888	7.493388119	7.496478984	7.445851656
AADAT	7.43788033475	7.42291351475	7.443285347	7.425535041	7.4043811825	7.440330558	7.4435030555	7.44519577975	7.501600245	7.44197688425	7.42742753425	7.419946652	7.3929009635	7.3683603815	7.40789511475	7.486531004	7.516348421	7.4925325145	7.4501211675	7.4172304315	7.4625580705	7.4454927585	7.42053776575	7.420003503	7.435744036	7.500902268	7.452506287	7.375015448	7.4479042	7.410334353	7.4558033305	7.43766129675	7.38626233325	7.43172264225	7.430539608	7.41424266775	7.39676453925	7.4629430635	7.41133885525	7.4335270755	7.45066111625	7.4253228045	7.4628986685	7.47753632325	7.41866352175	7.39237344525	7.43496548775	7.4268731085	7.40319851475
AAK1	8.33107879333333	8.250297344	8.25169564466667	8.382035761	8.28141491066667	8.10982205433333	8.297527605	7.95209358533333	8.120911806	8.11471412	8.28861898533333	8.21580770533333	8.00869560733333	8.07651928	8.149569226	7.97606081633333	8.28314260533333	8.11918469633333	8.257776421	7.95494884966667	8.385091293	8.24623833566667	8.14228158966667	8.27798313433333	8.17293451233333	8.36556832366667	8.16500474166667	8.27700189733333	8.27397313733333	8.013189681	8.23614291166667	8.08535411633333	8.16708235066667	8.401949086	8.428280888	8.344964443	8.20087848166667	8.19868229966667	8.28079513966667	8.268423771	8.094744073	8.324906795	8.23219543733333	8.24470635166667	8.34814669	8.23920534266667	8.16293902133333	8.20061267666667	8.31739533566667
AAMP	8.236747343	8.078639531	8.101769386	8.054911129	8.000335544	8.149951405	8.087979855	8.493746572	8.021053018	8.231924599	8.077353995	7.879047209	8.168592378	8.349748449	8.016558529	8.33184876	8.2616573	8.009222318	8.258311385	7.840238625	8.366136843	8.005510378	7.980739576	7.929866217	8.095839544	7.857154381	7.938530568	7.980999914	7.883310861	7.992937612	8.095074552	7.983508191	7.89176522	8.156566341	8.215551884	8.00858338	8.131173528	8.140367096	8.385189148	8.230335595	8.538086154	8.035629279	8.276580424	8.321035346	8.271243193	8.357059155	8.419243676	8.558441702	8.309627794
AANAT	7.366654544	7.318501715	7.365844122	7.417011501	7.438028843	7.493682089	7.470842595	7.358306519	7.486915046	7.374135765	7.402102668	7.367402636	7.337091965	7.329288827	7.321781739	7.408102563	7.366075557	7.499592709	7.397350527	7.453657148	7.320978577	7.341108389	7.416498329	7.309776063	7.371328532	7.401111199	7.365290762	7.337170759	7.460472981	7.596646239	7.477335289	7.393591737	7.343796978	7.408069201	7.420557345	7.319059528	7.302171343	7.432881899	7.594719701	7.340311371	7.3158432	7.395911656	7.455896839	7.303572592	7.386976639	7.394558501	7.391526128	7.40903498	7.358157877
AARS	10.46498745	9.878235726	9.952490815	10.10024382	10.17231892	9.640261354	10.22597119	9.799505191	9.862662291	9.645967988	9.883505839	9.62318951	9.622565696	9.737456674	9.765311618	10.74092297	10.19826124	9.850544327	10.22010292	9.837754242	10.28743217	10.43128777	9.824528258	9.893623148	9.524657021	10.33921135	9.742612217	9.585491773	9.720874628	9.829047144	9.853034756	9.546110627	9.867926872	10.28018644	10.69996011	10.21260309	9.852950644	9.45439406	10.13123137	10.00299546	10.52878068	10.39393527	10.11808934	10.47612688	10.52583517	10.11586805	9.911574534	10.47462865	10.11503254
AARS2	8.413362816	8.157737768	8.241412247	8.106391037	8.124700151	8.149951405	8.353496117	8.343713832	8.176251555	7.89571957	8.083891294	8.198636673	7.967120541	8.259335041	8.175044509	8.484989744	8.241521472	8.327095546	8.270243137	8.189002068	8.691616076	8.268681195	8.078702732	8.138634107	7.946240528	8.130416363	8.072995078	8.077074967	8.200858488	8.088680035	8.212214276	7.952690804	8.028349064	8.314439969	8.369323483	8.088666722	8.079119902	8.085865249	8.258840606	8.496634652	8.394609586	8.359137995	8.493434911	8.252197869	8.416361921	8.396926691	8.033140613	8.347851569	8.253484922
AARSD1	8.596991603	8.133481461	8.393495761	8.390582962	8.391088463	8.095668662	8.557378833	8.312740598	8.275583251	8.271908799	8.387892583	8.430895984	8.244291004	8.323621238	8.289400387	8.495149611	8.526817235	7.981131622	8.472729427	8.136588008	8.652248642	8.806670059	8.311497228	8.43432914	8.15249152	8.249238371	8.354294588	8.248309828	8.361613235	8.394137767	8.456721233	8.064124592	8.20314225	8.536321357	8.614455069	8.583196845	8.301503439	8.32662366	8.398331336	8.143856453	8.508261806	8.322499385	8.244021907	8.22337082	8.519564798	8.67023041	8.287470312	8.299953471	8.205912334
AASDH	8.125011408	8.037415063	7.559738033	8.197912207	8.216495232	8.062219208	7.974617485	7.995019369	8.037346075	7.968278466	8.165786488	8.114534406	7.930544941	7.634966666	8.235524793	8.264632852	8.11201233	7.995236596	8.011284955	8.095939713	7.938946614	8.359576344	7.909892587	7.855211709	8.157088373	8.044291952	8.495517021	8.03001212	7.921570358	8.235785599	8.010204782	8.078179815	8.270888914	7.875569451	8.127747666	8.15597756	8.229358898	7.974514561	7.868238274	8.209222398	8.053929179	8.160863864	7.88659118	7.815222434	8.237165105	7.823169797	7.988382584	8.058714623	8.184272521
AASDHPPT	7.7443454305	7.9676017505	7.79093018	8.063234953	8.00393947	8.047732534	7.805763474	7.7847892775	8.049731557	7.618446677	7.975530412	7.683067923	7.977415252	7.649571593	7.8268373795	7.9914766	7.859558123	7.9327060725	7.682729565	8.0774819795	7.605878296	7.673232005	7.838521277	7.61044705	7.974793213	7.905715085	8.2127395435	7.816801098	7.825339486	7.72782468	7.7364688655	8.1865489645	8.1882955235	7.6883025065	7.738423046	7.6596931165	7.9763992425	7.860969494	7.76714252	7.725012457	7.6104483455	7.897889554	7.795350702	7.803177287	7.8018389775	7.546835086	7.8350791345	7.971495889	7.916283627
AASS	7.437352856	7.4039912385	7.5546989275	7.4359676085	7.472775627	7.4780383105	7.43204348	7.4475730455	7.4786298095	7.4986636635	7.443825873	7.4626114725	7.46666671	7.5001368665	7.5268048285	7.4979396715	7.601580247	7.5240151415	7.470828557	7.490855557	7.5305377615	7.559315872	7.428080767	7.467693935	7.4671207085	7.5048684675	7.430730949	7.4613394875	7.508265547	7.4616233375	7.449474715	7.545381975	7.5022071115	7.5099777315	7.58236221	7.4411031885	7.5627131175	7.4437661305	7.502646666	7.4554728975	7.4547043875	7.5137628965	7.4650039595	7.418434983	7.4997294085	7.464109396	7.483203322	7.5362444305	7.519315783
AATF	10.03389562	9.916911369	10.00222107	9.700563464	9.853588818	9.693697217	9.821134718	9.837500816	9.586911702	9.833884844	9.733835552	9.633833976	9.764999722	10.15871751	9.59874503	9.781364706	9.792404195	9.975170074	10.08917022	9.266995398	9.991187214	9.786821611	9.565248656	9.778592184	9.761231646	9.712604826	9.125064363	9.794471698	9.726471242	9.629974381	9.429171471	9.707153565	9.564023757	10.21898807	10.28534717	9.498143403	9.491866879	9.786185917	9.961989249	10.03616344	10.16374242	9.790468322	9.782246542	9.965953343	10.12531817	10.26115198	9.784968498	9.878808695	9.814582668
AATK	7.50448323333333	7.55898344366667	7.507570586	7.525843758	7.582365869	7.59400331766667	7.53194465866667	7.69657125333333	7.58227988433333	7.65276098	7.57741159166667	7.58986179166667	7.62731075733333	7.63577436733333	7.66917398233333	7.64540609366667	7.52937681433333	7.58937419433333	7.58275331966667	7.565632456	7.52213407633333	7.46442430266667	7.52918978866667	7.565262534	7.58202970966667	7.533931408	7.525628949	7.61203876666667	7.632141774	7.620474502	7.52656854833333	7.539068684	7.49907672166667	7.59511266166667	7.54391353633333	7.58227249766667	7.600810234	7.63936566866667	7.56350472333333	7.56651407133333	7.66312805166667	7.540778283	7.51448441433333	7.64034013866667	7.50446740233333	7.644266213	7.59963441733333	7.53004620366667	7.56966962233333
ABAT	7.498008628	7.53435193233333	7.47481621033333	7.46901611433333	7.57552742	7.41455897766667	7.57653681	7.48717083333333	7.57381534466667	7.54466062366667	7.547787018	7.54252658033333	7.67615752333333	7.539791368	7.580604384	7.583889872	7.46789030633333	7.45989905333333	7.51110781833333	7.59422596466667	7.536950309	7.534258925	7.51011120966667	7.47266751866667	7.58254216833333	7.48258737166667	7.51427898366667	7.56932236333333	7.60416089266667	7.61886040766667	7.57531107033333	7.546295781	7.554563681	7.49564880666667	7.504491565	7.55502706833333	7.41460876533333	7.51932574733333	7.51720607166667	7.58920623266667	7.540702739	7.56293440633333	7.553573669	7.63121881633333	7.48199315833333	7.522711831	7.589697692	7.57039844366667	7.45389483966667
ABCA1	8.954390995	9.150390968	9.14783455	9.606187661	9.119407329	9.29311967	9.114054849	9.032570907	9.506710618	9.657377803	9.090950287	9.400507997	9.954460185	8.923802654	9.361597707	9.651258003	8.775931801	9.644971901	8.512066078	9.871472067	8.499180372	9.581957037	10.10860004	9.72220284	9.928947755	9.941455614	9.86001275	10.470223	9.295776072	9.281313988	9.437027221	9.701294289	9.726890553	9.640733056	8.553310869	9.11957828	10.5551717	10.17875918	9.273370596	9.440944366	9.30281097	8.665273006	8.829947178	9.062719499	8.12893302	8.553180528	9.584721079	8.339263175	8.981448834
ABCA10	7.4325630855	7.451500899	7.4119886045	7.5035226935	7.428752882	7.478871899	7.452860657	7.398700655	7.494694576	7.4919164885	7.4208577825	7.4404207945	7.484744399	7.507110136	7.4657274165	7.4401155975	7.394681487	7.3375626955	7.4274891665	7.4756419425	7.4015730445	7.451341514	7.393287637	7.5206315955	7.394378329	7.491444435	7.461998867	7.392658448	7.407241747	7.4006541535	7.386902403	7.404685648	7.431558534	7.3793800365	7.391980706	7.490156974	7.3936354645	7.4607476575	7.502646666	7.437065602	7.481185915	7.4242554285	7.4138884515	7.4079612335	7.4589005235	7.3988750535	7.4426411085	7.445333601	7.464486805
ABCA11	7.40236751	7.485708827	7.395822868	7.531905949	7.474157792	7.404578945	7.428507952	7.430784027	7.621794201	7.407218533	7.439612897	7.390151026	7.507314005	7.454532519	7.482805857	7.570484665	7.522537704	7.432415407	7.457627806	7.541443467	7.392717846	7.331575314	7.416498329	7.434944807	7.332319715	7.563418818	7.436019619	7.375211273	7.397878706	7.416926272	7.426225408	7.429299166	7.634550923	7.463005003	7.547334881	7.463644101	7.444435876	7.381085343	7.479644199	7.495480163	7.3158432	7.56518546	7.350084637	7.439283571	7.512247878	7.472392487	7.317763126	7.342655391	7.510969963
ABCA12	7.4486684685	7.451025582	7.6434880285	7.431849808	7.486895225	7.389448359	7.449419319	7.4327515685	7.418407968	7.3905698165	7.434828032	7.429445531	7.4805554655	7.337242524	7.4564549385	7.453622735	7.434063002	7.431752051	7.5232579965	7.4453508945	7.4006222415	7.4743999585	7.5507637905	7.4057852235	7.454540534	7.441693655	7.462091695	7.489344938	7.534450148	7.5390081625	7.381874849	7.404299294	7.487706012	7.4966633705	7.464602302	7.414355846	7.40632755	7.3957808985	7.3595319015	7.393065806	7.4469622305	7.4264594825	7.424407233	7.418165634	7.4294357155	7.5600612885	7.416753106	7.4071994305	7.474099885
ABCA13	7.393507774	7.345953093	7.436951785	7.55935521	7.419637306	7.594035869	7.505256986	7.436702205	7.297562957	7.396244196	7.521610768	7.390151026	7.480162327	7.345196221	7.349725267	7.508375922	7.445732751	7.581867625	7.437686074	7.468689541	7.428041687	7.378880385	7.431945129	7.335202787	7.498614841	7.4392878	7.47237287	7.458378764	7.454176682	7.442786479	7.485753386	7.521275201	7.439983548	7.490183436	7.412457228	7.695443264	7.469357544	7.531772807	7.38504328	7.553132676	7.500168304	7.46463023	7.455896839	7.366866185	7.560265969	7.307780874	7.532997916	7.376141448	7.529058644
ABCA2	7.590810653	7.604631693	7.452924632	7.601297509	7.5667834405	7.507622329	7.600736199	7.624041896	7.5757832715	7.7039260675	7.5850880145	7.710927862	7.5303720255	7.603386481	7.6698691945	7.7577791575	7.6375079295	7.6041966925	7.7294757755	7.5411273225	7.665090901	7.572185827	7.597139425	7.7552512	7.5568264735	7.6109028395	7.49071537	7.7497723355	7.6131978035	7.6025571665	7.6360761575	7.61439188	7.5883537415	7.68206746	7.576722169	7.619755478	7.573836344	7.630617017	7.5546125805	7.7231853845	7.5734526525	7.673473112	7.591938876	7.5410247415	7.6756654045	7.8542325725	7.664274563	7.6567971395	7.596684558
ABCA3	7.593851548	7.5509796	7.634011186	7.503974933	7.50066357	7.565755135	7.484701012	7.436702205	7.439370508	7.545998981	7.548292025	7.586521321	7.462174793	7.722471457	7.58014381	7.7615768	7.565328609	7.549172576	7.601200139	7.498270872	7.740056005	7.557162062	7.416498329	7.68806476	7.469374036	7.60515166	7.536970572	7.458378764	7.610367208	7.513411729	7.656190541	7.576227141	7.505194114	7.435635044	7.702008788	7.543545422	7.456936491	7.558951941	7.560524948	7.560330232	7.695433996	7.749217687	7.607351551	7.571733072	7.734132344	7.542298313	7.648035606	7.699892749	7.538015347
ABCA4	7.647607316	7.57460874	7.571733373	7.630381719	7.617246522	7.809228401	7.654149019	7.61304936	7.510199594	7.503959125	7.600805001	7.607585305	7.534718743	7.664315592	7.675327056	7.694928687	7.522537704	7.646451706	7.562338428	7.541443467	7.630640706	7.496999338	7.548368568	7.401975445	7.439707032	7.534997034	7.512554715	7.503085085	7.517801486	7.500604146	7.494143199	7.64970567	7.670496825	7.530601186	7.531703265	7.552421328	7.666918637	7.504128559	7.502919382	7.545935005	7.581827032	7.497021917	7.617171157	7.551428277	7.544387403	7.677200413	7.775079479	7.759833008	7.624309619
ABCA5	7.59494328466667	7.53213067466667	7.528964441	7.53897819733333	7.530299503	7.606012549	7.56419059866667	7.53756277266667	7.541229008	7.44617844933333	7.57452342833333	7.52993054466667	7.533655117	7.431713415	7.562334865	7.53133591866667	7.46980017733333	7.548867351	7.514209096	7.56337183966667	7.443290055	7.58701347033333	7.55408949466667	7.46753436833333	7.54849175966667	7.573660949	7.552672213	7.58798782233333	7.60424756933333	7.51493708466667	7.592572552	7.54696683766667	7.60261373866667	7.47946747066667	7.533969317	7.55550001	7.582428225	7.54644326133333	7.57130662466667	7.48773430933333	7.45173153733333	7.57462058266667	7.47641598333333	7.51728713666667	7.511397896	7.51626408766667	7.553069937	7.61814820866667	7.601253713
ABCA6	7.4325630855	7.426009911	7.479784082	7.5049436045	7.422339603	7.381359563	7.4807783075	7.427903818	7.506228874	7.519461549	7.448694165	7.439568196	7.46666671	7.4000725465	7.499926247	7.4547384005	7.4163269875	7.472338068	7.4336055245	7.4180968745	7.4164801045	7.534120569	7.4745400175	7.4633384695	7.5029694375	7.50595688	7.4430417525	7.421499136	7.505007187	7.462004117	7.4338853835	7.497773074	7.4491503355	7.4824113275	7.447892786	7.4946622745	7.491263897	7.500183703	7.497109309	7.4004381755	7.4471178025	7.468750582	7.491588976	7.418165634	7.4712725625	7.485440618	7.562266977	7.481041712	7.4926208815
ABCA7	8.140257307	8.041924452	7.992756832	8.05285341833333	8.24362366933333	7.84304533433333	7.93836286766667	8.076070732	7.87005417133333	8.14664958133333	7.96732034033333	8.09169995766667	7.80644267666667	8.11865167066667	8.185052427	7.78593957933333	7.97251236633333	7.89991982433333	8.02067616966667	8.121980685	8.20053077333333	8.01401370766667	7.944206092	8.03118761	8.26988465233333	8.08072736266667	7.93412388033333	8.25851019333333	7.88603021366667	8.225986504	8.16612948866667	7.975394446	7.94136511266667	8.02391631833333	7.94259617166667	8.192401281	7.94835708933333	8.17255462466667	8.14756454833333	7.98065370833333	8.11857616366667	8.101182905	7.808180013	7.98845285633333	7.97890299466667	8.27724980166667	7.90052757466667	7.94576100733333	7.878147391
ABCA8	7.4369929535	7.4417980155	7.519066089	7.3968415055	7.465097016	7.493523685	7.4277082525	7.42945846	7.4940637185	7.482574631	7.422153272	7.43985284	7.4540902685	7.39986437	7.426574909	7.40456113	7.4452680505	7.474539563	7.3660627955	7.3839812945	7.50484492	7.3315075645	7.4164831825	7.4676667635	7.49732168	7.3582359085	7.4844540195	7.4897384825	7.3510005795	7.419970981	7.395894112	7.3995783405	7.38546857	7.4068411135	7.4406199925	7.423333178	7.3927840065	7.4652950315	7.408933001	7.5276267075	7.4008937255	7.462436992	7.472785693	7.4443583875	7.491892984	7.5293945605	7.4211992225	7.4486729335	7.445851656
ABCA9	7.507733695	7.540912435	7.4967660785	7.480828134	7.493102135	7.5298759755	7.5169951415	7.548278365	7.525094273	7.5824088355	7.5512690925	7.659382094	7.633785181	7.6201971945	7.5072138055	7.6715064115	7.5062885505	7.573297975	7.4938814835	7.5624048885	7.556696729	7.6818655475	7.600452171	7.5207563465	7.5415065735	7.5967823915	7.5395063065	7.6057684105	7.5262613215	7.535240331	7.5272978075	7.5343802735	7.5132893015	7.5506062075	7.487691965	7.5968964505	7.525536195	7.5343807315	7.508712421	7.5386780205	7.481933893	7.535330266	7.542598203	7.5514082075	7.6783371375	7.6863764875	7.532022303	7.5246534515	7.557877563
ABCB1	7.9477396635	7.863203913	7.8114185965	7.962896436	7.827208162	7.729866109	7.784075535	7.6806377805	7.7390768865	7.7698315105	7.8398695355	8.05565559	7.702011944	7.6926019445	7.769294546	7.6720245105	7.8793488295	7.637794703	7.9816827075	7.7346425505	7.8415999745	7.9255469945	7.887814162	7.7039861535	7.638796778	7.7522122965	8.03282521	7.7659307905	7.779073783	7.7582529615	7.8951280015	7.8583841615	7.763089012	7.749457918	7.78696739	8.158146337	7.925317437	7.865254423	7.871296158	7.77216782	7.7772694635	8.032833507	7.6888507295	7.6124716575	7.898050177	7.656343092	7.612480383	7.785033666	7.925210842
ABCB10	7.601656551	7.766364744	7.908956785	7.945585628	7.960763786	7.757257741	7.743554198	7.84812647	7.82878271	7.77050712	8.165786488	7.711178883	7.736377609	7.530685372	7.837816112	7.989469506	7.827705138	7.757093517	7.627062944	8.063487076	7.581648153	7.797113835	7.902547066	7.56555507	7.907078459	7.935442935	8.423846816	7.709865437	7.741723235	7.897441243	7.770530319	8.234342982	8.533075148	7.688323586	7.640485851	7.929696398	7.934657529	7.885571962	7.66236899	7.879819212	7.568033496	7.876319236	7.869097059	8.005415003	7.637808862	7.46371795	7.730625904	7.811113561	7.81535199
ABCB11	7.480073284	7.381972566	7.436951785	7.417011501	7.50066357	7.608059599	7.414137626	7.393534078	7.390520225	7.439847834	7.485549078	7.40144402	7.355026434	7.423636237	7.532564935	7.489018957	7.478969084	7.565554896	7.397350527	7.335726631	7.462963892	7.470436207	7.377828957	7.434944807	7.394378329	7.385627851	7.436019619	7.431036414	7.410353905	7.403941502	7.443377452	7.429299166	7.421386027	7.421876886	7.46068264	7.392050469	7.469357544	7.440148825	7.549067254	7.481014823	7.342015668	7.395911656	7.403517686	7.531113587	7.446393483	7.507215924	7.422514839	7.425261082	7.32798622
ABCB4	7.384602443	7.526883531	7.458133087	7.568402264	7.52664668	7.565755135	7.414137626	7.393534078	7.46330566	7.493368202	7.439612897	7.468156705	7.657525002	7.620221531	7.50795082	7.552235316	7.467945911	7.363911393	7.857798625	7.541443467	7.462963892	7.713514224	7.416498329	7.590002351	7.505859941	7.556358482	7.731578519	7.467406965	7.550313874	7.635151622	7.485753386	7.345015299	7.487887457	7.449344234	7.523870518	7.579076187	7.406473159	7.461756787	7.628661754	7.538736455	7.381245352	7.535689343	7.435067244	7.520949325	7.446393483	7.498488749	7.453133499	7.549865765	7.455323744
ABCB5	7.31170542	7.355021557	7.416198012	7.324601094	7.382226076	7.404578945	7.31742445	7.388753793	7.323350727	7.450633102	7.411547772	7.34442725	7.39073473	7.439116993	7.340455314	7.358229791	7.456867611	7.398336666	7.431008081	7.430804895	7.392717846	7.461483868	7.401044045	7.393696342	7.371328532	7.424108323	7.462103297	7.375211273	7.40411545	7.436333606	7.408956517	7.320332215	7.316887235	7.338267794	7.346513204	7.401057129	7.38079777	7.403485564	7.408933001	7.407949513	7.355089934	7.395911656	7.38227487	7.439283571	7.343465537	7.351311511	7.34962697	7.48090539	7.317829238
ABCB6	7.900532896	7.685566875	7.839489845	7.731648304	7.655905751	7.508254275	7.843442658	7.666222701	7.784543037	7.89571957	7.635243604	7.670075936	7.628505524	8.080149236	7.747925716	7.88235466	7.730015948	7.772647243	7.816105265	7.754641756	8.0546192	7.893367945	7.57982307	7.800740585	7.56993376	7.839744149	7.629719109	7.747909772	7.720911273	7.743010013	7.807164713	7.639461381	7.586058154	7.675409654	7.77718309	7.828460577	7.779817347	7.790337643	7.651158371	7.726255387	8.00037788	7.944535648	7.88659118	7.764992355	7.878891808	7.99240093	7.901907434	7.884744491	7.764980754
ABCB7	8.227440712	8.486557198	8.507731259	8.385423655	8.33645113	8.467238006	8.237666403	8.196897605	8.49427193	8.417275773	8.330694146	8.161176785	8.25735888	8.044557901	8.209925542	8.258608105	8.300839135	8.272627873	8.418312874	8.19754814	8.173642665	8.574324287	8.091084561	8.096652259	8.241078329	8.298618819	8.41242052	8.088551741	8.310601327	8.29623195	7.91911188	8.310611205	8.415098396	8.264681899	8.13796483	8.230873621	8.063857159	8.263377088	7.939339911	8.160493829	8.331183391	8.092765855	8.003842536	7.884086188	8.271243193	7.805192409	8.018412008	8.084823678	8.329522948
ABCB8	7.445986404	7.417292971	7.405966454	7.503974933	7.45620397	7.328119772	7.428507952	7.403475784	7.46330566	7.450633102	7.34440691	7.412684884	7.462174793	7.590584035	7.404351637	7.482490535	7.489938519	7.532719148	7.47085297	7.453657148	7.514535367	7.443437372	7.393311321	7.284081374	7.484046911	7.416473004	7.584292	7.494231117	7.42909251	7.423404088	7.443377452	7.521275201	7.452193198	7.610226713	7.539524443	7.373970646	7.518214654	7.483081064	7.348882721	7.459245307	7.342015668	7.586488498	7.507288846	7.366866185	7.58384925	7.577710847	7.513273145	7.564802183	7.445851656
ABCB9	7.86334044166667	7.523404315	7.54784115133333	7.566289997	7.599149875	7.47701225466667	7.808077081	7.41511916033333	7.97174084566667	7.767973193	7.89177417833333	7.60392158266667	7.58320956866667	7.80102822366667	7.68983825933333	7.87243764033333	7.725632378	7.9389805	7.631246768	7.82040997433333	7.669197366	7.653012436	7.53652341466667	7.70264064433333	7.56158045933333	7.590792567	7.578071315	7.60582658833333	7.70215094566667	7.51326171566667	7.69687910566667	7.51526175066667	7.6103612	7.70257324666667	7.705462078	7.76346898466667	7.50048582466667	7.53743541366667	7.56548000433333	7.76578511	7.56654279233333	7.597494033	7.724846956	7.83855072466667	7.621778003	7.63709420233333	7.448593856	7.73937756933333	7.56579858933333
ABCC1	7.4892269955	7.43688536	7.5590793885	7.464840407	7.5115992815	7.627193444	7.510826193	7.459776499	7.498052906	7.6006125675	7.5535386345	7.4678044135	7.5727219285	7.485052848	7.510170745	7.523229668	7.4661748865	7.5627264525	7.571425205	7.4771996765	7.5599724205	7.4382114315	7.4985595415	7.492066438	7.5913537755	7.5065569085	7.4328631855	7.552090876	7.5027245625	7.4748428995	7.50625224	7.4564674845	7.5137448255	7.5226116355	7.5345582695	7.5437468665	7.654803233	7.684310259	7.616246631	7.560345754	7.487212568	7.5402210195	7.735047356	7.505560667	7.449851284	7.46419822	7.5051828525	7.613178978	7.5126237735
ABCC10	7.86279198	7.759866288	7.75540203	7.664806629	7.67092571	7.608059599	7.777720921	8.004593351	7.684972158	7.760567543	7.988958125	7.75175622	7.815517882	7.678921655	7.766661378	7.842260489	7.798887304	7.908904664	7.767097613	7.736781799	7.678398373	7.817030377	7.691821047	7.776944738	7.800522156	7.880015026	7.616283595	7.770239538	7.830544363	7.857607959	7.740678355	7.669937398	7.700189798	7.851445816	7.904389175	7.802279652	7.770012077	7.731185439	7.772704986	7.733418268	8.066900817	7.9641689	7.81556374	7.74473063	7.961759237	7.944090196	7.648035606	7.829881733	7.649018944
ABCC11	7.44520688333333	7.43128444	7.42208287866667	7.423081778	7.43516847433333	7.48506461366667	7.424047111	7.39978448633333	7.37390962666667	7.44296763033333	7.44258811866667	7.45281634533333	7.411533171	7.4719243	7.44813865833333	7.41707457066667	7.441580188	7.48428669533333	7.39959345033333	7.46309932533333	7.46685659533333	7.42106915433333	7.38811272133333	7.35999634533333	7.429589174	7.408554091	7.44042452033333	7.41510450633333	7.425304151	7.39083133933333	7.41595058933333	7.40110814166667	7.44933791966667	7.370587599	7.43869381233333	7.415750471	7.41374770766667	7.46891649866667	7.39267333366667	7.43878726366667	7.52751025966667	7.450095981	7.454803687	7.45578358133333	7.42535376766667	7.46988177433333	7.39824730033333	7.42178307866667	7.436679305
ABCC12	7.529876532	7.502328871	7.447486212	7.756037054	7.568755215	7.464299909	7.538912458	7.497649322	7.486915046	7.362997098	7.494619108	7.607585305	7.534718743	7.500403236	7.448481077	7.533659756	7.467945911	7.581867625	7.516790613	7.376058284	7.514535367	7.443437372	7.455119949	7.393696342	7.513079387	7.446831968	7.482551239	7.431036414	7.435350581	7.481372289	7.519144232	7.475892881	7.464248734	7.394211426	7.484502199	7.534672257	7.600304376	7.490127315	7.467953432	7.581929461	7.527110259	7.520463674	7.69458116	7.520949325	7.429591805	7.622536912	7.562286706	7.572218078	7.417104073
ABCC13	7.62150099666667	7.53596790066667	7.598887721	7.60472426733333	7.602363847	7.78369645433333	7.567869827	7.72638776633333	7.64114565033333	7.68697170966667	7.575815774	7.64991975233333	7.60637064066667	7.72685687133333	7.60989901266667	7.57534800833333	7.71775043766667	7.74173575833333	7.660953566	7.51439087266667	7.718084199	7.68320690066667	7.55410702766667	7.60880974633333	7.64707374933333	7.55751729166667	7.58250402666667	7.666843627	7.67530328	7.58572234033333	7.69445669333333	7.69249196866667	7.53017827366667	7.60837967866667	7.61921586633333	7.58939202033333	7.59710025	7.52491980533333	7.68988994666667	7.570398754	7.70770151233333	7.56133136366667	7.745054134	7.81746936866667	7.62623196766667	7.631799842	7.70977676133333	7.67302372266667	7.658881335
ABCC2	7.463119044	7.534966937	7.501940971	7.612906266	7.4918857	7.41962922	7.505256986	7.475729186	7.46330566	7.587588781	7.512649111	7.554681876	7.498237943	7.500403236	7.610600915	7.435706244	7.366075557	7.549172576	7.424313385	7.649678144	7.678398373	7.479340124	7.524925357	7.557410491	7.611560546	7.685424604	7.446524379	7.605859513	7.537242918	7.474954307	7.535672527	7.475892881	7.591102996	7.463005003	7.72481365	7.570185672	7.666918637	7.611971963	7.549067254	7.625216197	7.513608088	7.546898995	7.497086401	7.520949325	7.495983693	7.481078274	7.552563397	7.534789154	7.501838565
ABCC3	8.2759187615	7.937784257	7.848974131	7.874828001	7.7805172145	7.8880095835	7.9753895555	7.9361553585	7.8278777015	8.411125894	7.7291940995	7.6996630025	8.016348597	8.218503724	7.9972083055	7.8522556525	7.818560735	7.9978232735	7.702328186	7.757028953	8.338315229	7.876356711	7.898298723	7.9030748045	7.8989147705	7.7086774665	7.7309049775	7.8013388365	7.923149813	7.9458628255	8.076128934	7.8782042685	7.62687997	8.277595039	7.83508312	7.7653434505	8.023104892	8.01026831	8.219529255	8.0097615445	8.0730290675	8.074605687	7.928053592	8.2142454035	7.8306220845	8.0323944555	8.370718814	8.337382514	8.164264017
ABCC4	7.5890383735	7.5765935745	7.5263885685	7.662219659	7.727639658	7.776803761	7.58128408	7.4843920105	7.635451416	7.659064753	7.596295638	7.4346324755	7.7652326135	7.538213293	7.509952715	7.715806486	7.642357778	7.565415696	7.591494261	7.687385901	7.779361874	7.70620942	7.628356096	7.47994849	7.548687918	7.6454485535	7.730428541	7.546334091	7.6158823645	7.4749340065	7.7178489235	7.7260618535	7.638854876	7.5630390575	7.499670145	7.7303861295	7.654254483	7.6365718705	7.6399100625	7.5495023135	7.5890188205	7.6611781415	7.537033901	7.769697951	7.6182530065	7.4593856405	7.6100030815	7.723491605	7.670883753
ABCC5	8.39673769	8.25336218933333	8.25126225366667	8.23533749	8.23243254666667	8.19229095966667	8.51412180033333	8.39193765033333	8.16540481366667	8.34522901433333	8.377841008	8.344283593	8.42619271466667	8.34899283566667	8.76080769666667	8.232511823	8.35032768366667	8.20577742966667	8.27829180033333	8.621757234	8.453474536	8.04159985266667	8.311663935	8.07676019833333	8.55808824833333	8.47242140366667	8.30093821433333	8.925420114	8.410824914	8.649394642	8.513439322	8.364925116	8.51349671566667	8.278822252	8.366662069	8.36809990033333	8.66797174533333	8.60161074766667	8.47150611666667	8.104298964	8.31394629466667	8.19007287933333	8.137397393	8.34420875	8.40073074166667	8.53615938433333	8.16860493433333	8.09980684233333	8.233314567
ABCC6	7.49862831633333	7.49278678883333	7.486242785	7.4721205465	7.45277607016667	7.47252528466667	7.50809584133333	7.507043515	7.50203797466667	7.4503774265	7.46353714633333	7.52489330583333	7.51986389483333	7.4684724655	7.54528581616667	7.48223766666667	7.428069403	7.5508026975	7.51718997083333	7.50850329283333	7.46143655883333	7.50437453733333	7.49684935333333	7.44941235166667	7.47527984833333	7.475125171	7.51234990466667	7.51401013316667	7.51586020883333	7.50029071883333	7.49098015216667	7.44143823966667	7.52334030666667	7.51407676383333	7.4655009135	7.49708386516667	7.5240057475	7.48289573483333	7.51539804316667	7.44311323766667	7.4971123415	7.5024338615	7.48327765866667	7.52741519266667	7.44904767833333	7.51533744716667	7.52324688083333	7.471879281	7.47360642733333
ABCC8	7.393507774	7.327692547	7.385759944	7.456278705	7.40103455	7.449489523	7.392333535	7.388753793	7.439370508	7.439847834	7.458108292	7.412684884	7.408558304	7.515573177	7.386337879	7.415063751	7.478969084	7.499592709	7.424313385	7.438462883	7.445554706	7.369493538	7.42422212	7.343625399	7.379040951	7.370023009	7.354012406	7.384619508	7.41659539	7.298046036	7.39156969	7.405564944	7.415112806	7.366343296	7.420557345	7.516929639	7.469357544	7.425582387	7.526058275	7.41533217	7.446942732	7.354941453	7.38227487	7.470003781	7.369681362	7.46371795	7.401897004	7.425261082	7.407412515
ABCC9	7.48744643633333	7.44813698566667	7.44040100333333	7.489254612	7.43170106566667	7.45851512966667	7.44735479633333	7.51752996733333	7.48160572	7.46115288033333	7.473048439	7.460643944	7.493060549	7.52265856633333	7.486870906	7.409459136	7.49099232	7.47620337266667	7.49541910333333	7.465091095	7.52331746766667	7.54458208333333	7.47867354366667	7.51093772366667	7.478727293	7.50619860433333	7.460515343	7.57061541766667	7.471653925	7.498866259	7.51135048266667	7.43224177166667	7.40579206766667	7.530540789	7.47593351933333	7.522758249	7.57775654266667	7.51775965133333	7.52157350766667	7.39513099433333	7.49256594766667	7.53283154366667	7.431467798	7.52078687833333	7.48191590066667	7.58719441	7.46942785066667	7.441211622	7.39465290533333
ABCD1	8.227440712	8.000368031	7.922652605	7.811539774	7.977838633	7.649667059	7.869831821	8.385155212	7.705437565	8.131710257	7.855840748	7.897911468	7.72646023	8.349748449	8.079198796	8.071660911	7.97339977	7.662437981	7.980274149	7.754641756	7.925542973	8.055676907	7.909892587	8.090501922	7.895654561	7.792183829	7.588918074	7.974729328	7.665339718	8.212124924	7.898749355	7.960475278	7.799664311	8.01335266	7.904389175	7.871389383	7.891257314	7.999552165	8.266276237	7.899921715	8.538086154	7.99554343	8.154993711	7.950639924	7.992267288	8.453514769	7.901907434	8.053432795	7.96168995
ABCD2	7.4226865735	7.3995208895	7.5263885685	7.4268927545	7.442042406	7.4786734075	7.473439493	7.4200889945	7.451156893	7.3907307755	7.508114938	7.489507982	7.4130387325	7.4693870065	7.439734649	7.386646771	7.472311568	7.389664894	7.403755651	7.494603331	7.462910306	7.415940308	7.420339585	7.409764239	7.398019066	7.41919711	7.4147045435	7.4447503785	7.426057648	7.503349946	7.3942904695	7.409535418	7.5278241665	7.475457107	7.4487028745	7.4363596225	7.438146603	7.4579814815	7.485259768	7.4592201605	7.4074607775	7.442326749	7.3430398715	7.418712994	7.3952855935	7.3987787405	7.4426411085	7.4387222725	7.449419262
ABCD3	7.692083967	7.582380033	7.559738033	7.706892448	7.735672315	7.677021335	7.654149019	7.583351417	7.718923326	7.679922739	7.694519662	7.638955854	7.599920286	7.530685372	7.50795082	7.721112941	7.554699608	7.581867625	7.503713793	7.74276462	7.709516598	7.803793019	7.715954231	7.581850332	7.590852955	7.618823822	7.867421889	7.755393851	7.672272793	7.673548846	7.552090756	7.728602229	7.851747884	7.449344234	7.709630808	7.650524017	7.760120029	7.807621802	7.628661754	7.596341218	7.710047951	7.734861725	7.769802143	7.581884836	7.762743383	7.515959325	7.712553182	7.651524312	7.665190224
ABCD4	7.52922291225	7.4434327135	7.50042686625	7.51933474175	7.45631691575	7.543506003	7.48839277725	7.411770059	7.42091107425	7.47950364075	7.47577466975	7.515320059	7.44877067075	7.44940725425	7.422122419	7.4605260005	7.48412161075	7.473805414	7.4440393255	7.4722837245	7.5301343805	7.52376371975	7.45513218725	7.41186212825	7.418625866	7.46545712	7.45072353675	7.420482631	7.443397046	7.43276118775	7.39559781325	7.4737959115	7.45845177875	7.4757695465	7.4564174425	7.4679762535	7.558513791	7.46130090075	7.50543613575	7.4897155585	7.4418713505	7.47625033725	7.46820540425	7.472337797	7.51826145775	7.46163266625	7.44770462175	7.47057273875	7.5033854665
ABCE1	8.000203709	8.118594182	7.894631074	8.3619180535	8.4631462485	8.291973445	7.8250308795	8.138153288	8.1965378255	7.977041465	8.3542772335	7.951407738	8.1150247365	7.634942917	7.87965409	8.2448658245	8.236184459	8.0220970175	8.097065804	8.3325863025	7.7624354985	8.8313711805	8.469784627	7.6838187125	7.902785984	8.2575764085	9.090682023	7.8442253425	7.964510543	8.0220809295	8.0068662165	8.2306005255	8.47388292	7.963074205	7.865994577	8.5982529595	8.2620472735	8.111365274	7.949104291	8.174071125	7.9284930965	8.168216975	8.1628863465	7.8497762175	8.004260654	7.535116989	7.8328261635	8.2457384355	7.955022229
ABCF1	9.8990924275	9.4778773225	9.5218375715	9.466644298	9.3717789495	9.3086129375	9.5498880585	9.449844726	9.285085481	9.2744594255	9.45376303	9.1875129435	9.22441847	9.483929092	9.3977010915	9.793364234	9.61802925	9.482056398	9.795714898	9.265106237	9.7050337235	9.9582223305	9.3662325105	9.322470247	9.0506490635	9.434422241	8.9664379235	9.175104021	9.2520478775	9.4353302115	9.319008895	9.2162581395	9.2723548375	9.847147241	10.0954907235	9.6628179515	9.2791314855	9.2044914505	9.5892197625	9.7605380345	9.898234414	9.9020015185	9.696247376	9.7389712445	9.983104609	9.825748815	9.5954370545	9.820547522	9.7894344345
ABCF2	8.07249772533333	8.01915634833333	7.95630634033333	7.867398581	7.97863102533333	7.88946851866667	8.000001006	7.87468577433333	7.84544183433333	7.93561603233333	7.87667461	7.96432812933333	7.844400484	7.932161781	7.92953825633333	8.10761868	8.010905776	7.816545068	8.05281674466667	7.87400139733333	8.08856293366667	8.17296228033333	7.94107982333333	8.11790091533333	7.81304114966667	7.85222653966667	7.803772942	7.93507547766667	7.89815203933333	8.00159405766667	7.88661484833333	7.78246273333333	7.902310302	7.994080222	8.18709018933333	7.948038129	7.90102527533333	8.04231764033333	8.03939951166667	7.872569726	8.127738103	7.965664565	8.00267223366667	7.95645790233333	7.9766258	8.23821994766667	7.93476408466667	8.05394105466667	7.94722446166667
ABCF3	8.007012988	7.871330045	7.713880408	7.902251882	7.756315331	7.872482193	7.930874516	7.490156621	7.841180539	7.809871221	7.784858532	7.771820826	7.66728775	7.751248114	7.904016588	8.016371321	7.865425461	7.694228119	7.803981373	7.872918492	8.103356113	8.022428761	7.931648573	7.878033232	7.800522156	7.857154381	7.694518926	7.890128826	7.769343626	7.908545367	7.91911188	7.728602229	7.732411405	8.05630863	8.112181606	7.937832187	7.959945613	7.994583432	7.949239792	7.866288237	8.129107367	7.839677591	7.760530302	7.844977458	8.197043364	8.123256884	7.96536149	7.954712504	7.772309021
ABCG1	7.88899386166667	7.86162798616667	7.7885498235	7.61817474066667	7.667460319	7.62410174616667	7.8723655485	7.89026074933333	7.874618615	7.7855203575	7.77319171583333	7.83803102083333	7.85724897983333	7.7758834685	7.82533933266667	7.893656372	7.67685558616667	7.90027713233333	7.749447231	7.83036851766667	7.58823691133333	7.70463374166667	7.799401357	7.79446666066667	7.85950410783333	7.77523654683333	7.71140465533333	7.88786535933333	7.75008654616667	7.797668323	7.78198343133333	7.77412778916667	7.77070872583333	7.82705807633333	7.766099049	7.73085616133333	7.89829034216667	7.743699954	7.90462061016667	7.71051728866667	7.97122991633333	7.6604160965	7.69210006583333	7.83647707066667	7.7162270665	7.87679825083333	7.89202991883333	7.72903351916667	7.7780394495
ABCG2	7.437352856	7.336843218	7.395822868	7.494552954	7.372746504	7.522747461	7.428507952	7.393534078	7.398752792	7.587588781	7.503652168	7.412684884	7.363968744	7.469884386	7.386337879	7.401100879	7.467945911	7.398336666	7.484029308	7.399765999	7.410428243	7.434344975	7.455119949	7.434944807	7.52027337	7.393384715	7.477473355	7.375211273	7.41659539	7.34490011	7.365265908	7.452744182	7.35706533	7.435635044	7.396171014	7.534672257	7.553947076	7.454586002	7.432658087	7.422694252	7.486786488	7.439477765	7.392917627	7.429008464	7.487802275	7.325242996	7.339047721	7.376141448	7.529058644
ABCG4	7.471618397	7.408530268	7.490797241	7.426925608	7.474157792	7.579934458	7.470842595	7.425023609	7.47121161	7.429018295	7.420947128	7.423875071	7.462174793	7.545741214	7.430988221	7.328815506	7.38915692	7.449329558	7.424313385	7.430804895	7.630640706	7.461483868	7.439668414	7.434944807	7.505859941	7.354296762	7.414717127	7.449307471	7.379164945	7.416926272	7.338690523	7.429299166	7.560176084	7.352331766	7.412457228	7.490307198	7.588856812	7.490127315	7.717987802	7.617989804	7.595703289	7.422298489	7.497086401	7.418712994	7.386976639	7.420466017	7.412226537	7.48090539	7.704618665
ABCG5	7.562207162	7.649909962	7.700219831	7.522650423	7.543671839	7.579934458	7.641784052	7.490156621	7.494712604	7.556435258	7.57468368	7.543999973	7.647803955	7.56074206	7.564533085	7.533659756	7.699862358	7.532719148	7.542853835	7.603541613	7.548337616	7.505752993	7.486070656	7.549267028	7.461997747	7.563418818	7.690318845	7.467406965	7.517801486	7.564609286	7.62463723	7.487354019	7.538691146	7.597064603	7.640485851	7.731315398	7.553947076	7.538610619	7.549067254	7.509917148	7.710047951	7.52811655	7.435067244	7.500600226	7.675456484	7.832107065	7.638662994	7.557351447	7.599052346
ABCG8	7.428674317	7.494043638	7.346149117	7.366408665	7.4918857	7.508254275	7.414137626	7.425023609	7.479081394	7.418142535	7.467294581	7.44610902	7.426392188	7.345196221	7.395369836	7.358229791	7.342715456	7.398336666	7.349311499	7.446080281	7.445554706	7.531700592	7.408772672	7.426722385	7.38672414	7.527816302	7.359665408	7.449307471	7.372921028	7.423404088	7.451909993	7.452744182	7.396076341	7.380302985	7.371504184	7.481425783	7.406473159	7.403485564	7.408933001	7.407949513	7.513608088	7.500979384	7.403517686	7.449540046	7.299028451	7.446397258	7.317763126	7.400866883	7.436324074
ABHD1	7.48848384	7.434680613	7.416198012	7.436774008	7.50066357	7.374237302	7.491583688	7.521273283	7.46330566	7.4720783	7.539431445	7.511733756	7.507314005	7.454532519	7.448481077	7.455991168	7.489938519	7.449329558	7.437686074	7.541443467	7.374914037	7.684083437	7.470584784	7.426722385	7.47672369	7.424108323	7.49765123	7.511895062	7.576743417	7.519812797	7.477335289	7.510045927	7.402457566	7.309980071	7.640485851	7.445827919	7.530214584	7.490127315	7.571952439	7.444671374	7.568033496	7.561567616	7.597499251	7.45977957	7.463058197	7.595561053	7.422514839	7.527198022	7.581911967
ABHD10	7.803919758	7.928966446	7.646938335	7.952680821	8.066240559	7.847408381	8.070579778	7.791221716	7.987912317	7.977073365	7.792881937	8.040808704	7.921238279	7.722471457	7.632762411	7.973755007	7.80854205	7.772647243	7.851916034	7.894260544	8.11530082	9.158676331	8.047074794	7.847530554	7.750485399	7.885667854	8.666115212	7.792206123	7.734792758	7.698986451	7.814399263	7.828904021	8.431881101	8.117665273	7.79188936	8.181607451	8.056158598	7.896353302	7.857837848	7.919781578	8.445259954	7.860726902	7.979507105	7.87437537	7.917777158	7.884864577	7.792563533	7.966038397	7.986701599
ABHD11	7.526057449	7.576635432	7.59025362533333	7.53481270166667	7.51525671533333	7.66483467033333	7.67338760233333	7.48169241033333	7.57408717966667	7.52734244233333	7.527178487	7.50031252433333	7.64234854866667	7.78356294233333	7.60358974366667	7.543139176	7.655170048	7.50867641666667	7.542766446	7.54341258566667	7.42702288333333	7.475635268	7.48411882766667	7.58999745733333	7.65444228733333	7.59992025	7.50389097733333	7.72112350833333	7.61473624066667	7.63511558966667	7.52412952866667	7.64512897633333	7.645295005	7.547595654	7.60808722	7.46950140266667	7.54863522933333	7.56778774133333	7.47125340966667	7.512084309	7.47378195466667	7.56822953666667	7.527282216	7.571754382	7.649860449	7.745565933	7.73087128866667	7.53807294033333	7.576056346
ABHD12	7.885759919	7.89363450433333	7.72331275333333	7.75676337233333	7.74980672133333	7.93924176833333	7.94129721	7.83218012933333	7.76077903033333	7.80387100233333	7.77538115533333	7.78141298966667	7.674132992	7.888042951	7.74959263466667	7.95636156533333	7.776740675	7.85210540133333	7.83584863533333	7.705328276	7.81991381366667	7.94628736066667	7.775520279	7.686387052	7.791027921	7.78670349533333	7.64410480566667	7.75580252533333	7.69867250933333	7.91948873266667	7.78617772033333	7.854188096	7.705608291	7.85763337566667	7.930986233	7.895214076	7.72232482333333	7.87343703033333	7.87122932833333	7.75575973733333	7.87349285133333	7.91204531566667	7.83592753233333	7.81270174366667	7.88428345566667	8.07567143966667	7.75624076066667	7.960588864	7.794053348
ABHD12B	7.44988867833333	7.42211938866667	7.407786117	7.484297461	7.44968480233333	7.506964273	7.40548977233333	7.481847982	7.42548051733333	7.38361934033333	7.475694397	7.45918686633333	7.441313893	7.43883734233333	7.46624719266667	7.391951148	7.467603438	7.46581539733333	7.417557331	7.41470259566667	7.42780399833333	7.42935130866667	7.45529441166667	7.407432009	7.459068374	7.435892639	7.477284967	7.45483813033333	7.42920991766667	7.44054627	7.43714433933333	7.36825657233333	7.47526675	7.39839622433333	7.44194773733333	7.46660364333333	7.461574238	7.43763073933333	7.43625943566667	7.47130408066667	7.45160107466667	7.43709638966667	7.50863342666667	7.39103474433333	7.42099879633333	7.48474487733333	7.54053090433333	7.48267875033333	7.517332686
ABHD13	7.508391126	7.451881463	7.523184474	7.5216684365	7.552093974	7.4704730175	7.473439493	7.448044487	7.459117323	7.514370394	7.498586707	7.3386387955	7.4533981235	7.4077803095	7.3634909275	7.382260875	7.4231651665	7.3809911435	7.400735576	7.4568189035	7.5714433795	7.5100518685	7.4901048995	7.479967698	7.5198182875	7.508882291	7.4960772365	7.819749027	7.4895587605	7.4684409985	7.455730688	7.5371641025	7.4424754035	7.50360954	7.483627818	7.485850975	7.4875755725	7.4218831995	7.3790387595	7.4336487005	7.616784248	7.4554981885	7.4970114115	7.464583696	7.4918599265	7.372935006	7.4018763325	7.503570514	7.4637279685
ABHD14A	8.631649444	8.799909559	8.640836776	8.610541134	8.568466591	8.782204245	8.80244684	8.587375746	8.591333744	8.493181645	8.694412664	8.788320046	8.880616938	9.173728164	8.438966781	8.71218589	8.439380671	8.621061008	8.993889695	8.518594355	9.103100463	8.894208981	8.415279619	8.631623133	8.166226928	8.55450722	8.382410492	8.357255744	8.661031163	8.676318355	8.653041237	8.2221332	8.24143297	8.749906384	8.879943431	8.426235069	8.295113196	8.353374166	8.288269926	8.496634652	9.040649763	8.510488089	8.581394017	8.565158874	8.76388791	8.717250206	8.738924636	9.094337629	8.678324397
ABHD14B	8.273266437	8.152919114	8.147382977	8.048333722	8.098354966	8.171162762	8.322015814	8.232866407	8.090372691	8.382895532	8.29287477	8.283781582	8.250850059	8.580956831	8.256499619	8.464464527	8.41067212	8.226949456	8.495819865	8.109621053	8.560937389	8.762143102	8.007787171	8.319823738	8.03114643	8.153300943	8.129136609	8.065484627	8.186320927	8.227962577	8.274371886	7.871706226	7.946933581	8.322481659	8.563649484	8.406280905	8.10168457	8.318880896	8.251351543	8.198542808	8.82477847	8.575478726	8.43857081	8.321035346	8.462742481	8.40661308	8.183647931	8.364873224	8.005192896
ABHD2	7.696978955	7.814094953	7.96731865733333	7.66245934466667	7.73370750966667	7.72853443633333	7.77690732033333	8.028436261	7.835140084	7.87500985333333	7.78498780333333	7.81708383633333	7.97511366466667	7.77811976166667	7.87334537466667	7.67188203466667	7.68086783433333	8.07284554466667	7.781850631	7.81432971066667	7.65500282666667	7.635623958	7.84203157233333	7.86092301166667	7.77786333	7.69301938433333	7.65553778	7.848956538	7.75354028933333	7.85295879933333	7.77895218033333	7.769552552	7.71664694366667	7.95857315966667	7.79873860566667	7.73461888933333	7.83576370433333	7.84037070266667	7.79754828033333	7.766382943	7.73306953666667	7.70682713833333	7.65496600433333	7.97738100066667	7.755616474	7.94218552966667	7.94947557133333	7.78566848933333	7.834709284
ABHD3	7.900532896	8.713138043	8.628276746	8.880488592	9.011150916	8.501431487	8.278742496	8.424643971	8.737228459	8.108830391	8.886069377	8.418841434	9.049867784	8.220317138	8.844846242	8.308882155	8.227885079	8.720411676	8.339249238	9.149462462	7.87074764	7.630436967	8.455032136	8.195579172	8.674653263	8.741633229	8.976278843	8.315861524	8.549241546	8.325147481	8.64560165	9.419952303	9.627658625	7.82703084	8.074666742	8.045832594	8.866901165	8.776229523	8.295499165	8.609277036	7.783830385	8.692073082	8.606118128	8.404406071	8.499539739	7.849866879	8.686391747	8.23188148	8.544768756
ABHD4	8.072873714	8.157737768	8.028386749	7.731648304	7.960763786	7.933841871	8.07931272	8.430142849	7.959713168	8.139219655	7.988958125	8.297367263	8.372442581	8.844961026	8.352864065	7.997231924	8.032566623	8.191370931	8.0314297	7.996246478	8.304842595	8.066589368	8.139157346	8.305142866	8.253789956	7.95160235	7.81683465	8.517066351	8.386275012	8.310791575	8.135394202	8.042706345	7.908152152	8.156566341	8.117403002	8.038499712	8.229358898	8.184103204	8.189422599	8.154970606	8.141040477	7.94700374	8.035597023	8.307617432	7.917777158	8.692188332	8.215205678	8.026714769	8.117422711
ABHD5	8.912984375	9.856443028	9.869150721	9.328008492	9.187086962	9.022139631	9.643851188	9.751299796	9.768368428	9.668684889	9.863106727	9.667283216	10.28772139	9.692952595	9.741141471	8.857139479	9.150492717	9.702877878	9.184215954	9.9116255	9.179951217	8.497300621	9.750986302	9.885998943	10.16259112	9.448047083	8.875252713	10.05463761	9.608285001	10.25853923	9.498177955	9.697374363	9.686738155	9.104353374	8.683194083	8.938748424	10.10470744	9.569538589	9.439589772	9.244435048	8.973088912	9.19789492	9.117905895	9.298200518	9.189751351	9.426776045	9.545126321	9.166772775	9.375472704
ABHD6	7.830428181	7.984201368	7.783372301	7.73981848	7.908328714	7.796349781	7.854067162	7.965575778	7.853474204	7.77050712	7.80882839	7.897911468	8.036683416	8.020151253	7.904016588	7.88235466	7.947164555	8.009222318	7.886822728	7.971435732	7.87074764	7.810431617	7.74001458	7.958504354	7.788165976	7.780031489	7.771241157	7.856000483	7.810325577	7.874858754	7.785275796	7.837596014	7.881862432	7.968843661	7.870303118	7.766971495	7.943147111	7.999552165	7.888863093	8.021286428	8.027471353	7.896857526	8.096756483	8.091359263	8.016136862	8.067531213	8.062040038	7.943292922	8.065281652
ABHD7	7.48848384	7.635282054	7.769368366	7.541107962	7.419637306	7.522747461	7.672497267	8.102713091	7.614602681	7.690093596	7.840310292	7.731538823	7.756219933	7.765545467	7.618053595	7.731390129	7.607415735	7.565554896	7.748392231	7.694038412	7.514535367	7.496999338	7.748009861	7.590002351	7.763147183	7.678894489	7.616283595	7.777601713	7.843902679	7.717941411	7.73314117	7.487354019	7.586058154	7.583859597	7.46068264	7.854333184	7.530214584	7.538610619	7.526058275	7.697497325	7.666452466	7.693457303	7.577694953	7.663231877	7.622541931	7.713923722	7.638662994	7.686233655	7.590512249
ABHD8	9.059195649	9.25408638	8.725231861	8.755300437	8.657170909	8.828978166	9.166083623	9.022763718	8.814916638	8.912535757	8.82510344	8.95952642	8.725309519	9.066382558	9.15342004	9.056409083	8.945032671	8.864567975	8.830226009	8.846779296	9.113701996	8.755653239	8.620899621	8.954586291	8.98928718	8.732842519	8.484483192	8.791452487	8.948631024	9.025999935	8.879522006	8.739022104	8.512955642	8.935680757	8.938847386	8.556904109	8.838051522	8.493389032	9.012557809	8.846158956	9.117625216	8.644482481	8.714011572	8.855565804	8.813327028	9.102153023	8.837570233	8.806273398	8.720107493
ABHD9	7.463119044	7.485708827	7.468897479	7.531905949	7.428859809	7.565755135	7.428507952	7.455441136	7.479081394	7.503959125	7.618077907	7.479113925	7.516418226	7.545741214	7.491245544	7.546079964	7.617835453	7.646451706	7.588258194	7.498270872	7.392717846	7.488194777	7.470584784	7.45135597	7.491343895	7.446831968	7.467249584	7.555279656	7.530741136	7.481372289	7.519144232	7.357259818	7.452193198	7.435635044	7.412457228	7.587973598	7.456936491	7.468896054	7.571952439	7.560330232	7.769020379	7.489046142	7.527583144	7.612351552	7.487802275	7.43774832	7.542800507	7.392661981	7.74271516
ABI1	7.7944168485	8.098381507	7.982894514	8.1454874935	8.1874914445	8.0165124685	7.9704338355	7.981267793	8.051759243	8.0246662515	8.128681363	8.0508801415	8.176186635	7.876923265	8.0094182245	8.0204162415	8.1096063215	8.101664072	7.877201342	8.197171402	7.839833777	8.247441598	8.197914303	7.8548353195	8.140604861	8.1349764825	8.452503537	7.9753071685	8.0103751055	7.887519004	7.9954663115	8.2934198615	8.244345752	8.0233001885	7.774061757	8.2551798305	8.20060213	8.0307270775	7.888702638	8.42590623	7.9419889345	8.17030609	8.0767841385	8.0867536545	7.864357579	7.794821771	7.9908412095	8.141720564	8.163753016
ABI2	7.62895848275	7.6249065015	7.530515837	7.56094083625	7.61137065175	7.66371793025	7.621496817	7.631919916	7.58778727275	7.59130115525	7.5560964685	7.54543341725	7.550336202	7.557551049	7.52509997475	7.58769972425	7.577146329	7.5118642195	7.59989478025	7.56442414275	7.64031144875	7.57484687125	7.627223136	7.630434337	7.54335068025	7.53476758425	7.57551770775	7.581743209	7.572712165	7.59214323125	7.600206639	7.64114866875	7.55578391	7.54107460675	7.60874821525	7.43960698025	7.50413385925	7.5625192585	7.52849317425	7.550841931	7.645778983	7.595999062	7.571296806	7.5901399415	7.56305578425	7.51034927425	7.5365365	7.63814885225	7.65438125825
ABI3	10.02748939	9.037827504	9.07326041	8.853938331	8.740555543	9.038712937	9.306292931	9.670629915	8.743622282	9.389885155	8.757461383	9.018579168	8.822324055	9.709538274	9.163112223	9.924684181	8.827577303	8.831787519	9.372169801	8.609426527	8.960294332	8.970573398	8.869912285	8.851770239	8.803510017	8.937658859	8.414710778	8.718148899	8.601312974	8.959418471	9.230971027	8.850260759	8.992523854	9.173017999	9.178949748	8.58752987	8.715600074	8.97779594	8.928084774	9.136539473	9.452023434	9.538190647	9.527161297	9.136120227	9.362702532	9.468459709	9.271381877	9.507950654	9.750473065
ABI3BP	7.617140319	7.485708827	7.468897479	7.586347616	7.419637306	7.404578945	7.512048006	7.462027353	7.578116143	7.51451616	7.512649111	7.511733756	7.976089637	7.545741214	7.499627394	7.564437475	7.596956195	7.741470712	7.503713793	7.438462883	7.531496446	7.470436207	7.509355065	7.532980597	7.371328532	7.64581318	7.49765123	7.458378764	7.637717649	7.780080485	7.616682813	7.521275201	7.538691146	7.814719263	7.444702405	7.516929639	7.43185733	7.388586277	7.491299236	7.538736455	7.828232122	7.468750582	7.577694953	7.45977957	7.45474285	7.631585754	7.432762024	7.63030357	7.436324074
ABL1	7.79551189533333	7.70959804733333	7.65768352	7.74933258466667	7.70105399733333	7.60479570133333	7.73545061166667	7.70418630633333	7.59519345066667	7.64007776933333	7.71787437166667	7.64525065833333	7.65012256933333	7.73849106466667	7.65670782266667	7.876404761	7.76077264966667	7.728248887	7.75323659866667	7.69351867766667	7.73102724566667	7.667778371	7.636038469	7.670281037	7.72500771866667	7.712948164	7.68615779333333	7.65984578833333	7.61080879166667	7.76214333766667	7.69429521266667	7.71757842233333	7.74624155033333	7.723491297	7.79992147233333	7.57411386133333	7.711129861	7.66774483433333	7.78314430866667	7.72383701	7.83514644966667	7.75611471466667	7.79487880433333	7.73933443166667	7.83446504533333	7.772474076	7.73003502366667	7.82491018	7.77874256033333
ABL2	7.41898581533333	7.43157173933333	7.438075087	7.46619799833333	7.44120953366667	7.44738316666667	7.45982924433333	7.43409330733333	7.457167224	7.392410916	7.45173504733333	7.43386144666667	7.41159738866667	7.52468379533333	7.44532146966667	7.41186608566667	7.436944213	7.39822115533333	7.46421601566667	7.42017344233333	7.392625637	7.4505252	7.41648241166667	7.451346053	7.51693438966667	7.43289165366667	7.49091799433333	7.51355655233333	7.43960822266667	7.42529890966667	7.479896144	7.462102117	7.44994810966667	7.46260587166667	7.39609984433333	7.42791071633333	7.48166985833333	7.470598163	7.42044755933333	7.422614058	7.42094995266667	7.45608215766667	7.356601055	7.485736538	7.41261617	7.50468635633333	7.39484523966667	7.40850924	7.426286139
ABLIM1	8.8183635025	8.809310961	8.75175880725	8.96600474325	8.86517112225	8.701441232	8.92714468275	8.24081460075	8.850940863	8.3848171545	8.9270008485	8.548252175	8.50421617425	8.40436702875	8.6054667685	8.8267301605	8.803403704	8.7077629025	8.8439758505	8.72891697225	8.817245146	8.7345138415	8.648720561	8.7054530365	8.58519565575	8.930952192	8.61840651	8.64724122125	8.63830260275	8.67077097975	8.610278067	8.610765575	8.53492429875	8.6653873745	9.181378089	8.91661393975	8.6130664765	8.63737387025	8.87774828025	8.8835195375	8.570137015	8.79114838875	8.6170399765	8.879270847	9.03940971475	8.5381492715	8.39231258075	8.878987842	8.76875678775
ABLIM2	7.529876532	7.502328871	7.458133087	7.522650423	7.678344817	7.4790307	7.491583688	7.475729186	7.555798788	7.439847834	7.448881389	7.511733756	7.498237943	7.56074206	7.448481077	7.570484665	7.500855565	7.516193058	7.568823884	7.49093579	7.480265906	7.443437372	7.509355065	7.50038872	7.527442076	7.506092979	7.52238366	7.6628	7.49854066	7.3974333	7.568399916	7.369438125	7.538691146	7.597064603	7.632750737	7.508057849	7.542125859	7.598879956	7.420815645	7.625216197	7.637865207	7.572362407	7.507288846	7.356409393	7.58384925	7.649767961	7.463258021	7.549865765	7.445851656
ABLIM3	7.617140319	7.746748038	7.596178876	7.485073431	7.552093974	7.579934458	7.848766448	7.555527552	7.65723035	7.877002499	7.448881389	7.597068927	7.534718743	7.620221531	7.516215252	7.558354422	7.533305309	7.741470712	7.47085297	7.643199792	7.784814992	7.523104399	7.611545733	7.704364087	7.685673066	7.408807296	7.436019619	7.485333324	7.762456488	7.615898897	7.73314117	7.669937398	7.565439674	7.449344234	7.539524443	7.668484936	7.565676864	7.454586002	7.706928646	7.473768947	8.092305482	7.589974219	7.517454272	7.622514626	7.622541931	7.713923722	7.721610042	8.01043087	7.72762901
ABO	7.411181766	7.408530268	7.513218979	7.417011501	7.391655671	7.328119772	7.538912458	7.623355481	7.494712604	7.461375984	7.392610705	7.40144402	7.435319703	7.515573177	7.404351637	7.365478404	7.423287417	7.482916468	7.477446903	7.446080281	7.462963892	7.443437372	7.595648076	7.418487384	7.469374036	7.5206054	7.441284023	7.467406965	7.454176682	7.449232187	7.451909993	7.487354019	7.408803189	7.449344234	7.46068264	7.516929639	7.3417703	7.440148825	7.444461261	7.378182099	7.527110259	7.426624184	7.455896839	7.408395384	7.316916384	7.515959325	7.503350724	7.457275263	7.407412515
ABP1	7.803919758	7.494043638	7.468897479	7.503974933	7.58516972	7.4790307	7.362787893	7.462027353	7.578116143	7.659526603	7.476441202	7.597068927	7.571738011	7.943886912	7.556633687	7.546079964	7.522537704	7.788127895	7.678603574	7.610246929	7.548337616	7.388228086	7.556209574	7.728719308	7.604681258	7.542147621	7.456933806	7.799448909	7.54376694	7.429873002	7.527422201	7.912932452	7.679136808	7.51717457	7.578484795	7.56130106	7.542125859	7.572371629	7.51450546	7.740568687	7.695433996	7.568783666	7.486846463	7.561581288	7.705035814	8.067531213	7.483385213	7.433319252	7.338093719
ABR	8.62183132433333	8.60863854466667	8.48047055366667	8.420350688	8.371776697	8.37015787833333	8.58066748766667	8.50254507866667	8.48018418166667	8.53974455433333	8.473125983	8.52874285566667	8.569829104	8.443908262	8.726169538	8.54591004066667	8.36937617033333	8.48393213933333	8.45863277533333	8.41838850233333	8.419442245	8.15916237566667	8.34500460766667	8.526086639	8.55688455733333	8.54083475333333	8.149889476	8.60519543733333	8.45122043433333	8.59511965633333	8.52096721666667	8.63202082666667	8.63209117233333	8.602860413	8.53243916066667	8.280114019	8.506429741	8.423482803	8.64568481433333	8.458981209	8.444525169	8.58964724966667	8.37788658933333	8.60067335833333	8.54813987933333	8.65799700533333	8.72073046166667	8.498154966	8.58331402433333
ABRA	7.513450909	7.408530268	7.513218979	7.407030391	7.419637306	7.434599354	7.406902964	7.403475784	7.365604326	7.351798944	7.354150943	7.468156705	7.372898809	7.439116993	7.448481077	7.489018957	7.467945911	7.499592709	7.457627806	7.343874932	7.339040688	7.425207676	7.755989746	7.343625399	7.394378329	7.4392878	7.477473355	7.47639188	7.460472981	7.41043895	7.408956517	7.521275201	7.586058154	7.449344234	7.452703344	7.410044024	7.481697434	7.403485564	7.526058275	7.378182099	7.394338334	7.472850491	7.455896839	7.377291165	7.412651385	7.551117888	7.391526128	7.417166353	7.426741406
ABT1	7.554189214	7.649909962	7.596178876	7.55935521	7.560455237	7.579934458	7.505256986	7.442782012	7.533160415	7.503959125	7.752439313	7.543999973	7.746298911	7.56074206	7.715729076	7.657033199	7.607415735	7.614290196	7.678603574	7.616913732	7.374914037	7.59846429	7.564065164	7.50854101	7.576930615	7.60515166	7.743641469	7.54669193	7.570098544	7.526212636	7.608702101	7.659864485	7.601059896	7.51717457	7.594014818	7.490307198	7.577313881	7.572371629	7.456226078	7.437362473	7.554318841	7.623897262	7.527583144	7.754871174	7.682896401	7.455053331	7.562286706	7.651524312	7.632607116
ABTB1	10.956155665	11.488994875	11.75823668	11.01020921	11.11776752	11.07990929	11.470530345	11.566345055	11.331125965	11.621776145	11.33801651	11.528598845	11.577576455	11.58970479	11.74061456	10.19357377	11.174022525	11.47372701	11.11188741	11.63347225	11.312439565	10.453772835	10.9854719	11.533393825	11.613157315	11.114812635	10.693958415	11.74956622	11.47791985	11.528548175	11.28959806	11.16594425	11.100196315	11.56313164	11.205927565	11.191577345	11.673933995	11.79844138	11.41173299	11.293938315	11.272872705	11.02317943	11.177053675	11.44425533	10.983228955	11.68097327	11.43431933	10.847484725	11.12942445
ABTB2	7.609419423	7.460410726	7.447486212	7.356071759	7.419637306	7.312585341	7.384998315	7.633842008	7.357226294	7.362997098	7.458108292	7.659729115	7.426392188	7.439116993	7.422161597	7.564437475	7.554699608	7.415418395	7.510256428	7.407586862	7.445554706	7.341108389	7.509355065	7.434944807	7.484046911	7.469282284	7.532128903	7.58077312	7.42909251	7.436333606	7.477335289	7.475892881	7.52213082	7.421876886	7.387981963	7.427965408	7.393670982	7.440148825	7.420815645	7.524333512	7.420583221	7.409197806	7.476568551	7.592037749	7.45474285	7.577710847	7.432762024	7.594257758	7.436324074
ACAA1	9.416500629	9.520656185	9.156340963	9.391250122	9.385349353	9.373322771	9.429028801	9.540347922	9.251476043	9.482838878	9.247711619	9.586280463	9.176480417	9.407941045	9.561696302	9.285618943	9.067654633	9.32849523	9.107051154	9.136911037	9.325693451	9.134857452	9.362035921	9.785477102	9.553603148	9.367913135	9.152665277	9.706040853	9.293830244	9.491233626	9.529510851	9.322769463	9.53287521	9.565992502	9.646039589	9.107617272	9.615364325	10.14842222	9.461210143	9.088134225	9.257374227	9.126399828	9.391151767	9.198991619	9.219273327	9.685087746	9.572972029	9.129759699	9.274721216
ACAA2	8.37254339	8.467425655	8.041015091	8.46097605	8.490797812	8.747662948	8.615163731	8.498869261	8.316064076	8.422891994	8.201785196	8.668073969	8.579679848	8.46197254	8.467583919	8.464464527	8.142189953	8.428203987	8.346662124	8.47419491	8.185041475	8.273373298	8.173773836	8.314954765	8.184287264	8.06883208	8.203760135	8.133361539	8.349077159	8.349803779	8.269313128	8.488780688	8.112132427	8.20310628	8.265191304	8.488706223	7.873429155	8.462337972	7.836867627	8.388588742	8.292561205	8.273039916	8.444170498	8.186205874	8.585594089	8.309858539	8.408838232	8.443051259	8.479542553
ACACA	7.82822603133333	7.76887766133333	7.744710475	7.904507124	7.76934099333333	7.72217261766667	7.732308497	7.664992878	7.89200825433333	7.830323053	7.80659666033333	7.78992707966667	7.70222511433333	7.77021043333333	7.73528112966667	7.95097583866667	7.852513715	7.76982613066667	7.89991959433333	7.70106275133333	7.90013568633333	7.86663400633333	7.71061993866667	7.821493435	7.73770288166667	7.78034055233333	7.728975806	7.71493833566667	7.80642502733333	7.708679126	7.807876842	7.58047725033333	7.721523931	7.91846766233333	7.89431553333333	7.86875433166667	7.784297282	7.73902269933333	7.799482648	7.742695291	7.937050308	7.88564369833333	7.833739692	7.87438666233333	7.80546384666667	7.79598384066667	7.74999862	7.945914613	7.748606022
ACACB	8.746623214	8.073549659	8.289217702	8.112688833	8.465402929	8.13923954	8.580789651	8.253641999	8.166413393	8.053277085	8.615596169	8.412765329	8.405820488	8.547607345	8.453358272	8.472194234	8.573388067	7.938125513	8.492546334	8.158668278	8.594921539	8.411313551	8.291476793	8.476735167	8.175292865	8.365449981	8.182861161	8.272898839	8.270735416	8.196023054	8.264232977	8.310611205	8.094511472	8.668065543	9.098725237	8.493373478	8.275744915	8.251173844	8.704625269	8.461515828	8.819116954	8.498236021	8.783995921	8.287170225	8.813327028	8.506793207	8.424410483	8.29551702	8.519040461
ACAD10	8.397191598	7.859471366	7.936260631	8.080899532	7.977838633	8.016582579	8.210771958	7.924541655	8.141514632	8.258762133	8.030564609	8.130294534	7.902447412	8.189864003	8.243953327	8.234195197	8.127209007	7.864304223	8.001056267	8.039838837	8.138910957	8.104134084	8.115405306	8.138634107	8.095839544	8.014174663	8.040924232	8.03001212	8.000094429	8.158770593	7.91911188	7.936957027	7.89176522	8.22110981	8.233917294	8.081662123	8.109119973	7.766963611	8.053447789	8.240771966	8.129107367	8.137031084	8.203748518	8.147700976	8.280812268	8.573591919	8.054883628	7.977271841	8.005192896
ACAD11	8.727570662	8.542375139	8.409646188	8.574483337	8.634568246	8.414353315	8.662414138	8.253641999	8.397757222	8.472070194	8.817749829	8.448738972	8.31380141	8.189864003	8.689339089	8.806167967	8.840196207	8.261390024	8.495819865	8.470717184	8.691616076	8.481344356	8.635944716	8.552949731	8.274663957	8.779105528	8.743066302	8.536518663	8.483706348	8.465401842	8.408012797	8.281888903	8.375996939	8.4770847	8.919446835	8.539079369	8.564851669	8.311092748	8.694583026	8.621276447	8.58102786	8.821360548	8.571365506	8.527038394	8.712681891	8.458073149	8.541860687	8.543574458	8.639202592
ACAD8	8.142902992	7.9513091395	7.990470855	7.924051554	8.049834815	7.9855512	8.0906303215	8.0741031695	8.0784656355	7.9932749235	8.035463149	7.910142727	7.9987193135	8.015490372	8.0006857215	8.144394583	7.819373328	7.8998464215	7.9983071	7.974264615	7.982911089	7.8397472255	8.083920196	8.0322019445	8.166117519	8.131668213	7.9382447195	7.9422542255	7.953580343	8.05927461	8.1315770525	8.006656996	8.048807895	8.0791244895	8.0741565335	8.186031076	8.1487475695	8.049299807	7.965822118	7.8034679185	7.750323418	8.069141308	7.960772386	7.8321891615	8.0775692025	8.0342399465	8.1150964	8.074546769	8.0810132745
ACAD9	8.948940081	8.630511267	8.725231861	8.569917281	8.645915502	9.055050789	9.066104593	8.78350819	8.721101118	8.846380081	8.749736231	9.02575119	8.624370624	8.860174894	8.718204513	8.997067508	8.671287186	8.811683894	9.135987404	8.508479744	8.990474192	8.749130261	8.650807741	8.806032957	8.492220016	8.590716851	8.532583383	8.760165292	8.81031821	8.743737063	8.873331821	8.508058514	8.600273511	9.04388944	9.035115991	8.872950231	8.549269835	8.556722687	8.627261744	8.725083345	8.879942306	8.735289505	8.850289567	8.64802596	8.952137729	9.022810495	8.738924636	8.781071511	9.026994607
ACADL	7.348522944	7.434680613	7.426524346	7.55935521	7.45620397	7.374237302	7.377629123	7.436702205	7.423232392	7.429018295	7.34440691	7.423875071	7.408558304	7.3610281	7.358949403	7.421984632	7.423287417	7.466162658	7.370048921	7.351982236	7.284622593	7.369493538	7.478324619	7.377086258	7.461997747	7.401111199	7.430730949	7.440193286	7.322631136	7.423404088	7.443377452	7.417467742	7.510881118	7.570611229	7.523870518	7.346656214	7.530214584	7.373549821	7.373034239	7.309333623	7.407449117	7.386951194	7.317488907	7.303572592	7.45474285	7.403194329	7.453133499	7.425261082	7.55575212
ACADM	8.1281862915	8.445301286	8.088728993	8.677005429	8.6219303	8.256389694	8.1431463315	7.980485724	8.2754111585	8.090300097	8.433063757	8.1786219305	8.3179031805	7.915151357	8.0940284795	8.3012079025	8.1767198895	8.172274912	8.191253998	8.5452628915	8.03216094	8.7991768145	8.2029093135	8.018782874	8.2287309125	8.4283723795	9.206797001	8.0189906985	8.2328679515	8.1373439365	8.1384985655	8.715017205	8.7684470585	8.252222768	7.9600019355	8.4845035535	8.385783599	8.252032994	8.094106981	8.314769364	8.102289211	8.193342301	8.398463057	8.1248204905	8.1312318975	7.7596645805	7.9932347495	8.1728666035	8.2724953705
ACADS	7.995657237	7.772823697	7.686678223	8.008167618	7.859899939	8.095668662	7.772088032	7.710981338	7.82878271	7.977073365	7.824638709	7.761808236	7.902447412	8.080149236	7.647207182	7.886706587	7.739986286	7.630402892	7.846008297	7.724725676	8.37609171	7.965243681	7.79559846	7.744875849	7.705377551	7.798220271	7.620780206	7.6628	7.883310861	7.749235681	7.725574674	7.929006157	7.52213082	8.035030557	7.943867768	7.793491936	7.645116252	7.766963611	7.909244704	7.610768698	7.769020379	7.837025114	8.089276702	8.049233147	7.891975591	8.129972717	7.88558092	8.015880322	7.863720085
ACADSB	7.546128225	7.57460874	7.416198012	7.647679944	7.576993505	7.493682089	7.477787382	7.482850793	7.486915046	7.396244196	7.600805001	7.423875071	7.372898809	7.469884386	7.491245544	7.46267425	7.423287417	7.549172576	7.417601155	7.505565916	7.514535367	7.565537741	7.556209574	7.443155671	7.41716916	7.424108323	7.462103297	7.431036414	7.55688437	7.481372289	7.374063826	7.475892881	7.487887457	7.435635044	7.516025347	7.463644101	7.43185733	7.418250014	7.408933001	7.459245307	7.527110259	7.508833618	7.38227487	7.531113587	7.495983693	7.42910507	7.629251909	7.496478984	7.573251706
ACADVL	9.42796845566667	9.19666022066667	9.204929838	9.29079364333333	9.098415078	9.14046058733333	9.25727681333333	9.36052294766667	9.07090563766667	9.274042626	9.15820370833333	9.005429548	9.16956323233333	9.24548260766667	9.148214672	9.416309488	9.25489717633333	9.08566972366667	9.05728382866667	9.04503694166667	9.36562785866667	9.50557383333333	9.08600049033334	9.32960660866667	8.97377876566667	9.06749031333333	9.013072596	9.338764614	9.05716593733333	9.068117544	9.08547206	9.153626718	9.15428225866667	9.379534893	9.50769188766667	9.22774110366667	9.24369158366667	9.26147236133333	9.02673616433333	9.088186653	9.39615087533333	9.10497763766667	9.32663706133333	9.25772797566667	9.20392967866667	9.43233625233333	9.36285590933333	9.337809853	9.46384704466667
ACAN	7.419950662	7.485708827	7.416198012	7.417011501	7.428859809	7.41962922	7.392333535	7.408647517	7.340361172	7.374135765	7.485549078	7.367402636	7.381819784	7.313304047	7.430988221	7.408102563	7.354431278	7.499592709	7.349311499	7.391904305	7.514535367	7.461483868	7.571936086	7.385400329	7.555867817	7.4392878	7.462103297	7.327560145	7.422841179	7.384382035	7.460413724	7.295398421	7.396076341	7.435635044	7.444702405	7.419012888	7.3417703	7.358373806	7.432658087	7.407949513	7.302732151	7.382440069	7.403517686	7.366866185	7.495983693	7.46371795	7.422514839	7.449326255	7.387868561
ACAT1	8.95166818	8.787859227	8.569846318	8.902894543	8.984901474	8.559319291	8.572057994	8.55373682	8.664679701	8.755774361	8.64516028	8.757147052	8.38370985	8.567765226	8.333357887	8.492615911	8.593552252	8.660355995	8.638392661	8.959555178	8.508187153	9.648211179	9.052633586	8.761625611	8.648201302	8.735778846	9.384253237	8.311167424	8.611468843	8.707877767	8.91301795	8.503268065	9.05413538	8.931140747	8.660582003	9.194938525	8.517513793	8.338153969	8.358401869	8.55611998	8.411848273	8.59382935	8.471786361	8.434847364	8.630440972	8.11648735	8.439770207	8.765096635	8.582492638
ACAT2	8.0255150085	7.953211574	7.9609870175	8.0124380425	8.0818533675	7.9526697605	8.065261208	7.843297965	7.938711518	7.897630788	8.01274949	8.0001950445	7.762498273	7.8228032635	7.943247827	7.8930700005	8.0353774715	7.925469967	8.0243086435	7.964459319	8.149143679	8.242880301	7.957241764	8.071155386	7.9179044645	8.1002944495	8.131692338	8.0275130915	8.1498895395	7.9119031685	8.017881865	7.874343432	8.0927432575	7.968254181	8.0092462145	8.1816417145	7.8441681315	8.0769026965	7.9036321685	7.902448991	7.785937296	8.0226075605	7.877586808	7.874624275	7.9251402415	7.9503595235	7.857133398	7.8663876395	7.951458559
ACBD3	8.099237121	8.363369478	8.241412247	8.771500424	8.754557753	8.543026982	8.070579778	8.457153997	8.434782276	8.284880624	8.753604223	8.310790718	8.624370624	7.890727404	8.297501474	8.662974532	8.300839135	8.337659006	7.990720163	8.976263757	8.07918207	8.931558349	8.879126624	8.102763452	8.564914057	8.69712166	9.634888684	8.540369891	8.390333709	8.360197211	8.135394202	8.65232099	8.956589368	7.980111292	8.063621315	8.498022385	8.751800847	8.645072914	8.157029166	8.291803872	8.092305482	8.355318457	8.320725106	8.074705002	8.051085159	7.944090196	8.151169434	8.339263175	8.269009739
ACBD4	7.670026317	7.678536297	7.536191207	7.550257409	7.552093974	7.389448359	7.545554625	7.913954405	7.5632735	7.418142535	7.618077907	7.586521321	7.706654599	7.634966666	7.516215252	7.617593937	7.607415735	7.549172576	7.665759442	7.687803793	7.614443416	7.735047375	7.603587485	7.475903079	7.56993376	7.556358482	7.598114012	7.54669193	7.755556483	7.71163644	7.898749355	7.747509836	7.527693049	7.688323586	7.6250114	7.570185672	7.518214654	7.552199961	7.456226078	7.451965231	7.930285329	7.62057758	7.547733049	7.764992355	7.622541931	7.55995917	7.523155502	7.594257758	7.529058644
ACBD5	7.46771272666667	7.508021592	7.48286666833333	7.46372894733333	7.54417359766667	7.50791237766667	7.48610235666667	7.513500249	7.54083486633333	7.42877131666667	7.48658880666667	7.50120944466667	7.447845148	7.42274660066667	7.50309550466667	7.43597889	7.41815227633333	7.39729548333333	7.48750462766667	7.504037297	7.40399471866667	7.43729974	7.542263901	7.55468854533333	7.412744646	7.54386047366667	7.51045169666667	7.47325257566667	7.474396337	7.41863829533333	7.541678097	7.45619064966667	7.50837306866667	7.54653377666667	7.47747052233333	7.519757656	7.439140777	7.49224869066667	7.55640849633333	7.43220283766667	7.52769620166667	7.505647637	7.431303555	7.43882564066667	7.47636955	7.49691392366667	7.537218645	7.46544909166667	7.459336746
ACBD6	8.16015938	7.984201368	7.75540203	7.880086654	8.017025334	8.062219208	8.074954544	7.965575778	8.105908005	8.053277085	7.960439887	8.023768267	7.883437774	8.103173296	7.981715342	8.020154682	7.846668101	7.834093416	8.041350396	8.010927134	7.912022998	8.033597724	7.748009861	7.944279331	7.788165976	7.839744149	7.941789145	7.862899495	7.921570358	8.042041795	7.740678355	7.871706226	7.851747884	7.980111292	8.005983605	7.993264399	7.81820145	7.807621802	7.919341239	7.873066364	7.944539673	7.896857526	7.895270729	7.8548191	7.992267288	7.796157209	7.877349106	8.048130591	8.035529561
ACBD7	7.343955471	7.390781068	7.341254448	7.381694804	7.371175237	7.4288471785	7.3661612425	7.4320899745	7.390520225	7.428438786	7.3734564115	7.4117705875	7.3549563865	7.329250134	7.4300312225	7.418483981	7.4118483895	7.398336666	7.410628841	7.411436131	7.478886844	7.420573521	7.377828957	7.4552582275	7.40571687	7.377096927	7.4008098395	7.335895362	7.3444516795	7.4682218195	7.4214763025	7.4581031815	7.3326586925	7.4149730435	7.424042569	7.387310811	7.3662089225	7.3885176925	7.3964821135	7.359246735	7.368177001	7.3687729475	7.3927254545	7.402520549	7.3692274675	7.3555817375	7.284478013	7.429071073	7.417104073
ACCN1	7.413935919	7.4471195475	7.424789379	7.441027187	7.4241954185	7.448851317	7.4638033065	7.4320443265	7.447385138	7.4451971395	7.4346986245	7.479113925	7.345916744	7.43882334	7.3587391805	7.4181220995	7.4175687205	7.482761308	7.4208493505	7.4225976455	7.5309570295	7.46032002	7.3544024315	7.4224735025	7.4394873255	7.4725387775	7.4120231425	7.455281991	7.3728960305	7.468521788	7.40432168	7.4811667405	7.4231757425	7.3872572055	7.4720802465	7.4680116285	7.4935755375	7.4473674135	7.5086787555	7.4446412625	7.486893265	7.4538066255	7.4501032365	7.454611366	7.4915623775	7.4161496995	7.473341886	7.4127338515	7.4395416765
ACCN2	7.500871381	7.5069526385	7.4528096495	7.4570307605	7.4373529665	7.374237302	7.5737338835	7.4171299055	7.466896853	7.4612948205	7.4551621655	7.48368338	7.5301356315	7.5078128	7.477990531	7.4645974105	7.4388985465	7.5649978005	7.4530084815	7.4225976455	7.4877420425	7.6258797565	7.47832772	7.475779271	7.518135073	7.469039606	7.4588655795	7.453585197	7.47631493	7.460654348	7.509150305	7.369404469	7.4213676375	7.442197431	7.500286562	7.5036209855	7.4935755375	7.4419945805	7.4911421765	7.400544773	7.4404536045	7.4300961535	7.2844463495	7.432824726	7.4583917715	7.455464638	7.503330632	7.4165068635	7.477900025
ACCN3	7.652677116	7.5573803965	7.485676033	7.5110866055	7.495696615	7.6246975805	7.625565833	7.5718443595	7.542263826	7.650155728	7.542686244	7.581035659	7.537923027	7.6571818205	7.6222272495	7.6175769525	7.626654874	7.61219359	7.642917951	7.6225147885	7.5980457845	7.732012261	7.5646752685	7.5615431675	7.623241024	7.5349819615	7.4987094385	7.5981804135	7.4548328875	7.628514047	7.5203725605	7.557677131	7.4795225865	7.5674354705	7.5590310395	7.507918482	7.5654913355	7.583776813	7.6283309565	7.5349437855	7.6406676175	7.531412355	7.6976603835	7.5614845385	7.623470035	7.7237271305	7.574632129	7.6261710265	7.603727553
ACCN4	7.40769943766667	7.50698734166667	7.53909174133333	7.44806238133333	7.428518112	7.44906405233333	7.438221977	7.47365346066667	7.476349743	7.38516335433333	7.43578085966667	7.48511181566667	7.481809222	7.48453928333333	7.459752946	7.466307328	7.433782091	7.431125894	7.48312907966667	7.44839012666667	7.418381735	7.473735869	7.42935172	7.464738011	7.43426496466667	7.478932361	7.48377605933333	7.40902346	7.45792421533333	7.45959718833333	7.485969495	7.43509866066667	7.491379031	7.44240306466667	7.52326998533333	7.46294599	7.43088712933333	7.440008241	7.43619289833333	7.447073804	7.568632981	7.486456912	7.34274952866667	7.47598938966667	7.48090689366667	7.47576064466667	7.45529253833333	7.45846030166667	7.49123229366667
ACCN5	7.357611759	7.485708827	7.395822868	7.37667151	7.363217715	7.404578945	7.377629123	7.408647517	7.398752792	7.4720783	7.57468368	7.44610902	7.444257681	7.3610281	7.404351637	7.428865399	7.366075557	7.482916468	7.437686074	7.311035716	7.357020425	7.312408633	7.36231609	7.45135597	7.363586648	7.408807296	7.325323132	7.440193286	7.391642315	7.474954307	7.460413724	7.429299166	7.458240392	7.281475126	7.436678606	7.410044024	7.38079777	7.350732699	7.275283206	7.355560756	7.420583221	7.364189824	7.403517686	7.418712994	7.429591805	7.455053331	7.381113796	7.40903498	7.474099885
ACD	8.787037078	8.693774858	8.659419098	8.579036088	8.465402929	8.775373232	8.807366396	8.846100906	8.701473178	8.544133952	8.706455998	8.770609473	8.848168565	9.066382558	8.474635345	8.810307776	8.623228723	8.784348916	8.63544697	8.354364359	8.737224911	8.678560083	8.387959269	8.708669854	8.446970188	8.735778846	8.257212871	8.37517844	8.65127668	8.686925148	8.50356242	8.281888903	8.286726742	8.84634255	8.927789562	8.365207944	8.428658901	9.025097932	8.694583026	8.365009909	9.099979558	8.531285498	8.677512162	8.682631655	8.670360376	8.957071913	8.648643298	8.755427229	8.810573391
ACE	7.371015359	7.4432103185	7.453154214	7.4219021995	7.3867898545	7.426634001	7.477725067	7.4089282785	7.42950575	7.42818265	7.414977994	7.4125835085	7.368423109	7.391207047	7.40881706	7.4101288755	7.434510084	7.4066204755	7.4208493505	7.3984600885	7.3737932425	7.3552278495	7.3932156235	7.409876254	7.4162693775	7.4353182475	7.466962004	7.4441087855	7.372819077	7.433022911	7.43480143	7.3556411845	7.418212829	7.40098917	7.3960307645	7.4769821625	7.4373761835	7.4722632505	7.431950223	7.4482315995	7.4736770535	7.4210533265	7.339265264	7.3772762805	7.3608149115	7.429113443	7.4171236475	7.4008484805	7.4215961525
ACE2	7.505172513	7.502328871	7.468897479	7.366408665	7.353640491	7.4790307	7.377629123	7.393534078	7.331874106	7.439847834	7.485549078	7.423875071	7.516418226	7.56074206	7.358949403	7.482490535	7.38915692	7.71003451	7.477446903	7.512821002	7.497457469	7.523104399	7.532727247	7.434944807	7.469374036	7.5206054	7.52238366	7.384619508	7.466781482	7.590233511	7.468888779	7.452744182	7.505194114	7.530601186	7.379760225	7.534672257	7.456936491	7.497143065	7.491299236	7.495480163	7.486786488	7.575921974	7.424591947	7.429008464	7.39557041	7.43774832	7.442968206	7.496478984	7.492649536
ACHE	7.49543232466667	7.416692991	7.47739110033333	7.389267783	7.40552660866667	7.47592559833333	7.47487374833333	7.41636718	7.43036348833333	7.475251823	7.464205724	7.39656296733333	7.45046151333333	7.477474103	7.435957401	7.42170319933333	7.44830496433333	7.50476904366667	7.426358009	7.43351226	7.57107925766667	7.466045025	7.36487309933333	7.44031846366667	7.41434748133333	7.46301033233333	7.42073890333333	7.42749214766667	7.408279133	7.44060297	7.37316021466667	7.48508151	7.43370925566667	7.375495992	7.41773443066667	7.43048993833333	7.448152664	7.44715818766667	7.52548168066667	7.461385706	7.447317009	7.41778053966667	7.49869326533333	7.46537947066667	7.42635792666667	7.47531152233333	7.391429289	7.40334449866667	7.445337235
ACIN1	9.881693307	9.381481062	9.602183452	9.683063049	9.688288996	9.474475316	9.508258363	10.05334459	9.419529274	9.70929888	9.463862393	9.441078308	9.440581765	9.621687596	9.636098644	9.930711922	9.653178686	9.527134965	9.501919767	9.443771831	9.778233393	9.578558755	9.561725218	9.525108421	9.500730704	9.693308981	9.329493333	9.606882308	9.670876866	9.611726952	9.540390067	9.48335104	9.483768241	9.923356122	9.798439266	9.658705151	9.766353118	9.751804183	9.699754348	9.641591901	10.06355026	10.13943009	9.677641233	9.615615153	9.634136387	10.03125435	9.628785746	9.685022999	9.471513152
ACLY	9.632605116	9.4159867675	9.2663630175	9.610301387	9.5146169455	9.0817609765	9.268255475	9.497303242	9.268445693	9.2523285715	9.3778974245	9.104464271	9.2806824145	9.1901948215	9.3765106695	9.8873599215	9.108450643	9.3556114615	9.3088230435	9.0936486655	9.4174760395	9.451567716	9.3743368555	9.0787661985	9.1385501935	9.3905887755	9.270368902	9.2176214855	9.191118843	9.2108563095	9.2583890535	9.4892975495	9.688102411	9.318308476	9.544628281	9.3246214375	9.4285132235	9.3818793935	9.5901813165	9.514854151	9.479850706	9.72172978	9.4454765005	9.5881313905	9.489805703	9.3689796245	9.685141755	9.680138508	9.5880937755
ACMSD	7.471618397	7.713210502	7.783372301	7.595247603	7.67092571	7.663382437	7.629311844	7.768234545	7.592816807	7.790271371	7.752439313	7.649355988	7.54391869	7.863526356	7.540649128	7.71072461	7.70995286	7.908904664	7.601200139	7.712546208	7.724857667	7.653777201	7.69987036	7.630830838	7.56993376	7.665748481	7.602684058	7.638669955	7.630849429	7.596646239	7.679571262	7.543496844	7.605971759	7.66245527	7.594014818	7.668484936	7.770012077	7.585680399	7.583350453	7.76193675	7.739456188	7.637025832	7.685017938	7.642858356	7.599417301	7.902068316	7.552563397	7.601535334	7.640843545
ACN9	8.0082433185	8.327070148	8.088434031	8.138101851	8.2357996555	8.264386452	8.1925921855	8.2113281845	8.37250142	8.169490699	8.392603837	8.3293090395	8.260689982	7.9807192775	8.1028145485	8.1363730435	8.2469019795	8.269812812	8.290601513	8.4004847975	7.9453897965	8.073658401	8.23838421	8.184647036	8.646254528	8.2650227615	8.625161838	8.3441525085	8.294376838	8.207909238	8.200165098	8.4086358595	8.3943162235	8.1881315065	7.9532148555	8.076861918	8.1713654875	8.2498294165	7.987367042	8.1540695945	7.9774510955	8.0121116255	8.0590097905	8.2953475765	7.9260078	7.982291241	7.7801765705	8.0004924815	7.913916196
ACO1	8.746623214	8.556875633	8.615571142	8.771500424	8.686746828	8.475864524	8.60665167	8.601507154	8.474740517	8.487944688	8.674103893	8.249082079	8.602244786	8.505852414	8.715350652	8.822661449	8.573388067	8.484452685	8.796578075	8.335239743	8.699338592	8.864703913	8.41976738	8.348537305	8.403531109	8.776258143	8.3754202	8.414496419	8.327866378	8.474796508	8.511890828	8.474114913	8.446112242	8.744615074	9.04546565	8.322425398	8.428658901	8.37588426	8.894283489	8.59717909	8.869115442	8.838619278	8.639934917	8.622718771	8.777239508	8.644032549	8.714961844	8.745693462	8.570031453
ACO2	8.910180069	8.316865259	8.563141361	8.311192229	8.422118476	8.233144856	8.536556624	8.514093903	8.037346075	8.434030558	8.253856348	8.0659116	8.26381824	8.593960265	8.293457059	8.507756513	8.307234631	8.511470019	8.537654646	8.114151898	8.517131406	8.156088228	8.072454974	8.228183179	8.09098988	8.245034473	7.928689405	8.127853883	8.414388212	8.270237352	8.516034112	8.264295384	8.236018258	8.346198716	8.493464755	8.142896042	8.181209226	8.360919692	8.358401869	8.45260074	8.594912419	8.550125437	8.788243527	8.575829025	8.659582527	8.951406288	8.789263192	8.954618109	8.731285022
ACOT1	7.602767438	7.5508758295	7.590951316	7.493226739	7.5388985295	7.535237155	7.6924465215	7.550294896	7.490813825	7.535534634	7.5610521355	7.532370398	7.5263290545	7.492788681	7.5822189905	7.592557241	7.5439331565	7.447868234	7.548957957	7.645891343	7.5649928845	7.5779290915	7.5405674655	7.528408855	7.547570154	7.588442091	7.6060045965	7.641522163	7.568646385	7.5454188285	7.7585619435	7.4734736455	7.540528844	7.4900897865	7.479548858	7.552567709	7.4869915945	7.621985392	7.508712421	7.5495284535	7.547498979	7.5436110615	7.537675919	7.816375089	7.796078018	7.5645302305	7.51309286	7.5373000365	7.59584579
ACOT11	7.6276435475	7.4832535075	7.4710788305	7.5222143205	7.503392029	7.4642601115	7.5034195625	7.5361913135	7.459225951	7.535534634	7.471278948	7.522355129	7.480206368	7.43117847	7.591677556	7.5213977965	7.451300181	7.605541087	7.5485054855	7.479852894	7.6623357145	7.548702412	7.478324619	7.581974181	7.4912918155	7.5382978035	7.513616979	7.541705874	7.493160118	7.4938334055	7.5272978075	7.5530361065	7.495726811	7.530034803	7.531680114	7.4324204035	7.48732523	7.489150747	7.4970058535	7.4843868365	7.5341009	7.488030278	7.5814391185	7.4597489195	7.5282373055	7.600960262	7.546254965	7.5353649655	7.5314287055
ACOT12	7.411181766	7.451881463	7.583879658	7.465937425	7.438028843	7.508254275	7.456858728	7.497649322	7.398752792	7.429018295	7.448881389	7.40144402	7.417472595	7.423636237	7.448481077	7.415063751	7.445732751	7.516193058	7.417601155	7.48356059	7.581648153	7.434344975	7.455119949	7.557410491	7.461997747	7.534997034	7.49765123	7.375211273	7.40411545	7.423404088	7.382831707	7.345015299	7.421386027	7.463005003	7.452703344	7.427965408	7.393670982	7.418250014	7.537578615	7.46651282	7.554318841	7.460489415	7.466252176	7.45977957	7.520331059	7.43774832	7.422514839	7.58694576	7.474099885
ACOT2	7.574809601	7.6841697995	7.5330319765	7.606445922	7.5994029445	7.702367043	7.645585518	7.4912589065	7.644534006	7.474389769	7.4937111295	7.5097576825	7.5929816855	7.475311972	7.5488254915	7.482010863	7.6007278295	7.6801500585	7.5197055755	7.5440705135	7.5739157535	7.4214261465	7.5867137085	7.594172102	7.453728858	7.599240666	7.5346415425	7.571829231	7.589525939	7.5734757575	7.5806782555	7.6174319275	7.651683921	7.4898087755	7.600697302	7.4983891365	7.6023838115	7.5790396765	7.5722507325	7.6501347045	7.4602662535	7.5203029755	7.472785693	7.5970773725	7.6456133915	7.4598744255	7.589314343	7.5557473685	7.613958533
ACOT4	7.670026317	7.590098342	7.634011186	7.681765657	7.896397228	7.704070679	7.988831284	7.61304936	7.628950617	7.750592033	7.643787735	7.75175622	7.805681033	7.835947528	7.709134737	7.945618699	7.628216309	7.532719148	7.568823884	7.569433643	7.842616721	7.763082421	7.659621108	7.744875849	7.56993376	7.822103791	7.980084486	7.6628	7.789914984	7.840101822	7.770530319	7.521275201	7.788873708	7.82703084	7.762355963	7.775836005	7.688310476	7.835967492	7.617374675	7.574727925	7.540679117	7.782891519	7.64643772	7.592037749	7.904937326	7.968553601	7.852381634	7.557351447	7.929807145
ACOT6	7.445986404	7.408530268	7.416198012	7.417011501	7.334343979	7.343573152	7.406902964	7.375108466	7.525542702	7.439847834	7.430301819	7.423875071	7.355026434	7.297239968	7.368126807	7.386975264	7.342715456	7.381168316	7.437686074	7.446080281	7.445554706	7.514454942	7.408772672	7.335202787	7.394378329	7.370023009	7.354012406	7.375211273	7.435350581	7.474954307	7.32082082	7.345015299	7.376723248	7.281475126	7.428630688	7.364893746	7.3417703	7.36597941	7.262837725	7.422694252	7.473458092	7.456328118	7.371588842	7.366866185	7.42113905	7.377278552	7.532997916	7.425261082	7.297369346
ACOT7	7.75636953714286	7.66792098985714	7.62927560214286	7.60201705	7.709221784	7.610368581	7.75293818271429	7.648624289	7.71138309185714	7.64189355728571	7.5924823	7.709766027	7.67137471671429	7.74444338785714	7.61640191228571	7.69783345985714	7.675367444	7.681496553	7.72008447257143	7.67757819871429	7.71614103442857	7.62641678728571	7.62883548042857	7.68677748257143	7.582974004	7.59920385957143	7.60432678571429	7.60615065471429	7.66409448585714	7.69047607857143	7.76492808842857	7.56345158357143	7.62765112971429	7.77779868914286	7.72598758142857	7.68603445357143	7.58962485857143	7.622576334	7.71204805057143	7.62840236985714	7.65170831242857	7.70924287557143	7.685349602	7.72678823285714	7.69762404114286	7.69038443342857	7.67741046542857	7.76072028442857	7.64001639042857
ACOT8	7.763093617	7.678536297	7.88133805	8.008167618	7.763101176	7.969752406	7.935819099	7.892417733	7.959713168	7.867563068	7.923926667	7.821252543	7.628505524	7.969794757	7.986742076	7.899643518	7.947164555	7.71003451	7.903915043	7.920468418	7.856744789	7.874745279	7.771896405	7.922591091	7.659058327	7.891295956	7.755562801	7.835079434	7.720911273	8.007943462	7.91911188	7.811316018	7.71651134	7.789898677	8.063621315	7.937832187	7.808727945	7.907048333	8.089103156	7.740568687	7.901485246	7.807522703	7.797380734	7.592037749	7.91137247	8.248311604	7.843969113	7.878752695	7.786830048
ACOT9	8.2710295295	8.358911896	8.162304741	8.1219213585	8.124292449	8.205631512	8.27827744	8.134689571	8.32286294	8.133706131	8.1382682925	8.310769274	8.1064092835	8.1775161145	8.453264024	8.202004376	8.213359592	8.092665217	8.1537912845	8.2984266595	7.9352072405	7.931017477	8.16640401	8.3162936975	8.346791023	8.3364799555	8.0943297455	8.171297134	8.317073056	8.2574250895	8.1315349395	8.376051925	8.505324152	8.1141778985	8.079410351	7.8979151075	8.334760437	8.080996326	8.1982300045	8.072835543	7.8059617525	8.086809934	8.136403102	8.005822316	8.0344661565	8.1148914385	8.245877697	8.071144757	8.3696223395
ACOX1	7.670823381	8.06317123133333	8.030247325	7.96707485333333	7.943804369	7.868857762	7.90734806766667	7.98789924166667	7.960122071	7.998159409	7.988478907	7.98659647166667	8.11074424833333	7.958643893	8.26201822366667	7.72795523	7.859474134	8.03207279166667	7.74670914333333	7.895133297	7.87077499033333	7.63682537166667	7.916397341	8.06368029533333	8.13371031566667	7.97267936366667	7.878007275	8.14307983233333	7.84006172133333	7.91299723166667	7.83806224766667	8.201510159	8.24002828166667	7.869397487	7.76881071566667	7.93000054633333	8.147977875	8.10995826566667	7.94796734166667	7.93179413533333	7.62395424833333	7.80104493733333	7.81599242433333	7.81785727133333	7.66823588866667	7.95838612233333	7.98796183466667	7.84578462633333	7.902632895
ACOX2	7.496850203	7.510564163	7.458133087	7.456278705	7.465208838	7.508254275	7.538912458	7.521273283	7.47121161	7.618535084	7.373481602	7.457155491	7.498237943	7.545741214	7.618053595	7.576496184	7.63855924	7.614290196	7.503713793	7.430804895	7.392717846	7.582117619	7.524925357	7.532980597	7.527442076	7.408807296	7.446524379	7.732817706	7.504942147	7.564609286	7.502504859	7.510045927	7.586058154	7.66245527	7.500294152	7.445827919	7.553947076	7.650615791	7.526058275	7.437362473	7.513608088	7.456328118	7.466252176	7.398053805	7.412651385	7.515959325	7.473341886	7.40903498	7.607532062
ACOX3	8.593478265	8.295202628	8.041015091	7.994505847	8.404461814	8.222982875	8.394266627	8.473000256	8.141514632	8.19022941	8.128680755	8.283781582	8.325853225	8.391569092	8.218511346	8.616843757	8.578458661	8.07728425	8.512066078	8.114151898	8.240739235	8.432294979	8.239652852	8.362584473	8.282906913	8.08811418	8.109783508	8.306453813	8.062242523	8.17550752	8.100917054	8.191010366	8.24143297	8.449535774	8.286906956	8.283425329	7.959945613	7.928182453	8.197367221	8.198542808	8.453402677	8.238546551	8.375191762	8.230650941	8.271243193	8.769054776	8.403599092	8.528554842	8.627245504
ACOXL	7.480073284	7.434680613	7.346149117	7.456278705	7.353640491	7.374237302	7.370225726	7.419416905	7.331874106	7.407218533	7.467294581	7.511733756	7.435319703	7.313304047	7.448481077	7.408102563	7.38915692	7.432415407	7.397350527	7.351982236	7.497457469	7.369493538	7.486070656	7.418487384	7.363586648	7.469282284	7.55137381	7.458378764	7.397878706	7.442786479	7.460413724	7.320332215	7.396076341	7.281475126	7.412457228	7.401057129	7.354845552	7.468896054	7.348882721	7.41533217	7.473458092	7.400360981	7.435067244	7.408395384	7.307991436	7.351311511	7.360164326	7.40903498	7.445851656
ACP1	8.9463902695	9.6020471225	9.3897782565	9.423624702	9.1166313075	9.9117125235	9.3517074465	9.0372973235	9.763029908	9.0913324775	9.6957561075	9.3456692085	8.99951978	9.0799594195	9.11488754	8.6994258315	9.518949233	9.5109604885	9.652166793	9.249679464	8.9784647965	9.1097553835	9.021909135	9.2480597835	9.2274545075	9.0981924055	9.385911388	9.1328250825	9.3166184705	9.16445248	9.3846881805	9.526125474	9.340330012	8.898077371	9.108447179	9.077385147	8.9956583855	9.058105256	8.990960659	9.003816967	8.436993106	8.8296635695	9.115036239	9.0116308335	9.149313891	8.627002271	9.0603096655	9.075785019	9.075757336
ACP2	8.119902293	7.82928768	7.713880408	7.857582735	7.878285811	7.744074986	7.777720921	7.655291293	7.901642544	8.085404465	7.80882839	7.649355988	7.948967863	7.982570374	7.956322659	8.164227986	7.827705138	7.849244397	7.869487004	7.801025285	8.066949978	7.803793019	7.587726833	7.728719308	7.946240528	7.845572986	7.743641469	7.955718784	7.720911273	7.673548846	7.552090756	7.820144348	7.799664311	7.777394117	7.943867768	7.793491936	7.808727945	7.917657802	7.857837848	8.002826666	8.141040477	8.072435592	7.921034887	7.785166684	7.986225939	8.181854393	7.801240759	8.110446633	8.189711824
ACP5	8.429333413	8.303907997	8.158394119	8.244332471	7.93187393	8.18166358	8.199056314	7.814121774	8.30270296	8.388708982	8.2651318	8.161176785	8.282907102	8.505852414	8.161738096	8.522751163	8.41067212	8.43779378	8.320503335	7.845742968	8.453185178	8.033597724	8.084912451	7.972535297	7.940724081	7.891295956	8.075866261	8.017947206	8.275237364	8.187869652	8.190760237	8.321897657	8.058727956	8.256126496	8.377222309	7.977708295	7.808727945	8.345785772	8.181417348	8.609277036	8.680879678	8.197017013	8.154993711	8.273318369	8.663184117	8.540739705	8.366221132	8.390028038	8.56585273
ACP6	7.578114534	7.69254876	7.513218979	7.531905949	7.50066357	7.608059599	7.777720921	7.442782012	7.671167221	7.77050712	7.565917421	7.690687353	7.534718743	7.779776166	7.661392087	7.864744095	7.607415735	7.788127895	7.594730328	7.656120236	7.548337616	7.406802067	7.532727247	7.68806476	7.824926307	7.755405832	7.512554715	7.654801646	7.672272793	7.730507455	7.608702101	7.565398171	7.53321323	7.739531139	7.870303118	7.740255066	7.565676864	7.77869789	7.794289241	7.553132676	7.637865207	7.59344217	7.537675919	7.622514626	7.712355328	7.640663749	7.657369854	7.665505561	7.673188172
ACPL2	7.6625736255	7.9337837515	7.7427483885	7.8347160015	7.7377500515	7.800661789	7.6198833955	7.555935145	7.8349816245	7.5924196035	8.0508229995	7.590904846	7.662523858	7.530572648	7.7052624265	7.656466197	7.67955179	7.678363026	7.623713729	7.927689135	7.546802299	7.6728173445	7.6837682545	7.6308817905	7.806199319	7.7016222565	7.7395098235	7.633921988	7.508435058	7.641546288	7.8131399695	7.9409043365	7.8977394975	7.596721364	7.648214945	7.6819390565	7.976063487	7.778686075	7.7063138785	7.733195391	7.514724654	7.821556021	7.7163674485	7.820771794	7.826718007	7.516382089	7.6000851805	7.726699509	7.754205295
ACPP	7.763093617	8.128580807	8.221454844	7.931287025	7.908328714	7.909524756	7.969839716	7.791221716	8.100748217	8.310318456	8.037361967	8.161176785	7.948967863	8.032420946	8.391017404	8.078808106	7.982029017	7.772647243	8.075314044	8.184709139	7.991431674	7.855826989	8.059843599	8.233510566	8.492220016	8.410634698	8.052692341	8.348186871	8.171582596	8.243546443	7.965471427	8.119317131	8.356051538	8.322481659	7.739906428	7.516929639	8.314186999	8.175472531	8.251351543	8.045509895	8.117009432	7.865942618	7.99577981	8.543527251	7.719644616	7.99240093	8.360777647	7.651524312	7.949022386
ACPT	7.8654369335	7.7269222	8.059565682	7.780377494	7.842748205	8.0099001545	7.7996475675	7.9518921415	7.7948228925	8.1354319655	7.905549406	7.9703771335	8.2101600335	8.2761554365	7.794768198	7.7372918925	7.965276144	8.2120045505	7.8927349675	7.8354236475	8.127799457	7.903904452	7.8376794125	7.921520916	7.773936956	7.786798198	7.589051449	7.8327144605	7.898481908	7.807234202	7.7925268985	7.941537358	7.6308784205	8.067920944	7.7696968465	7.6904678215	7.834744003	7.934863373	7.982130636	8.1175482815	8.168135668	7.784629844	8.1644852015	8.259719942	7.9749807355	8.1900446695	8.116115699	8.049360848	7.918953525
ACR	7.521685534	7.434680613	7.571733373	7.436774008	7.40103455	7.565755135	7.449819231	7.555527552	7.47121161	7.545998981	7.521610768	7.511733756	7.489188064	7.408088641	7.465755402	7.570484665	7.511721536	7.532719148	7.484029308	7.415366935	7.514535367	7.573856491	7.478324619	7.492232199	7.47672369	7.446831968	7.425417794	7.511895062	7.49854066	7.46853182	7.374063826	7.597638738	7.53321323	7.530601186	7.484502199	7.499184122	7.469357544	7.558951941	7.38504328	7.444671374	7.355089934	7.413585305	7.424591947	7.490412582	7.47133974	7.46371795	7.381113796	7.433319252	7.445851656
ACRBP	9.834043861	9.907670825	9.438026863	9.139742791	8.946073129	9.25754028	9.892056523	9.760362875	9.266342713	9.918569737	8.581004541	9.762496562	9.982166266	10.17204281	9.409621961	8.725341153	9.928296535	9.416160406	9.73629825	9.476860356	9.811574039	9.423576906	9.141954753	9.485875444	9.00021136	8.688048442	8.356653639	9.258404126	9.718067502	9.55960813	9.94865847	9.675614944	8.608717753	9.911129654	9.628622729	9.326807449	9.346596744	9.504886771	9.857037735	9.485591404	10.03318374	9.167809767	9.639453399	10.3559748	9.871192011	9.969381723	9.733730679	9.73514725	9.328417094
ACRC	7.75616212	7.823154263	7.895182137	7.931287025	7.902376779	7.717481427	7.805521637	7.573870296	7.871723312	7.760567543	7.953213722	7.791723061	7.657525002	7.751248114	7.849156311	7.71593281	7.63855924	7.614290196	7.754645453	7.904804768	7.694030723	7.614572438	7.57982307	7.915271337	7.665748374	7.724012475	7.775122538	7.849064304	7.679213158	7.857607959	7.695019492	7.991081469	7.704311745	7.675409654	7.813705892	7.837121185	7.900068512	7.76106077	7.729010802	7.852658007	7.798643267	7.83436783	7.713604445	8.057790395	7.804745624	7.805192409	7.877349106	7.842258146	7.786830048
ACRV1	7.423363914	7.4387111235	7.431842112	7.4168774755	7.42861926	7.515421973	7.421076383	7.463582498	7.4884344675	7.4772961135	7.462299648	7.3897216205	7.435402619	7.3846294195	7.462380247	7.3973350145	7.445616664	7.4907939915	7.4768621825	7.4110692825	7.514535367	7.456983917	7.478352469	7.459529375	7.5057444935	7.469039606	7.4798772635	7.485246025	7.416597542	7.465265166	7.5065877935	7.487200962	7.4395105495	7.57710461	7.4844936065	7.4680675585	7.412101548	7.434371225	7.497109309	7.509822748	7.374759378	7.437742124	7.511340549	7.57681656	7.4597423555	7.4550704035	7.4325775125	7.461195497	7.4362139085
ACSBG1	7.570182219	7.740126804	7.673274193	7.465937425	7.728692727	7.4790307	7.647979887	7.537999994	7.691825924	7.886388377	7.565917421	7.711178883	7.844853608	7.863526356	7.524420136	7.582472221	7.628216309	7.614290196	7.63998186	7.534347358	7.678398373	7.514454942	7.540541385	7.696219625	7.576930615	7.4392878	7.660444156	7.520660887	7.741723235	7.564609286	7.664011592	7.565398171	7.544126589	7.503702156	7.484502199	7.614716714	7.729907322	7.624957953	7.583350453	7.495480163	7.754224976	7.579462655	7.713604445	7.7040272	7.45474285	7.498488749	7.721610042	7.792096416	7.599052346
ACSBG2	7.562207162	7.451881463	7.536191207	7.503974933	7.552093974	7.358945615	7.463866446	7.403475784	7.398752792	7.396244196	7.363842082	7.490028382	7.363968744	7.3610281	7.422161597	7.442507358	7.522537704	7.415418395	7.490600839	7.48356059	7.392717846	7.614572438	7.455119949	7.516689888	7.505859941	7.424108323	7.387520911	7.440193286	7.435350581	7.436333606	7.426225408	7.521275201	7.427622469	7.51717457	7.444702405	7.499184122	7.419202523	7.418250014	7.420815645	7.524333512	7.328935535	7.435213812	7.414075609	7.398053805	7.487802275	7.385920479	7.442968206	7.417166353	7.474099885
ACSF3	7.505172513	7.502328871	7.547891446	7.568402264	7.53518926	7.579934458	7.578331173	7.436702205	7.570712599	7.4720783	8.050841784	7.44610902	7.507314005	7.590584035	7.404351637	7.533659756	7.489938519	7.772647243	7.503713793	7.6301323	7.514535367	7.514454942	7.571936086	7.484070606	7.439707032	7.506092979	7.50760841	7.503085085	7.504942147	7.564609286	7.543895337	7.532425735	7.505194114	7.583859597	7.555135377	7.472538542	7.518214654	7.497143065	7.639922771	7.538736455	7.486786488	7.575921974	7.486846463	7.642858356	7.560265969	7.551117888	7.401897004	7.527198022	7.520043422
ACSL1	9.390764082	10.3765293	10.45752433	10.2800578	10.7934388	9.993144362	10.03456942	10.90773385	10.76919042	11.29150071	10.68244078	11.31646867	11.08421519	10.63784326	10.97670121	10.08884312	9.883830497	10.68998852	10.22382778	11.34909383	9.451378199	9.09825244	10.60794111	10.34176958	11.55494214	10.07161716	10.70982878	11.06355172	10.36286882	10.56300664	10.76766021	10.93305317	10.71598214	9.732415094	9.306265202	9.841942773	11.17306319	10.34018085	10.54884782	11.27699365	10.12609967	10.78180881	10.1994056	10.95702237	9.606625204	10.55638382	10.94042549	10.67857621	10.85426311
ACSL3	7.78454468	7.96256747433333	7.818625971	7.93177250633333	7.91582499266667	7.81102733733333	7.79667160333333	7.83972603666667	7.93175580766667	7.96373173166667	7.899398228	7.79731825	7.88375209433333	7.72069433633333	7.91043549233333	7.90248866766667	7.86412230466667	7.80262109933333	7.83361099533333	8.014242051	7.715989386	7.764033858	7.78985704633333	7.74842059566667	8.065385791	7.89290564033333	7.91296923766667	7.91121226566667	7.75200725233333	7.83149354966667	7.82338429733333	8.07316277366667	8.13188881533333	7.77209137433333	7.80231606666667	7.804018781	7.94286687733333	7.82043223	7.75062245933333	7.90899899933333	7.63981391166667	7.849437553	7.84195913966667	7.839578888	7.79880069766667	7.643959207	7.84363651833333	7.83241325966667	7.805641621
ACSL4	7.83824856025	7.9638597675	7.95062384	7.959683407	8.12105618425	8.0279039685	7.786099677	8.00076450775	8.00145207725	8.04242464975	8.03212919475	7.93256559175	8.05687607375	7.64144512425	7.941214767	7.9978663615	7.8870005555	7.84893224125	7.941396623	8.2343386995	7.80076628825	7.7924888415	8.11002574325	7.80179430325	8.18016278125	7.95619422275	8.35241176875	7.967031293	7.91661401975	7.88607531925	7.90857528625	8.1479251225	8.21723439025	7.8297822775	7.7204954495	7.920830404	8.15043109375	7.82943024025	7.83024393625	8.077870069	7.74872718525	7.91571901175	7.94757157825	7.8812930145	7.809795139	7.742576594	7.841111783	7.89179808775	7.93205759675
ACSL5	8.0668212002	7.969192927	7.9584054512	8.0327404712	8.0174981282	8.0374236242	7.9316063004	7.9444638394	7.944411212	7.8548065212	8.0315161942	7.9882187652	7.9060271246	7.9902007364	7.9208689104	8.1016606958	7.9389448252	7.9790985372	8.034829923	7.9923996846	8.0645101744	8.1482178446	7.9526238778	7.8637643422	7.822427315	8.0479892088	8.077629012	7.8681821866	7.947860849	7.9361669482	7.9589389394	8.0098544544	8.0032350788	8.0446303858	8.1137306452	8.069230536	7.9573743652	7.8987520112	7.9928938844	8.0899358324	7.9268050484	8.1490278618	7.9909125812	7.9720867046	8.0587035498	7.8774953744	8.083838073	8.1832416008	8.094770942
ACSL6	7.493795748	7.48851210675	7.4446783645	7.49166119275	7.5467050675	7.6299615775	7.43529953875	7.48047996825	7.532860733	7.56846450075	7.54380699525	7.4391934945	7.5270041435	7.46042659	7.4187727675	7.448846429	7.505373708	7.452931341	7.53731940625	7.50223109425	7.5105871895	7.5951889715	7.51330212025	7.44705099575	7.43683645775	7.4858096635	7.46286493	7.461643859	7.4937070955	7.46176872575	7.519364371	7.4268127365	7.47015078575	7.44580797875	7.50359139925	7.5014390605	7.459121557	7.46227148225	7.42036734825	7.44431698975	7.495800054	7.50261107725	7.4761785	7.52596477825	7.4378978705	7.42480085475	7.45251421625	7.52454141075	7.461223109
ACSM1	7.570182219	7.355021557	7.395822868	7.436774008	7.419637306	7.358945615	7.456858728	7.37954685	7.331874106	7.329214088	7.363842082	7.321211679	7.381819784	7.345196221	7.358949403	7.455991168	7.366075557	7.398336666	7.34234336	7.302723427	7.410428243	7.434344975	7.393311321	7.524836157	7.4247096	7.469282284	7.467249584	7.412595475	7.372921028	7.481372289	7.365265908	7.393591737	7.350447132	7.380302985	7.371504184	7.355789606	7.43185733	7.425582387	7.408933001	7.363132959	7.342015668	7.382440069	7.414075609	7.32482683	7.42113905	7.385920479	7.34962697	7.488710107	7.417104073
ACSM2A	7.480073284	7.390869553	7.447486212	7.485073431	7.483050262	7.389448359	7.435644057	7.462027353	7.406949002	7.439847834	7.392610705	7.332850341	7.480162327	7.376786285	7.395369836	7.46267425	7.411973861	7.311588872	7.397350527	7.407586862	7.480265906	7.397535641	7.517134906	7.426722385	7.484046911	7.416473004	7.512554715	7.393986454	7.410353905	7.513411729	7.494143199	7.487354019	7.47021791	7.421876886	7.500294152	7.445827919	7.288854027	7.373549821	7.467953432	7.407949513	7.420583221	7.460489415	7.424591947	7.45977957	7.487802275	7.420466017	7.401897004	7.384420194	7.36811339
ACSM2B	7.43296619533333	7.34894810666667	7.45504278	7.412055183	7.43134935533333	7.39443829366667	7.44019621366667	7.40906840133333	7.43073854866667	7.42868729966667	7.45194316033333	7.45338149566667	7.42704713533333	7.386733771	7.45129650666667	7.37499123233333	7.40718239166667	7.430719899	7.446128573	7.40716568033333	7.41474341	7.43977167633333	7.481353939	7.40469938633333	7.36586855433333	7.42148218666667	7.39478153833333	7.37052015566667	7.41660911166667	7.410003511	7.40892707866667	7.435717765	7.435263698	7.37994609966667	7.390623345	7.40103676766667	7.418978928	7.44234579533333	7.435528715	7.405288143	7.483011576	7.43346128433333	7.38226044633333	7.41148501566667	7.40376190733333	7.47884360266667	7.428989997	7.43855788866667	7.534708139
ACSM3	7.56426242733333	7.49653885366667	7.55784443366667	7.63382465433333	7.56496006633333	7.56881510533333	7.48518732466667	7.49161657566667	7.49456828266667	7.52041023566667	7.56780786533333	7.50632930466667	7.50495552366667	7.48980101066667	7.55354357566667	7.499546942	7.54216146333333	7.493932758	7.635340963	7.512528062	7.50787026233333	7.70464186733333	7.51010502933333	7.61995733166667	7.473800821	7.519384038	7.668088499	7.52229095266667	7.559667409	7.487761476	7.48654513933333	7.54098636766667	7.55435274166667	7.447869265	7.56487169633333	7.63000037633333	7.57363438833333	7.470296699	7.48706071166667	7.512092855	7.52348124966667	7.55239718733333	7.47305232833333	7.53108889066667	7.53842966166667	7.50772430266667	7.50229683166667	7.463850407	7.476729342
ACSM4	7.40236751	7.443304613	7.436951785	7.426925608	7.40103455	7.522747461	7.435644057	7.436702205	7.415108865	7.329214088	7.411547772	7.390151026	7.435319703	7.423636237	7.395369836	7.401100879	7.467945911	7.398336666	7.444348174	7.384001745	7.410428243	7.434344975	7.42422212	7.484070606	7.52027337	7.354296762	7.393011908	7.384619508	7.41659539	7.46210432	7.417605636	7.429299166	7.415112806	7.503702156	7.500294152	7.419012888	7.530214584	7.461756787	7.491299236	7.407949513	7.342015668	7.426624184	7.466252176	7.292878667	7.404128581	7.377278552	7.34962697	7.425261082	7.436324074
ACSM5	7.50166432633333	7.46796931033333	7.539452938	7.45920674066667	7.48789763933333	7.498381285	7.42904813566667	7.46905247166667	7.493621598	7.52052648866667	7.49702646533333	7.51045140766667	7.44809750833333	7.37436267233333	7.459526886	7.46348399333333	7.47858788	7.503885342	7.45688125233333	7.44316455733333	7.457443781	7.46673698433333	7.48357748866667	7.467513869	7.498762884	7.50827504333333	7.46287686933333	7.52260912433333	7.42718245666667	7.40587633766667	7.442828723	7.572563065	7.43478184266667	7.480124197	7.48967902466667	7.475416575	7.478521168	7.47650834133333	7.559878917	7.492672003	7.50987253733333	7.468813648	7.509572002	7.493211166	7.49625952933333	7.46691724433333	7.43537039766667	7.47419800166667	7.53456380533333
ACSS1	9.314858807	8.578334812	8.826406897	8.971802955	8.719282502	9.044184755	9.026925545	9.147315824	8.50585171	8.846380081	8.749736231	8.783917674	8.469061974	8.899759449	8.562726036	9.115265496	9.013253294	8.804907996	9.115381101	8.555031008	9.199454555	9.120344352	8.578552354	9.073761198	8.651171233	8.759051973	8.389375886	8.701564065	8.938324525	8.946543702	8.936813126	8.498458414	8.343449464	8.971392183	9.159875124	9.329373178	8.434401917	8.941234833	8.841748304	8.818557092	9.249618899	8.92364421	8.736301292	9.087671233	9.094646947	9.500092558	9.013231623	8.985317883	8.810573391
ACSS2	8.6153941066	8.5723891196	8.4926124564	8.5012029828	8.4266200278	8.3369664556	8.6169346386	8.6209040562	8.4508215824	8.675537992	8.463671391	8.6038075498	8.7765615422	8.6466028196	8.725606663	8.68057228	8.5661573176	8.5382342224	8.571277376	8.5051492354	8.5504643682	8.5184647282	8.6626255852	8.5901822106	8.669838895	8.5740589244	8.3550796434	8.6462251082	8.4799246644	8.6233939784	8.5030410078	8.548108683	8.4802986252	8.6865707576	8.6476211384	8.5539714646	8.583880399	8.4310809012	8.60123911	8.5496777804	8.7263210526	8.6574261048	8.575732685	8.6597578966	8.606292812	8.7461535864	8.6862639632	8.5037054528	8.5651421814
ACSS3	7.428674317	7.408530268	7.458133087	7.436774008	7.509383356	7.464299909	7.332687476	7.505331419	7.4313196	7.407218533	7.458108292	7.565328746	7.507314005	7.515573177	7.413282483	7.482490535	7.330926162	7.415418395	7.444348174	7.498270872	7.428041687	7.434344975	7.42422212	7.581850332	7.38672414	7.454345764	7.492639985	7.393986454	7.54376694	7.500604146	7.338690523	7.417467742	7.396076341	7.463005003	7.547334881	7.534672257	7.406473159	7.396052919	7.360981064	7.524333512	7.513608088	7.435213812	7.2844708	7.429008464	7.53640062	7.446397258	7.463258021	7.457275263	7.436324074
ACTA1	7.428674317	7.417292971	7.458133087	7.494552954	7.363217715	7.404578945	7.512048006	7.388753793	7.398752792	7.450633102	7.411547772	7.533282019	7.372898809	7.281094622	7.43976162	7.482490535	7.423287417	7.415418395	7.383745955	7.423106263	7.497457469	7.283424184	7.370076945	7.532980597	7.498614841	7.424108323	7.359665408	7.520660887	7.354149746	7.46210432	7.527422201	7.521275201	7.452193198	7.408069201	7.404328934	7.587973598	7.469357544	7.447383436	7.444461261	7.370672782	7.394338334	7.364189824	7.424591947	7.470003781	7.463058197	7.46371795	7.381113796	7.449326255	7.378017126
ACTA2	9.729033839	9.182139361	9.367604714	9.388555794	8.675729595	8.809152316	8.446659785	9.138412521	9.167621608	8.578373747	9.482117184	8.613221625	9.212347992	10.18851589	8.776539445	9.766943514	8.945032671	9.793587763	9.482981367	8.937757696	10.09203842	8.028024142	9.129591417	9.181696265	8.893083297	8.527580647	8.585855329	8.818884477	8.464856001	9.071829665	8.83551786	9.795883833	8.450824677	9.477852043	9.697039401	9.027293832	8.804251174	9.018104135	9.439589772	9.736830567	9.306515477	9.951968565	9.501095384	9.750387754	9.216836543	9.988717307	8.669758904	8.598568925	9.567399392
ACTB	14.3352009633333	14.3081273633333	14.1926307366667	13.9196215166667	14.2323465566667	14.0046674733333	13.98163679	14.0615495733333	14.1627263	14.0195553866667	14.0384991566667	13.6528645233333	14.4767096833333	14.1866306966667	14.13816272	14.1816461966667	14.03334203	14.17785747	14.0508844533333	14.0293519433333	13.82784664	13.3539033633333	13.8273730266667	13.8353366966667	13.8955765866667	14.0830259266667	13.5418632733333	13.8387536966667	13.68897796	13.8597215966667	13.6814861333333	14.39009296	14.3954825933333	14.00863104	14.2106006933333	13.6762718933333	14.0950411333333	14.3391700133333	14.26413688	14.2368249933333	13.6632359633333	14.27260354	14.2350155266667	14.3903241	14.2988451766667	14.1980447266667	14.4985277066667	14.58609133	14.45068416
ACTC1	7.3978010325	7.3681114075	7.4080719305	7.381766648	7.4231339885	7.461753805	7.399484169	7.422220257	7.427275996	7.401216023	7.458108292	7.5001723685	7.4682759715	7.454532519	7.408509104	7.4322858215	7.456839331	7.449329558	7.400424601	7.40363562	7.3838159415	7.3741483245	7.4010358395	7.4143205745	7.472093153	7.4080629805	7.4226743885	7.412406397	7.38540363	7.367979382	7.502378745	7.4229525585	7.37005353	7.38007234	7.4485691495	7.3965331395	7.463066655	7.418250014	7.537515204	7.381838866	7.3420038485	7.385470073	7.4345606665	7.439274255	7.3994946285	7.4680658025	7.4351632615	7.3843462745	7.405694709
ACTG1	13.54550041	13.77020188	13.377415465	13.523998345	13.57401209	13.50215884	13.548636495	11.977181705	13.75872093	12.85823254	13.64404607	13.206941005	13.60851458	12.99010024	13.481829005	12.971079395	13.32065441	13.665921225	13.479549385	13.36419051	12.82696861	12.297555875	13.04048931	13.238177455	13.257230125	13.42368828	12.844078015	13.25207565	13.27656266	13.09620869	13.34372168	13.88543963	14.00844488	13.28093675	13.57102154	13.086643125	13.357116355	13.360503425	13.39607936	13.54351706	11.605134562	13.44809218	13.43303419	13.67183579	13.73414306	12.821619975	13.671800305	13.8450384	13.800534565
ACTG2	7.480073284	7.373031868	7.426524346	7.485073431	7.382226076	7.464299909	7.470842595	7.442782012	7.47121161	7.493368202	7.458108292	7.390151026	7.462174793	7.329288827	7.395369836	7.495509199	7.456867611	7.482916468	7.510256428	7.423106263	7.462963892	7.341108389	7.486070656	7.426722385	7.402003746	7.431713254	7.387520911	7.327560145	7.422841179	7.377837642	7.382831707	7.521275201	7.421386027	7.503702156	7.404328934	7.516929639	7.38079777	7.425582387	7.38504328	7.444671374	7.554318841	7.400360981	7.577694953	7.408395384	7.607155651	7.411829628	7.391526128	7.376141448	7.276719296
ACTL6A	8.849746572	8.9276893565	8.5655829755	8.955375919	8.9823567725	8.9114685935	8.8634376725	8.6314668525	8.9467551705	8.52972071	8.9768232355	8.681910676	8.7767477565	8.4073778915	8.766447637	8.8123894215	8.7290004315	8.811121498	8.732259484	8.7106603185	8.5672864245	8.5582120055	8.751743684	8.5827059015	8.653095309	8.991279622	9.149725387	8.701812799	8.882375216	8.7453541035	8.81747808	8.85308001	9.1030034885	8.5186466415	8.850420369	8.7403893885	8.769740774	8.936724167	8.6825709365	9.041018834	8.283812157	8.7429628915	8.691894225	8.768146619	8.8087252185	8.3610221805	8.5863280875	8.828937196	8.8019315045
ACTL6B	7.419950662	7.468891979	7.571733373	7.446557964	7.543671839	7.4790307	7.435644057	7.442782012	7.390520225	7.587588781	7.476441202	7.435015991	7.453208582	7.408088641	7.413282483	7.372685397	7.377650165	7.363911393	7.437686074	7.423106263	7.428041687	7.360068563	7.408772672	7.50854101	7.4247096	7.469282284	7.467249584	7.47639188	7.397878706	7.564609286	7.460413724	7.417467742	7.487887457	7.435635044	7.428630688	7.490307198	7.481697434	7.483081064	7.479644199	7.560330232	7.486786488	7.422298489	7.403517686	7.439283571	7.479587695	7.43774832	7.432762024	7.425261082	7.426741406
ACTL7A	7.496850203	7.443304613	7.536191207	7.436774008	7.410361994	7.464299909	7.463866446	7.430784027	7.46330566	7.439847834	7.373481602	7.457155491	7.444257681	7.345196221	7.457145897	7.408102563	7.434539859	7.432415407	7.41087053	7.446080281	7.374914037	7.425207676	7.354545144	7.434944807	7.394378329	7.454345764	7.425417794	7.538059467	7.466781482	7.500604146	7.417605636	7.295398421	7.396076341	7.570611229	7.387981963	7.392050469	7.3417703	7.592293725	7.38504328	7.332630085	7.342015668	7.391441725	7.392917627	7.500600226	7.446393483	7.325242996	7.339047721	7.367825666	7.407412515
ACTL7B	7.445986404	7.485708827	7.436951785	7.465937425	7.509383356	7.635874956	7.463866446	7.455441136	7.415108865	7.597925675	7.467294581	7.423875071	7.453208582	7.530685372	7.524420136	7.514752791	7.478969084	7.449329558	7.529835862	7.476145198	7.462963892	7.461483868	7.486070656	7.385400329	7.484046911	7.484097458	7.451740903	7.375211273	7.454176682	7.455671287	7.460413724	7.429299166	7.586058154	7.583859597	7.468641465	7.552421328	7.469357544	7.4108845	7.360981064	7.509917148	7.486786488	7.472850491	7.476568551	7.612351552	7.446393483	7.613517066	7.432762024	7.48090539	7.615951212
ACTL8	7.445986404	7.468891979	7.547891446	7.456278705	7.44714377	7.565755135	7.749310561	7.555527552	7.510199594	7.503959125	7.719519564	7.457155491	7.628505524	7.678921655	7.474308936	7.576496184	7.500855565	7.516193058	7.47085297	7.534347358	7.678398373	7.496999338	7.603587485	7.418487384	7.363586648	7.527816302	7.532128903	7.494231117	7.583414246	7.539010339	7.702701264	7.586974186	7.554869251	7.610226713	7.508166865	7.463644101	7.530214584	7.490127315	7.560524948	7.581929461	7.527110259	7.46463023	7.547733049	7.642858356	7.446393483	7.704737425	7.638662994	7.433319252	7.520043422
ACTN1	11.39978417	11.55298784	11.82338525	11.26828438	11.57324382	10.88979926	11.4082009	11.61252435	11.5111267	12.16044559	11.46117562	11.66877862	11.86385241	11.82471716	12.09471821	11.36860857	11.57769599	11.7851118	11.16542846	11.38661549	11.80534594	11.01190904	11.7809771	12.15742781	12.13928551	11.64476923	10.33817244	11.95129659	11.56399467	11.29856774	11.43212569	11.60729108	11.46071165	11.93157995	11.67841437	11.41379359	11.71379879	12.12380887	12.2442227	11.8083972	11.91749583	11.72463808	11.63325588	12.05192192	11.68873381	12.73522581	12.2296338	11.95922732	11.55090141
ACTN2	7.684771103	7.627886627	7.727642171	7.656264391	7.648302425	7.757257741	7.720277631	7.975512996	7.671167221	7.690093596	7.583419914	7.680395868	7.86423192	7.634966666	7.741586181	7.776320371	7.856072806	8.009222318	7.646435198	7.724725676	7.938946614	7.720741907	7.635526725	7.696219625	7.692265818	7.691926288	7.731578519	7.740384487	7.658415765	7.660774719	7.632565421	7.67992415	7.6204476	7.72680174	7.6250114	7.623651074	7.656068691	7.558951941	7.549067254	7.697497325	8.053929179	7.699491558	7.72306316	7.653041019	7.645397892	7.713923722	7.73960045	7.651524312	7.712340796
ACTN3	7.384602443	7.417292971	7.468897479	7.345659257	7.419637306	7.537161857	7.505256986	7.442782012	7.406949002	7.374135765	7.439612897	7.50090127	7.399646611	7.530685372	7.404351637	7.47592374	7.511721536	7.499592709	7.417601155	7.399765999	7.462963892	7.488194777	7.643548589	7.516689888	7.47672369	7.4392878	7.456933806	7.365762007	7.410353905	7.500604146	7.494143199	7.320332215	7.421386027	7.309980071	7.562926702	7.410044024	7.354845552	7.440148825	7.491299236	7.524333512	7.433746019	7.409197806	7.486846463	7.32482683	7.463058197	7.455053331	7.412226537	7.488710107	7.492649536
ACTN4	9.477941671	9.295862808	9.501610322	9.164987568	8.958138137	8.898997898	9.405323589	9.421229884	9.050654907	9.674300573	9.184333087	9.621049348	9.513436225	9.636787111	9.543475334	9.792367031	9.074749836	9.459527922	9.397764821	9.034272716	9.494313783	8.688881328	9.124610546	9.438158436	9.383070608	8.935115112	8.359009701	9.501033824	8.966463695	9.274616344	9.240185169	8.835454466	9.151411808	9.360823998	9.286503052	8.907960229	9.206677806	9.544028702	9.528985022	9.611728192	9.935501766	9.448759039	9.573245181	9.433702218	9.386697586	10.300005	9.885272124	9.39188033	9.707315463
ACTR10	8.624786028	9.302017601	9.008572812	8.978882565	9.07602742	8.947448939	8.902207555	8.879907263	9.381436417	8.872570122	8.957822999	9.000450051	8.936266189	8.776543334	8.751904187	8.633145666	8.913605949	9.119595498	8.865559307	9.155694214	8.752049902	8.578060226	9.081424063	8.688163594	9.195511956	8.89901093	9.140456096	8.684733424	9.105130354	8.915993296	9.132279522	9.226347754	9.258944237	8.684873766	8.714990747	8.675613495	8.910935375	8.773445689	8.467844565	8.825506481	8.282610886	8.730712872	8.771166336	8.749134871	8.523535418	8.102784103	8.706867473	8.520986741	8.959659812
ACTR1A	9.71635081	9.838489868	9.692733242	9.529868543	9.560594018	9.421150936	9.700656994	9.641264597	9.566881807	9.712927398	9.599315013	9.945414856	9.796671912	9.983784714	10.0073696	9.880786497	9.474554032	9.570099797	9.643313889	9.7678202	9.829144499	9.191276132	9.491085191	9.477178495	9.717379271	9.548900477	8.923021852	9.663212085	9.534521237	9.541793937	9.518539162	9.365997288	9.594551968	9.861150134	9.839723526	9.40179502	9.484501947	9.55044907	9.779594257	9.787492518	10.01877211	9.742504913	9.827968505	9.791798506	9.934357647	10.04629776	9.978918502	9.991640185	9.761063624
ACTR1B	8.962527946	8.709930562	8.653258232	8.574483337	8.768419338	8.867677807	8.848481294	8.909167653	8.762612065	8.518972123	8.843317168	8.653368672	8.833466987	8.819136331	8.781942177	9.056409083	8.994636028	8.734931489	8.909686516	8.857203635	8.759393727	8.668155843	8.628445184	8.761625611	8.602689033	8.957844865	8.556202524	8.653797083	8.852629012	8.847979238	8.749358318	8.660822166	8.658360258	8.776028267	8.919446835	8.683727893	8.706388639	9.03436878	8.936389596	8.916229846	9.072982605	8.966537353	8.75385429	8.794581053	9.023782442	8.901990602	8.773998016	8.837175816	8.757015998
ACTR2	10.85463443	11.2314128	11.38229048	12.02111019	12.15910443	11.45847126	10.61082379	11.44388615	11.68866479	11.15574	11.63537114	10.81426943	11.98797242	10.46164299	10.98188963	11.24317359	10.9853265	11.2288847	10.95237591	11.66805077	10.65961167	11.50220151	11.76702406	10.72609031	11.30725295	11.57053565	12.24410789	11.05773477	10.88934874	10.81340459	10.99521264	11.97868396	12.49543813	11.27094939	10.83977594	11.50036086	11.88362256	11.65790253	11.33024333	11.50683987	10.64135123	11.21515686	11.40384944	11.52480196	11.08234024	10.24030902	12.00872172	11.7145225	11.73321575
ACTR3	9.402700278	9.371802189	9.549718236	9.92133039	9.81845433	9.705927515	9.092284065	9.520904623	9.668920697	9.58328727	9.60760736	9.494663962	9.824233936	9.261000863	9.400166665	9.528784543	9.364274207	9.648264213	9.486155906	9.985269221	9.237299527	9.580258959	9.721417846	9.053908172	9.510637735	9.369785352	10.08345196	9.327323552	9.318896195	9.328893683	9.469879695	9.882818419	9.589144826	8.971392183	8.879943431	9.17217846	9.630820771	9.050446004	9.123779229	9.736830567	9.317556117	9.919658185	9.671352121	9.401164699	9.306605584	8.893026832	9.489611944	9.937049938	9.780280759
ACTR3B	7.49766500875	7.48340251925	7.514658401	7.462666812	7.498413002	7.44568719925	7.4997434155	7.5332655415	7.541802774	7.47094556725	7.51418221525	7.46972797125	7.5045803025	7.49600565925	7.4728956245	7.471849632	7.52183889275	7.51180392525	7.50634165425	7.46405767925	7.474062223	7.529349467	7.47469325825	7.53883671875	7.48711267375	7.5153822785	7.5042113575	7.54224008475	7.53777288325	7.494538571	7.5031934155	7.51260171625	7.46232411075	7.50247391075	7.49942806025	7.48315455725	7.474702677	7.475112346	7.454760073	7.4916255345	7.51340699725	7.51347218075	7.59209787	7.536098325	7.4807100545	7.50597945525	7.42951961325	7.49344241625	7.41868665875
ACTR5	8.464567636	8.246333799	8.136218893	8.436218144	8.38211	8.48443865	8.377439956	8.246780772	8.368232538	8.238703592	8.432829832	8.227737796	8.154077367	8.656418206	8.505869812	8.438403259	8.526817235	8.294753038	8.469396666	8.327513658	8.162155275	8.485351413	8.196211782	8.114870253	8.105477956	8.197831506	8.272143726	8.263126876	8.161642462	8.321577164	8.248862357	8.246420547	8.197597659	8.413927653	8.567082292	8.530072762	8.10168457	8.144807367	8.351596794	8.245960683	8.718501981	8.573800432	8.471786361	8.230650941	8.535380129	8.476083887	8.419243676	8.498043547	8.514706119
ACTR6	7.875503091	7.566784722	7.536191207	8.087318125	7.989123725	7.551497676	7.51880887	7.537999994	7.712196035	7.750592033	7.784858532	7.771820826	7.647803955	7.408088641	7.689021916	7.886706587	7.856072806	7.662437981	7.716878401	8.044600372	7.740056005	8.688881328	8.355185121	7.62265452	7.781949509	7.998831299	9.135853856	7.654801646	7.776216595	7.792273922	7.850102485	7.802418037	8.353539555	7.714022288	7.863362682	8.349375484	8.086684956	7.979561181	7.456226078	7.81817429	7.798643267	8.065600032	7.751219897	7.734573291	7.690306298	7.542298313	7.523155502	7.811113561	7.673188172
ACTR8	7.843475254	7.678536297	7.769368366	7.715185431	7.593283485	7.635874956	7.623035256	7.537999994	7.621794201	7.669732933	7.660801169	7.781792814	7.716551086	7.605427723	7.603083208	7.700222843	7.628216309	7.741470712	7.672185949	7.789592352	7.64670075	7.630436967	7.509355065	7.56555507	7.665748374	7.70484485	7.759505463	7.646758406	7.69310865	7.717941411	7.568399916	7.76610918	7.704311745	7.675409654	7.648214945	7.623651074	7.600304376	7.688329981	7.617374675	7.567528411	7.581827032	7.7290599	7.685017938	7.551428277	7.645397892	7.533499408	7.619802229	7.637410679	7.681129007
ACTRT1	7.918968422	7.77924384	8.211285093	7.827042405	7.859899939	8.340705958	7.623035256	8.239856015	7.834994759	8.278416268	8.153544478	7.869537898	8.203836932	8.749084991	7.935664914	7.814557879	8.268286621	8.563481073	8.166489291	7.872918492	8.526013785	8.033597724	8.034144939	7.696219625	7.940724081	7.919069181	7.579647068	7.856000483	8.067714327	7.987881306	7.971961261	8.252410668	7.661723858	8.322481659	7.739906428	7.74917902	8.123864044	7.959254862	8.062472978	8.402549852	8.958077358	7.876319236	8.449744341	8.749134871	8.207195999	8.532360837	8.686391747	8.520986741	8.22193926
ACVR1	8.273266437	8.432294551	8.27988372	8.327425018	8.584301211	8.387166342	8.47522046	8.446443216	8.478670244	8.231924599	8.461929967	8.242012083	8.575110831	8.136664515	8.431708038	8.651569512	8.456271521	8.456710729	8.368619102	8.694379386	8.138910957	8.688881328	8.467977505	8.161821444	8.399834644	8.338350671	8.709918668	8.414496419	8.457231487	8.430315409	8.473961891	8.573217361	8.610821023	8.306328408	8.251917722	8.455498711	8.351483815	8.247080837	8.521573654	8.55611998	8.50064127	8.610338171	8.488058814	8.398215248	8.377167764	7.927460074	8.304822854	8.665402444	8.309627794
ACVR1B	7.91284055875	7.898608279	7.847564296	7.80358494175	7.809787856	7.7569856825	7.8746719035	7.86530449625	7.778968472	7.82873663075	7.838620952	7.78339215975	7.85304738925	7.7699746435	7.9300864435	7.89136327875	7.769013748	7.8531035475	7.8438051735	7.81426107925	7.726169588	7.7291941595	7.79834897275	7.89244646375	7.9464110525	7.830521561	7.70785138025	7.94028459175	7.840315767	7.89089965275	7.72941645375	7.91225196625	7.9161379495	7.80035202375	7.88110862125	7.77635932225	7.920336197	7.87457121625	7.87407023	7.89006225225	7.96225600475	7.87060437025	7.8474974035	7.88049536325	7.867929941	7.91851897425	8.01959002875	7.85205823125	7.8723242175
ACVR1C	7.40236751	7.381972566	7.583879658	7.465937425	7.391655671	7.594035869	7.470842595	7.413959683	7.447385138	7.385217355	7.485549078	7.40144402	7.426392188	7.439116993	7.457145897	7.408102563	7.366075557	7.466162658	7.431008081	7.407586862	7.374914037	7.388228086	7.431945129	7.385400329	7.41716916	7.408807296	7.477473355	7.431036414	7.391642315	7.494196726	7.356437812	7.332705707	7.452193198	7.366343296	7.547334881	7.436903221	7.444435876	7.343055777	7.456226078	7.317143498	7.368164497	7.430929288	7.414075609	7.345918686	7.47133974	7.351311511	7.552563397	7.441340947	7.455323744
ACVR2A	7.696334256	7.614542655	7.746167175	7.7579269355	7.767534944	7.8696202715	7.6070736385	7.672369216	7.68228364	7.7611467945	7.660201451	7.6986279375	7.6240578305	7.6382790495	7.803624328	7.698656149	7.7032549535	7.7346211365	7.687846012	7.7086806455	7.604894164	7.8188604895	7.7119401545	7.5654271135	7.734699617	7.7091547945	8.0557189945	7.6441749035	7.7541194805	7.6567240955	7.7176681025	7.697151096	7.679344307	7.6450456815	7.6007326395	7.6904678215	7.8062105125	7.776777166	7.684002458	7.7402658675	7.7631833525	7.810622482	7.766341712	7.73891186	7.7966070775	7.6525739155	7.7568881535	7.815895448	7.746011529
ACVR2B	7.4914317655	7.505695163	7.4488819195	7.4064833145	7.4449321975	7.381359563	7.4499877855	7.435931023	7.441384498	7.4826675545	7.4017274895	7.433477111	7.4939636625	7.4077803095	7.3810643515	7.4522375835	7.4395477195	7.524235682	7.4409239955	7.409236558	7.443689152	7.4658160745	7.397077924	7.459190463	7.447164451	7.464706348	7.3843647665	7.341715851	7.444952704	7.3679504055	7.496132332	7.3370594635	7.389590407	7.5170829715	7.4317531595	7.436876967	7.378005037	7.4080560475	7.4029294625	7.4589333305	7.420640533	7.395901353	7.376496088	7.5307182015	7.4112277295	7.438122681	7.4217747695	7.4114504345	7.3528488995
ACVRL1	7.40236751	7.364048009	7.426524346	7.335169577	7.438028843	7.464299909	7.428507952	7.430784027	7.390520225	7.503959125	7.411547772	7.44610902	7.453208582	7.469884386	7.448481077	7.469318376	7.445732751	7.398336666	7.34234336	7.399765999	7.445554706	7.416026395	7.455119949	7.401975445	7.394378329	7.385627851	7.387520911	7.511895062	7.397878706	7.377837642	7.374063826	7.586974186	7.402457566	7.476617894	7.404328934	7.499184122	7.328631522	7.605439301	7.526058275	7.422694252	7.446942732	7.386951194	7.339265264	7.314221175	7.479587695	7.551117888	7.432762024	7.400866883	7.378017126
ACY1	8.255145784	7.945767928	7.769368366	8.028402814	7.763101176	7.796349781	7.920920604	7.913954405	8.031935254	7.914213588	7.90905589	7.988963007	7.815517882	8.168962446	7.986742076	7.957778942	7.938304857	7.849244397	8.060899544	7.930811962	7.925542973	7.965243681	7.95296993	8.013467345	7.788165976	8.029326613	7.723456846	7.962088995	7.783074126	8.01781431	8.083304796	7.802418037	7.868560618	8.146984577	8.12259152	8.016151939	7.908812861	7.964361563	7.888863093	7.866288237	7.872359318	7.985958028	8.154993711	7.922438525	8.045329705	8.331162906	8.076218953	8.189381599	8.082860296
ACY3	7.521685534	7.345953093	7.405966454	7.465937425	7.465208838	7.4790307	7.512048006	7.513205313	7.455363513	7.535534634	7.467294581	7.355944124	7.444257681	7.469884386	7.422161597	7.482490535	7.434539859	7.614290196	7.523316909	7.583193527	7.598111631	7.470436207	7.346762833	7.467728737	7.447164451	7.461829199	7.436019619	7.35627198	7.36041504	7.558208117	7.568399916	7.405564944	7.370203867	7.623346385	7.46068264	7.516929639	7.481697434	7.343055777	7.420815645	7.400544773	7.500168304	7.56518546	7.403517686	7.377291165	7.438009875	7.325242996	7.483385213	7.488710107	7.501838565
ACYP1	7.887257907	7.813368	7.80093191366667	7.83867919133333	7.87081542166667	7.747804224	7.82011333933333	7.79115552466667	7.81023595933333	7.74910943766667	7.867572868	7.85760107666667	7.785420996	7.702336329	7.89842150766667	7.91633529133333	7.81671331966667	7.847266792	7.797088472	7.876676952	7.806007606	7.78180336033333	7.80962845733333	7.70337218733333	7.823275777	7.92462411133333	8.03866869866667	7.73284155166667	7.90643965033333	7.840125494	7.886092852	7.75668646466667	7.940617651	7.724481738	7.816060552	7.74848846133333	7.79689089333333	7.838838263	7.80992558066667	7.762815376	7.81082380466667	7.91059226	7.80190296833333	7.72078018133333	7.906236008	7.77431727033333	7.76070803	7.79902768666667	7.755581233
ACYP2	7.6439158735	7.802219075	7.8298783745	7.7654812475	7.794350639	7.9101860625	7.811283452	7.688052437	7.804426825	7.6834687265	7.7580568435	7.6931894105	7.8324733485	7.6870309595	7.6934112225	7.7029391235	7.603652584	7.602531325	7.758244198	7.784526496	7.641281699	7.7959029575	7.6293982555	7.6848168685	7.867047461	7.742940366	7.8168746335	7.745700992	7.7295141155	7.7868469765	7.735377605	7.7593184875	7.771936998	7.621988155	7.678338354	7.6783717995	7.6335500685	7.7417892025	7.635380932	7.657724068	7.6100710745	7.7015264755	7.623725071	7.6426131075	7.7156171305	7.682893133	7.6581409635	7.661581768	7.680530336
ADA	10.45738262	9.434433186	9.367604714	9.142921325	9.356477069	9.25754028	9.78126526	9.787178438	9.656373835	8.876262407	9.482117184	9.374415218	9.257749269	10.03978712	9.517813518	10.08793698	9.591323255	9.349987194	9.730998687	9.380364513	9.899492649	9.955716278	9.489223193	9.584135282	9.113898646	9.771846413	9.380312048	9.111133125	9.569566605	9.218035259	9.704836207	8.842878054	9.37054858	10.05504537	10.16332101	10.36503125	9.16583467	9.620756364	9.851078096	9.522476022	9.615452604	9.994739243	9.706606687	9.587410411	9.966354565	9.749439724	9.764701204	9.862368594	9.699994813
ADAD1	7.366654544	7.426009911	7.375769836	7.426925608	7.428859809	7.4790307	7.392333535	7.490156621	7.331874106	7.418142535	7.626673855	7.511733756	7.480162327	7.376786285	7.386337879	7.415063751	7.434539859	7.293957075	7.356251032	7.415366935	7.410428243	7.369493538	7.501584989	7.467728737	7.409600615	7.484097458	7.436019619	7.458378764	7.391642315	7.481372289	7.329771045	7.417467742	7.396076341	7.380302985	7.46068264	7.508057849	7.354845552	7.440148825	7.408933001	7.451965231	7.355089934	7.359575895	7.38227487	7.314221175	7.334653184	7.420466017	7.360164326	7.367825666	7.407412515
ADAD2	7.419950662	7.434680613	7.479784082	7.595247603	7.334343979	7.4790307	7.421339215	7.468789014	7.447385138	7.396244196	7.430301819	7.321211679	7.471158627	7.3610281	7.377256588	7.401100879	7.467945911	7.329123756	7.484029308	7.415366935	7.445554706	7.590320442	7.532727247	7.385400329	7.47672369	7.549268094	7.482551239	7.529382405	7.492156879	7.442786479	7.417605636	7.357259818	7.446107473	7.636424072	7.379760225	7.552421328	7.419202523	7.545419595	7.336738149	7.444671374	7.500168304	7.443721159	7.466252176	7.470003781	7.42113905	7.43774832	7.328426475	7.334190762	7.436324074
ADAL	7.505172513	7.558908249	7.346149117	7.485073431	7.576993505	7.449489523	7.641784052	7.413959683	7.494712604	7.374135765	7.565917421	7.575941573	7.426392188	7.634966666	7.595500857	7.514752791	7.500855565	7.532719148	7.568823884	7.505565916	7.581648153	7.810431617	7.595648076	7.50038872	7.527442076	7.469282284	7.61176876	7.467406965	7.492156879	7.551808161	7.502504859	7.565398171	7.554869251	7.435635044	7.476580954	7.543545422	7.3417703	7.545419595	7.467953432	7.430037218	7.394338334	7.539445796	7.476568551	7.500600226	7.504132158	7.333947049	7.391526128	7.549865765	7.455323744
ADAM10	7.547787922	7.6875593725	7.729728911	7.8694427125	7.882096871	7.786625825	7.558345613	7.5306825435	7.7959753495	7.6834687265	7.7681887325	7.4985430495	7.887468865	7.5003736515	7.6222630735	7.6779706215	7.6026776515	7.7753429025	7.6381147095	8.0368973415	7.6928771835	7.5249638485	7.7236142705	7.516485512	7.896220573	7.8336133765	7.9020765665	7.746923935	7.6813038145	7.512741307	7.675064263	8.054323534	8.101184401	7.4933030195	7.554891005	7.716083175	7.762422255	7.7352937465	7.684002458	7.88566403	7.4605286025	7.723844875	7.7837762825	7.6929663435	7.663038188	7.4594408385	7.6935776035	7.6732351315	7.680957307
ADAM11	7.471618397	7.451881463	7.501940971	7.485073431	7.428859809	7.4790307	7.347807978	7.449027146	7.455363513	7.396244196	7.439612897	7.355944124	7.686917864	7.232150582	7.413282483	7.401100879	7.445732751	7.398336666	7.510256428	7.453657148	7.339040688	7.531700592	7.540541385	7.50038872	7.394378329	7.469282284	7.50760841	7.431036414	7.511362158	7.590233511	7.468888779	7.532425735	7.421386027	7.435635044	7.523870518	7.543545422	7.677665465	7.425582387	7.420815645	7.363132959	7.554318841	7.409197806	7.339265264	7.45977957	7.47133974	7.542298313	7.657369854	7.417166353	7.445851656
ADAM12	7.45034276866667	7.44038708366667	7.58120582	7.47011655433333	7.427974732	7.45923020666667	7.445658531	7.63525753	7.486377337	7.56649735566667	7.540068571	7.51183567666667	7.480939998	7.554428651	7.45701618466667	7.46700846133333	7.41851496066667	7.38467559633333	7.513682799	7.595290866	7.421635379	7.50240445633333	7.69286239633333	7.48924566333333	7.472990974	7.503906314	7.512879244	7.498144246	7.586513411	7.45325620166667	7.458103532	7.447265677	7.44321840466667	7.49342242133333	7.500084065	7.54981813566667	7.46454141133333	7.43197613133333	7.54345570233333	7.49718134366667	7.566770822	7.52581522466667	7.39985790433333	7.548018627	7.41781939066667	7.50534683966667	7.44193710233333	7.52370151966667	7.48945314833333
ADAM15	8.69460842175	8.484371988	8.38892107875	8.35149922275	8.23466467275	8.50618455025	8.53947901125	8.63249687125	8.40209126975	8.41735382225	8.2059275785	8.32181000575	8.3119082085	8.68464116825	8.58431584175	8.6797137415	8.519052587	8.306144955	8.37750818625	8.2469971015	8.3837177725	8.50919710175	8.37196675875	8.46067338925	8.4991059405	8.3818442405	8.28216725125	8.409181775	8.42158832375	8.5421161595	8.42193272625	8.39706218325	8.4260724935	8.81704701075	8.4314894195	8.364515103	8.345906889	8.37721892925	8.6975288415	8.34859051425	8.56883809375	8.413627776	8.63419543975	8.5445384605	8.404181482	8.89425656475	8.7408617455	8.4454124245	8.40963822725
ADAM17	8.193986395	8.2004606515	8.2824196325	8.158716791	8.277368528	8.229277308	8.4219326075	8.401790025	8.255478855	8.1813422285	8.1096269895	8.344524767	8.0053027675	8.115404797	8.349887713	8.095133241	8.2833735565	8.1679987975	8.1238783465	8.308544746	8.2719811385	8.156223314	8.5245810995	8.503656483	8.311291728	8.1712294735	8.2214461575	8.3130435295	8.236652161	8.259869532	8.403412749	8.3686903305	8.215090486	8.0862845265	8.2827548305	8.2077213735	8.334545646	8.24943228	8.4107230525	8.12656214	8.4246635995	8.2188871175	8.1990623995	8.1297767435	8.1620769395	8.334409296	8.1949766915	8.1463271215	8.039556791
ADAM18	7.366654544	7.373031868	7.416198012	7.426925608	7.428859809	7.493682089	7.421339215	7.398439652	7.423232392	7.461375984	7.304875099	7.490028382	7.426392188	7.423636237	7.404351637	7.421984632	7.478969084	7.381168316	7.41087053	7.446080281	7.392717846	7.341108389	7.346762833	7.377086258	7.260149587	7.330480045	7.307760002	7.494231117	7.379164945	7.338264357	7.365265908	7.429299166	7.427622469	7.309980071	7.379760225	7.427965408	7.3417703	7.381085343	7.408933001	7.422694252	7.394338334	7.377908357	7.414075609	7.335391906	7.463058197	7.385920479	7.432762024	7.392661981	7.348151132
ADAM19	8.463818262	8.70196457933333	8.67176551166667	8.527113393	8.601699805	8.56514339333333	8.66166745066667	8.84324639733333	8.549141001	8.57475997366667	8.589441788	8.619101635	8.72918142433333	8.67736369766667	8.674407448	8.58142196433333	8.43837037133333	8.59155519566667	8.537588272	8.72915224066667	8.45433347433333	8.378003796	8.58865338433333	8.61105592833333	8.76187018466667	8.58695411766667	8.509552597	8.76923873633333	8.58309760766667	8.70330902266667	8.55954929466667	8.69592209766667	8.64966296866667	8.50633234833333	8.58211830166667	8.54072573166667	8.68928723433333	8.68452027766667	8.57697791533333	8.59971476933333	8.61508219033333	8.56034093966667	8.45618328533333	8.54160691966667	8.60499033666667	8.73499955066667	8.79795120166667	8.61100013066667	8.47799086233333
ADAM2	7.471618397	7.468891979	7.501940971	7.503974933	7.428859809	7.4790307	7.597656242	7.430784027	7.517889111	7.396244196	7.458108292	7.607585305	7.426392188	7.56074206	7.491245544	7.435706244	7.445732751	7.482916468	7.536348	7.49093579	7.565055842	7.523104399	7.455119949	7.467728737	7.527442076	7.424108323	7.467249584	7.42183707	7.447891559	7.526212636	7.616682813	7.521275201	7.433821763	7.51717457	7.508166865	7.499184122	7.456936491	7.504128559	7.408933001	7.422694252	7.680897659	7.409197806	7.577694953	7.520949325	7.463058197	7.489776607	7.562286706	7.527198022	7.455323744
ADAM20	7.471618397	7.460410726	7.326594656	7.426925608	7.419637306	7.4790307	7.309738876	7.375108466	7.271449439	7.385217355	7.448881389	7.355944124	7.471158627	7.345196221	7.540649128	7.386975264	7.511721536	7.449329558	7.404120625	7.368073894	7.428041687	7.443437372	7.42422212	7.492232199	7.498614841	7.527816302	7.382003549	7.449307471	7.372921028	7.507008995	7.400277914	7.565398171	7.408803189	7.449344234	7.412457228	7.401057129	7.38079777	7.425582387	7.467953432	7.488251543	7.420583221	7.409197806	7.445502033	7.470003781	7.463058197	7.481078274	7.401897004	7.433319252	7.426741406
ADAM21	7.554189214	7.518749163	7.458133087	7.485073431	7.50066357	7.579934458	7.435644057	7.521273283	7.555798788	7.597925675	7.420947128	7.533282019	7.54391869	7.454532519	7.499627394	7.47592374	7.489938519	7.516193058	7.503713793	7.461193546	7.462963892	7.630436967	7.524925357	7.50854101	7.513079387	7.408807296	7.477473355	7.538059467	7.466781482	7.481372289	7.510838494	7.554487868	7.452193198	7.51717457	7.531703265	7.436903221	7.506127503	7.418250014	7.432658087	7.560330232	7.368164497	7.504916608	7.360858962	7.561581288	7.53640062	7.568823164	7.542800507	7.417166353	7.590512249
ADAM22	7.475988006	7.53571966266667	7.447982346	7.48396733366667	7.431736046	7.468255226	7.46084101433333	7.59764948766667	7.43921326666667	7.49641043166667	7.45404261433333	7.44913697433333	7.498684172	7.45911025366667	7.42107395366667	7.45408216266667	7.43412761866667	7.56346432633333	7.455265206	7.463704186	7.43951281933333	7.44830862833333	7.55187713366667	7.48132252866667	7.404333729	7.53225809866667	7.475023549	7.510427558	7.47236815833333	7.510887816	7.49833130233333	7.489087309	7.46584916266667	7.42142593333333	7.49229851866667	7.57658705766667	7.39691047	7.425244115	7.45217687733333	7.50029013166667	7.44736721	7.51071280666667	7.391857089	7.41852765333333	7.51645038866667	7.495864815	7.452848489	7.45456136766667	7.44440699333333
ADAM23	7.471618397	7.434680613	7.355973775	7.47553529	7.648302425	7.358945615	7.512048006	7.413959683	7.494712604	7.461375984	7.392610705	7.618071345	7.417472595	7.485174126	7.556633687	7.495509199	7.565328609	7.482916468	7.503713793	7.453657148	7.709516598	7.614572438	7.462850213	7.541123973	7.527442076	7.424108323	7.951500932	7.563822513	7.870293361	7.628735771	7.443377452	7.44105828	7.670496825	7.463005003	7.570709602	7.579076187	7.530214584	7.605439301	7.571952439	7.567528411	7.433746019	7.56518546	7.567742134	7.449540046	7.53640062	7.411829628	7.513273145	7.359472776	7.474099885
ADAM28	7.643391208	7.614674052	7.61250038466667	7.62978939033333	7.70801523733333	7.68540175466667	7.63929720633333	7.573983342	7.614520693	7.55095865433333	7.54898996966667	7.589443671	7.58570407433333	7.60536120833333	7.656703695	7.68680482966667	7.617822717	7.62446632433333	7.733213809	7.65750129366667	7.57251842133333	7.643616196	7.567891307	7.69034669866667	7.580744658	7.637582766	7.73351644266667	7.59428761133333	7.529306159	7.66929295666667	7.61874975333333	7.52358707333333	7.66917977566667	7.54690767633333	7.73644232633333	7.63872669533333	7.59342445466667	7.71788094366667	7.571174508	7.68656953433333	7.694204573	7.65020776566667	7.608431613	7.56118258366667	7.81192034966667	7.621268024	7.62930744333333	7.64038110933333	7.612550207
ADAM29	7.538024047	7.408530268	7.536191207	7.568402264	7.483050262	7.41962922	7.428507952	7.655291293	7.578116143	7.461375984	7.60945516	7.50090127	7.657525002	7.530685372	7.457145897	7.495509199	7.478969084	7.581867625	7.536348	7.562495048	7.531496446	7.531700592	7.501584989	7.62265452	7.469374036	7.484097458	7.492639985	7.458378764	7.49854066	7.596646239	7.451909993	7.498738621	7.505194114	7.597064603	7.476580954	7.596878871	7.406473159	7.592293725	7.739995799	7.495480163	7.527110259	7.409197806	7.567742134	7.571733072	7.58384925	7.489776607	7.453133499	7.572218078	7.573251706
ADAM30	7.411181766	7.417292971	7.501940971	7.456278705	7.40103455	7.41962922	7.362787893	7.430784027	7.447385138	7.351798944	7.420947128	7.435015991	7.444257681	7.620221531	7.422161597	7.442507358	7.478969084	7.432415407	7.404120625	7.376058284	7.565055842	7.397535641	7.42422212	7.459546676	7.332319715	7.3224806	7.37088873	7.365762007	7.385404877	7.436333606	7.311839705	7.405564944	7.439983548	7.449344234	7.476580954	7.472538542	7.406473159	7.403485564	7.420815645	7.444671374	7.368164497	7.443721159	7.476568551	7.335391906	7.446393483	7.377278552	7.412226537	7.511909602	7.317829238
ADAM32	7.521527179	7.38092541	7.44393794675	7.41617217175	7.43293761	7.4070557325	7.44729536075	7.420667586	7.43512744225	7.40646483075	7.44173134175	7.39254899475	7.43564794475	7.39563493525	7.4145052805	7.4250123305	7.41927489025	7.49502070425	7.462575835	7.44716589375	7.39873965575	7.40354886975	7.50043170175	7.4634278855	7.47106539125	7.42645327975	7.4273198535	7.402124262	7.446648522	7.40845510325	7.435896673	7.446790558	7.423674282	7.4007131245	7.46430502175	7.4255219265	7.32481661775	7.4049003425	7.40741953775	7.41281648	7.36166944275	7.4593624545	7.36533643075	7.45446460825	7.41443949125	7.45722623825	7.50396268375	7.45063547425	7.4290001075
ADAM33	7.537937374	7.562062086	7.549715031	7.55935521	7.6072987745	7.529718612	7.5184343025	7.640224441	7.489804003	7.597925675	7.557104723	7.560005311	7.448817461	7.56050045	7.5239396155	7.4758466035	7.5431924095	7.5490303415	7.5200079815	7.5862357735	7.5397956045	7.569353526	7.6038068765	7.5288767055	7.5130666555	7.496613571	7.487595612	7.5541808965	7.639279849	7.599890661	7.5382736115	7.487200962	7.5588886675	7.590418971	7.4923739095	7.5391301545	7.4939124685	7.527521916	7.5889498115	7.509517735	7.688971888	7.4808973805	7.5426690595	7.4903644475	7.5642120565	7.524950719	7.513253113	7.519412009	7.4833747105
ADAM3A	7.36962291533333	7.39639857433333	7.48526629033333	7.389900383	7.378867902	7.39433110933333	7.37230667533333	7.41921977833333	7.449923834	7.42073050266667	7.363301491	7.390096892	7.414502932	7.39753921566667	7.44238055	7.40998056533333	7.43038636933333	7.44913859733333	7.392408007	7.41018021966667	7.40928413033333	7.33465140433333	7.47612952066667	7.399159698	7.37358389033333	7.38258696666667	7.410278664	7.31773909133333	7.43122698033333	7.403835723	7.376648101	7.38899966966667	7.39813263266667	7.461945979	7.38521905366667	7.406966881	7.39755977833333	7.40548179066667	7.40461511866667	7.405363115	7.39874961666667	7.39441481033333	7.371399945	7.42549147	7.400698048	7.41185166766667	7.36010861433333	7.38971755566667	7.391064364
ADAM5	7.4284713	7.3862891385	7.4119886045	7.3766352255	7.39125015	7.404217569	7.421076383	7.4087177335	7.394527429	7.37402157	7.382455247	7.3899095975	7.386277257	7.477529256	7.5678505115	7.442329441	7.4062221685	7.389664894	7.42095727	7.34780561	7.419234965	7.3553009635	7.3623110445	7.393687887	7.4125945505	7.3696436705	7.4146667925	7.336452965	7.3916281095	7.4038930615	7.403996561	7.429299166	7.436796048	7.41447483	7.3837705505	7.4324204035	7.3479211625	7.392114712	7.4385208615	7.4115125955	7.473482465	7.384489761	7.434743089	7.423732973	7.3868153835	7.44641151	7.4933075155	7.329715318	7.47755971
ADAM5P	7.348522944	7.451881463	7.326594656	7.456278705	7.428859809	7.464299909	7.51880887	7.425023609	7.4313196	7.418142535	7.32475489	7.423875071	7.408558304	7.329288827	7.430988221	7.449268935	7.354431278	7.466162658	7.424313385	7.391904305	7.410428243	7.283424184	7.346762833	7.41023876	7.439707032	7.527816302	7.482551239	7.503085085	7.441616556	7.46853182	7.417605636	7.38154912	7.421386027	7.530601186	7.516025347	7.472538542	7.43185733	7.518009751	7.324546269	7.370672782	7.3158432	7.456328118	7.466252176	7.45977957	7.438009875	7.455053331	7.562286706	7.325688754	7.36811339
ADAM6	7.424041432	7.438992613	7.596178876	7.4514183345	7.409945137	7.515264188	7.459697306	7.6265100835	7.540670745	7.401216023	7.5081506395	7.490028382	7.480206368	7.4544051815	7.435226974	7.5007521255	7.4500939345	7.3720021395	7.5036413825	7.5338522575	7.4056084695	7.470218355	7.572440895	7.594080255	7.4582961835	7.4389081155	7.4765573045	7.5620016395	7.448017207	7.5006028605	7.523200098	7.498390866	7.4835174965	7.5638328945	7.4805415765	7.5435508865	7.435992442	7.4291994195	7.4444420825	7.477185365	7.4943083585	7.494972194	7.471178045	7.4697544855	7.4377341605	7.5030856095	7.542721104	7.441177207	7.492534924
ADAM7	7.706591996	7.984201368	8.124897962	7.827042405	7.700253079	7.859983206	8.012132931	7.934998007	7.841180539	7.730540725	7.80882839	7.988963007	8.002541089	7.877175874	7.784993285	7.741558401	8.193013905	8.294753038	8.075314044	8.123169709	8.207577091	7.959398395	8.014440059	7.671730365	7.597778777	7.816172027	7.827905319	7.862899495	7.755556483	7.897441243	7.925833845	7.747509836	7.895053708	8.229985806	7.806467273	8.539079369	8.00094266	7.77869789	7.805009916	7.639680133	7.754224976	7.812932912	7.88659118	7.815222434	7.852357657	7.858684841	7.629251909	7.792096416	7.96168995
ADAM8	10.23745335	9.806166961	10.37928252	9.780847359	10.17737005	9.799571741	9.907854299	10.69903219	9.956185688	10.68931458	9.737597402	10.50604199	10.45613809	10.59743165	10.6357801	10.26027634	9.747551204	10.1614192	9.852890655	10.26559474	10.09410967	9.188975616	9.945070119	10.48033575	10.63704202	10.36390056	9.601279025	10.60821766	10.14697463	10.27676211	10.2886661	10.23487861	9.847891662	10.08975586	10.07342496	9.704417451	10.87832457	10.97454718	9.872806217	10.40037562	10.54686494	10.20317797	9.960233037	10.29093797	10.051464	10.71074486	10.46735444	9.777221726	9.933322749
ADAM9	7.749193643	7.740126804	7.596178876	7.664806629	7.707443376	7.770364461	7.843442658	7.677271791	7.822544159	7.848528304	7.618077907	7.575941573	7.628505524	7.620221531	7.728759525	7.611826794	7.65913494	7.694228119	7.549353865	7.583193527	7.64670075	7.59846429	7.571936086	7.736806587	7.788165976	7.833889743	7.824229337	7.999616753	7.748644944	7.705317858	7.62463723	7.747509836	7.704311745	7.649460221	7.77718309	7.632596876	7.81820145	7.796122324	7.949239792	7.661384034	7.6237188	7.568783666	7.69458116	7.663231877	7.697686121	7.686372433	7.792563533	7.693079003	7.673188172
ADAMDEC1	7.419747089	7.4563689075	7.469446378	7.4514183345	7.465097016	7.456815027	7.4177384205	7.4022852295	7.471048871	7.418142535	7.443994487	7.446015888	7.4264079925	7.3992390865	7.4567035705	7.492264078	7.4053306835	7.4828776835	7.41087053	7.418625915	7.392531056	7.478454134	7.5291558085	7.5125972895	7.473048863	7.493128381	7.5100815625	7.430951473	7.451255392	7.442786479	7.4474704625	7.519348509	7.508037616	7.4079690145	7.400249974	7.4680675585	7.481325265	7.414467409	7.4146301585	7.4482315995	7.49353309	7.413575002	7.4606822275	7.4391995825	7.4541303695	7.3902082905	7.4781206755	7.423050182	7.452535568
ADAMTS1	7.529876532	7.57460874	7.547891446	7.417011501	7.483050262	7.508254275	7.532240903	7.791221716	7.533160415	7.4720783	7.686130141	7.435015991	7.677087046	7.605427723	7.516215252	7.527394515	7.489938519	7.398336666	7.646435198	7.590015018	7.565055842	7.523104399	7.74001458	7.426722385	7.583903623	7.491459578	7.52238366	7.467406965	7.658415765	7.609479931	7.494143199	7.498738621	7.6204476	7.530601186	7.476580954	7.543545422	7.444435876	7.524905928	7.537578615	7.400544773	7.666452466	7.579462655	7.486846463	7.470003781	7.495983693	7.613517066	7.610313829	7.542345034	7.520043422
ADAMTS10	7.384602443	7.494043638	7.490797241	7.485073431	7.382226076	7.608059599	7.370225726	7.505331419	7.517889111	7.525040837	7.512649111	7.522526972	7.716551086	7.469884386	7.50795082	7.442507358	7.739986286	7.532719148	7.47085297	7.555517218	7.480265906	7.461483868	7.478324619	7.434944807	7.469374036	7.556358482	7.502640643	7.431036414	7.720911273	7.423404088	7.608702101	7.576227141	7.439983548	7.463005003	7.492406259	7.337491501	7.506127503	7.447383436	7.571952439	7.524333512	7.554318841	7.460489415	7.486846463	7.520949325	7.386976639	7.507215924	7.432762024	7.473064739	7.624309619
ADAMTS12	7.40236751	7.327692547	7.490797241	7.426925608	7.353640491	7.493682089	7.456858728	7.430784027	7.365604326	7.418142535	7.420947128	7.40144402	7.609402061	7.392472554	7.368126807	7.428865399	7.63855924	7.363911393	7.390559294	7.407586862	7.480265906	7.369493538	7.408772672	7.401975445	7.371328532	7.393384715	7.425417794	7.555279656	7.40411545	7.390913697	7.417605636	7.487354019	7.402457566	7.777394117	7.338102597	7.401057129	7.328631522	7.490127315	7.805009916	7.46651282	7.420583221	7.413585305	7.350084637	7.366866185	7.463058197	7.403194329	7.432762024	7.351082707	7.445851656
ADAMTS13	7.582250832	7.48163396366667	7.527482068	7.499742475	7.491481164	7.55642124133333	7.50302525233333	7.65489386633333	7.46232876666667	7.47703296266667	7.56499427033333	7.50371780966667	7.600085091	7.550137202	7.56759289466667	7.55059395866667	7.54449182166667	7.529891327	7.51599067466667	7.48224057833333	7.39567514266667	7.581460644	7.61217608666667	7.53001744	7.52003635	7.53025603633333	7.49755719333333	7.56500199633333	7.636243994	7.42948637433333	7.55051516733333	7.49124863466667	7.509111591	7.51561671066667	7.49036606166667	7.57333174066667	7.41902687733333	7.50664593033333	7.51087200466667	7.516658433	7.54411457866667	7.502209146	7.481929112	7.49985190266667	7.51989747733333	7.619342144	7.50052103633333	7.50531367333333	7.49835213433333
ADAMTS14	7.45139961233333	7.44900665066667	7.43496803433333	7.42677353233333	7.400195789	7.391789912	7.486933531	7.48075611233333	7.417453506	7.46098170933333	7.43521200666667	7.52013787033333	7.42661980833333	7.38464024733333	7.43704895433333	7.421575935	7.49671404366667	7.47029057	7.501262052	7.50205579933333	7.47330690166667	7.427887189	7.507837122	7.49209553166667	7.495757124	7.46033434033333	7.55444535033333	7.38724662833333	7.442253112	7.52826299266667	7.42883687166667	7.400295595	7.427159555	7.44371275966667	7.45208426733333	7.46936624133333	7.383275694	7.44212612833333	7.51386454033333	7.42728792466667	7.38130896866667	7.48473302866667	7.44852130166667	7.44536780433333	7.40937425133333	7.41186137133333	7.397341805	7.411231939	7.47943657466667
ADAMTS15	7.480073284	7.477324812	7.583879658	7.47553529	7.44714377	7.404578945	7.406902964	7.537999994	7.533160415	7.396244196	7.565917421	7.490028382	7.39073473	7.485174126	7.404351637	7.46267425	7.423287417	7.499592709	7.484029308	7.438462883	7.357020425	7.622535458	7.587726833	7.532980597	7.379040951	7.424108323	7.414717127	7.327560145	7.479439024	7.5838238	7.543895337	7.452744182	7.493697026	7.449344234	7.46068264	7.436903221	7.542125859	7.476004061	7.549067254	7.385662718	7.407449117	7.546898995	7.435067244	7.429008464	7.487802275	7.533499408	7.391526128	7.473064739	7.501838565
ADAMTS16	7.48848384	7.364048009	7.416198012	7.407030391	7.428859809	7.449489523	7.384998315	7.408647517	7.406949002	7.503959125	7.503652168	7.435015991	7.372898809	7.56074206	7.457145897	7.46267425	7.489938519	7.432415407	7.437686074	7.520036214	7.445554706	7.378880385	7.36231609	7.443155671	7.402003746	7.424108323	7.451740903	7.412595475	7.36041504	7.429873002	7.560258907	7.464355997	7.408803189	7.408069201	7.586252977	7.355789606	7.493954597	7.483081064	7.491299236	7.407949513	7.368164497	7.404789698	7.424591947	7.408395384	7.504132158	7.489776607	7.657369854	7.449326255	7.529058644
ADAMTS17	7.428674317	7.408530268	7.501940971	7.604100221	7.344015636	7.449489523	7.449819231	7.505331419	7.423232392	7.587588781	7.521610768	7.468156705	7.372898809	7.56074206	7.457145897	7.47592374	7.565328609	7.499592709	7.477446903	7.505565916	7.662620853	7.443437372	7.401044045	7.516689888	7.562912885	7.370023009	7.425417794	7.646758406	7.54376694	7.403941502	7.519144232	7.487354019	7.415112806	7.597064603	7.468641465	7.436903221	7.367855341	7.388586277	7.706928646	7.444671374	7.460178442	7.404789698	7.577694953	7.418712994	7.45474285	7.42910507	7.532997916	7.465188061	7.564531681
ADAMTS18	7.5073392885	7.5248161275	7.5412505455	7.446501679	7.4329067315	7.411622762	7.4350604585	7.4418453495	7.44731263	7.4612948205	7.534049791	7.4349201875	7.453480308	7.3689071925	7.5314748335	7.511451857	7.423287417	7.431752051	7.4308742155	7.4340247515	7.4455027895	7.490329279	7.4280650665	7.503881898	7.428299183	7.4419667955	7.4951456075	7.454745567	7.49298844	7.4427828965	7.5018181795	7.4114454515	7.4521739325	7.455692998	7.488454229	7.490250088	7.4255299265	7.450665539	7.4667795935	7.433682813	7.5203591735	7.451489989	7.486162498	7.4234109875	7.494928887	7.385888764	7.458155046	7.4871226565	7.4868273325
ADAMTS19	7.375651403	7.534966937	7.547891446	7.456278705	7.52664668	7.608059599	7.629311844	7.633842008	7.502474106	7.77050712	7.476441202	7.479113925	7.435319703	7.439116993	7.474308936	7.47592374	7.38915692	7.678363026	7.497162128	7.576333103	7.445554706	7.470436207	7.470584784	7.492232199	7.4247096	7.491459578	7.398476787	7.467406965	7.479439024	7.571012045	7.485753386	7.405564944	7.487887457	7.583859597	7.452703344	7.463644101	7.553947076	7.483081064	7.38504328	7.596341218	7.513608088	7.460489415	7.577694953	7.510778666	7.369681362	7.472392487	7.532997916	7.511909602	7.378017126
ADAMTS2	7.410614817	7.4216054405	7.40601044	7.460739281	7.3822010875	7.389086253	7.36979522	7.42945846	7.3904474975	7.3685664315	7.429952643	7.373103523	7.39073473	7.248552023	7.4039442135	7.404601721	7.4231651665	7.372450279	7.410395467	7.4416632945	7.357020425	7.353697951	7.3894072095	7.4308215275	7.398019066	7.393141689	7.4333509085	7.410497508	7.397883151	7.4460024465	7.395923802	7.4811667405	7.4517117945	7.4487387775	7.4725924195	7.387536362	7.4186064425	7.5142503295	7.3669630005	7.393065806	7.3419887515	7.4392208065	7.4245714265	7.3299909925	7.3740141985	7.368148358	7.3856973405	7.4049509315	7.386918938
ADAMTS20	7.45415658233333	7.43422072166667	7.399493855	7.398971506	7.41029249133333	7.398866277	7.37262488366667	7.43957153366667	7.41200148166667	7.41772550566667	7.42008593566667	7.444456119	7.403034548	7.40737147	7.41551360733333	7.40876650966667	7.414600993	7.415390156	7.42647639166667	7.43588314233333	7.47921036733333	7.431834663	7.43711908433333	7.39078963566667	7.37114307466667	7.43889288233333	7.43373873733333	7.49523173366667	7.40214334	7.474142934	7.37069153333333	7.42661719833333	7.406519344	7.40174195633333	7.403234354	7.460051821	7.41061920766667	7.367731737	7.400357208	7.386216768	7.385761348	7.41044051833333	7.49575504566667	7.38006541766667	7.41497045633333	7.46976568866667	7.42931892233333	7.40040194466667	7.41694143
ADAMTS3	7.428674317	7.417292971	7.547891446	7.436774008	7.44714377	7.358945615	7.463866446	7.462027353	7.365604326	7.439847834	7.485549078	7.412684884	7.408558304	7.485174126	7.540649128	7.455991168	7.500855565	7.346563892	7.562338428	7.505565916	7.374914037	7.360068563	7.370076945	7.50854101	7.41716916	7.469282284	7.451740903	7.563822513	7.441616556	7.358121122	7.426225408	7.464355997	7.421386027	7.490183436	7.492406259	7.490307198	7.406473159	7.36597941	7.397009203	7.437362473	7.420583221	7.59344217	7.424591947	7.449540046	7.378347035	7.403194329	7.263811239	7.342655391	7.397667187
ADAMTS4	7.348522944	7.417292971	7.316841859	7.446557964	7.428859809	7.608059599	7.421339215	7.408647517	7.331874106	7.329214088	7.411547772	7.321211679	7.571738011	7.329288827	7.448481077	7.401100879	7.366075557	7.363911393	7.424313385	7.368073894	7.357020425	7.479340124	7.455119949	7.385400329	7.432222152	7.454345764	7.365290762	7.431036414	7.460472981	7.29126781	7.311839705	7.475892881	7.402457566	7.435635044	7.404328934	7.337491501	7.444435876	7.396052919	7.444461261	7.502701704	7.568033496	7.409197806	7.455896839	7.314221175	7.495983693	7.377278552	7.473341886	7.433319252	7.36811339
ADAMTS5	7.302385014	7.309271373	7.405966454	7.335169577	7.391655671	7.374237302	7.340265421	7.354309212	7.331874106	7.385217355	7.458108292	7.412684884	7.444257681	7.376786285	7.368126807	7.313853968	7.330926162	7.381168316	7.404120625	7.360048551	7.462963892	7.350606496	7.401044045	7.309776063	7.340181842	7.306391066	7.354012406	7.365762007	7.391642315	7.41043895	7.338690523	7.357259818	7.505194114	7.463005003	7.436678606	7.401057129	7.38079777	7.476004061	7.456226078	7.378182099	7.433746019	7.373356071	7.537675919	7.398053805	7.352240854	7.385920479	7.401897004	7.40903498	7.36811339
ADAMTS6	7.609419423	7.426009911	7.634011186	7.456278705	7.576993505	7.649667059	7.525539771	7.537999994	7.447385138	7.493368202	7.439612897	7.586521321	7.426392188	7.545741214	7.610600915	7.442507358	7.533305309	7.346563892	7.497162128	7.596797678	7.531496446	7.646056873	7.486070656	7.475903079	7.498614841	7.591360314	7.625258681	7.503085085	7.517801486	7.474954307	7.519144232	7.475892881	7.52213082	7.543982507	7.594014818	7.543545422	7.698855437	7.483081064	7.467953432	7.437362473	7.420583221	7.52811655	7.507288846	7.520949325	7.378347035	7.524720111	7.571970557	7.572218078	7.445851656
ADAMTS7	7.419950662	7.426009911	7.536191207	7.436774008	7.410361994	7.312585341	7.370225726	7.419416905	7.46330566	7.429018295	7.485549078	7.355944124	7.498237943	7.423636237	7.413282483	7.428865399	7.411973861	7.449329558	7.450995165	7.541443467	7.374914037	7.461483868	7.540541385	7.418487384	7.439707032	7.491459578	7.446524379	7.384619508	7.511362158	7.500604146	7.687309419	7.38154912	7.396076341	7.636424072	7.379760225	7.445827919	7.444435876	7.418250014	7.717987802	7.385662718	7.381245352	7.382440069	7.371588842	7.387686376	7.412651385	7.377278552	7.483385213	7.473064739	7.501838565
ADAMTS8	7.419950662	7.381972566	7.426524346	7.345659257	7.410361994	7.389448359	7.384998315	7.384093296	7.47121161	7.482741807	7.539431445	7.44610902	7.417472595	7.664315592	7.564533085	7.421984632	7.478969084	7.549172576	7.397350527	7.498270872	7.266336587	7.606548504	7.307634366	7.318279496	7.324426916	7.385627851	7.541791835	7.393986454	7.397878706	7.416926272	7.329771045	7.510045927	7.666127306	7.490183436	7.412457228	7.436903221	7.419202523	7.63141152	7.491299236	7.747705788	7.695433996	7.45214632	7.732485723	7.32482683	7.58384925	7.604525395	7.412226537	7.400866883	7.36811339
ADAMTS9	7.375651403	7.426009911	7.468897479	7.513340416	7.334343979	7.296969735	7.435644057	7.436702205	7.382251293	7.374135765	7.411547772	7.511733756	7.346068627	7.408088641	7.491245544	7.394058509	7.400597582	7.329123756	7.450995165	7.423106263	7.302837913	7.416026395	7.36231609	7.492232199	7.402003746	7.330480045	7.365290762	7.35627198	7.410353905	7.351518776	7.460413724	7.345015299	7.421386027	7.463005003	7.412457228	7.445827919	7.444435876	7.432881899	7.560524948	7.451965231	7.328935535	7.364189824	7.339265264	7.439283571	7.45474285	7.394558501	7.391526128	7.392661981	7.529058644
ADAMTSL1	7.4001226416	7.4257316518	7.4384140692	7.4166320774	7.4450487084	7.3639978182	7.4367241264	7.3892933468	7.4066583736	7.4178342458	7.413001644	7.4124312882	7.4050653322	7.413577465	7.4175751274	7.3992363662	7.4467677246	7.4278063082	7.4089714524	7.4058594726	7.4577613262	7.4784478336	7.4257073032	7.47407028	7.4140949408	7.4187496158	7.3906238278	7.4048767332	7.3928893882	7.4309906648	7.427838382	7.3467175048	7.3957581718	7.4648925972	7.4326896754	7.4115839006	7.4507502456	7.4264774808	7.392163254	7.4357123232	7.3786425936	7.4112328466	7.4100436706	7.4473798578	7.381215748	7.4414643642	7.4644140378	7.4497156294	7.4525964156
ADAMTSL2	7.480073284	7.451881463	7.501940971	7.47553529	7.560455237	7.41962922	7.491583688	7.366530627	7.502474106	7.51451616	7.485549078	7.44610902	7.471158627	7.439116993	7.43976162	7.558354422	7.377650165	7.516193058	7.404120625	7.48356059	7.531496446	7.691520922	7.416498329	7.50038872	7.659058327	7.484097458	7.425417794	7.412595475	7.42909251	7.507008995	7.502504859	7.429299166	7.408803189	7.380302985	7.508166865	7.454741046	7.469357544	7.440148825	7.408933001	7.437362473	7.666452466	7.476929978	7.360858962	7.449540046	7.53640062	7.368630963	7.422514839	7.527198022	7.492649536
ADAMTSL3	7.505172513	7.678536297	7.479784082	7.465937425	7.45620397	7.493682089	7.456858728	7.688423976	7.479081394	7.556435258	7.592126801	7.575941573	7.590483316	7.423636237	7.632762411	7.508375922	7.489938519	7.598112244	7.450995165	7.423106263	7.598111631	7.397535641	7.675717538	7.647192642	7.604681258	7.446831968	7.477473355	7.403311858	7.473103176	7.487786266	7.62463723	7.345015299	7.493697026	7.51717457	7.404328934	7.309787814	7.577313881	7.483081064	7.51450546	7.407949513	7.420583221	7.468750582	7.455896839	7.541272802	7.528381905	7.568823164	7.600786585	7.601535334	7.492649536
ADAMTSL4	7.54319649666667	7.53020832666667	7.49603902133333	7.50996126466667	7.445405994	7.47289918866667	7.52143128866667	7.477385185	7.46716798166667	7.531976339	7.520455318	7.57117531133333	7.53072512566667	7.59025379133333	7.61692202166667	7.59453135966667	7.53744941033333	7.47056532233333	7.46584691266667	7.501234838	7.36751751266667	7.52366044866667	7.544511493	7.59539518666667	7.60363130633333	7.57916271533333	7.471739302	7.52101152466667	7.54192395366667	7.55380917933333	7.55520980733333	7.51358145033333	7.53955368666667	7.48942857433333	7.52032210833333	7.44249801733333	7.541738518	7.54538144766667	7.59016163733333	7.518994038	7.576523733	7.54322059866667	7.65676723633333	7.544528512	7.47221169233333	7.625756398	7.61211049533333	7.568353954	7.61732400366667
ADAMTSL5	7.538024047	7.542999063	7.458133087	7.47553529	7.552093974	7.579934458	7.525539771	7.593041016	7.510199594	7.535534634	7.467294581	7.479113925	7.507314005	7.7080015	7.540649128	7.582472221	7.617835453	7.449329558	7.549353865	7.520036214	7.784814992	7.548730163	7.501584989	7.62265452	7.618416618	7.639109908	7.625258681	7.467406965	7.537242918	7.590233511	7.592661313	7.532425735	7.580969245	7.543982507	7.570709602	7.641554869	7.588856812	7.565675757	7.502919382	7.625216197	7.540679117	7.646720927	7.567742134	7.45977957	7.637808862	7.631585754	7.493388119	7.441340947	7.564531681
ADAR	10.2343541796667	9.971729032	10.391777499	10.069712006	10.2219409453333	9.84614068766667	10.133599732	10.1114181156667	10.3177771286667	10.2964482913333	10.2612581116667	10.196883334	10.302205987	10.273842014	10.457077233	10.410859759	10.1419326796667	10.312907276	10.1728670933333	10.208761944	10.0469678276667	9.71851903266667	10.3474641183333	10.1790321916667	10.169042745	10.1722844546667	9.86719270533333	10.2009894126667	10.0791293893333	10.3454502503333	10.1905575683333	10.3403167923333	10.2233086873333	10.2898259583333	10.2328665563333	10.1551558863333	10.2584977013333	10.297088407	10.274129275	10.3810157336667	10.191077943	10.484346236	10.2757319206667	10.247997225	10.2879246833333	10.492252985	10.3961968176667	10.2611733976667	10.3128959883333
ADARB1	8.2273316925	8.14278816475	8.14864363	8.442415344	8.38360254575	8.217796469	8.274225646	7.985202866	8.23964466675	8.18706032675	8.2679083645	8.2426771975	8.197799856	8.07126969225	8.08437940125	8.2425068325	8.23217248725	8.050241503	8.33025272725	8.1208384425	8.22308713675	8.27338942775	8.0357975655	8.21548526925	8.1540196485	8.26544536375	8.24132983925	8.03035689175	8.25400584275	8.196479287	8.15270797025	8.138968729	8.23141671175	8.1502558765	8.32911247375	8.24920407675	8.1020604215	8.12740282225	8.2483980395	8.25838431	8.18724001825	8.33248796325	8.273100985	8.19177792375	8.447145814	8.1653186375	8.0949510115	8.346256529	8.240270955
ADARB2	7.521685534	7.746748038	7.468897479	7.494552954	7.64063519	7.493682089	7.552167593	7.892417733	7.65723035	7.503959125	7.635243604	7.575941573	7.776044854	7.530685372	7.457145897	7.508375922	7.467945911	7.449329558	7.555848574	7.562495048	7.531496446	7.661439071	7.595648076	7.704364087	7.848917576	7.736652133	7.588918074	7.563822513	7.776216595	7.641564412	7.468888779	7.565398171	7.575836422	7.752207968	7.617268663	7.543545422	7.688310476	7.605439301	7.373034239	7.560330232	7.513608088	7.693457303	7.486846463	7.805234351	7.47133974	7.498488749	7.648035606	7.40903498	7.615951212
ADAT1	9.113678097	9.157258883	9.055093833	8.921324785	9.053809498	9.038712937	9.137420368	8.898279583	8.95995937	9.024597517	8.850535595	9.121706752	9.021642407	8.870203614	8.875037688	8.845057915	8.917573241	9.060852268	8.858064368	8.785182561	9.35879489	9.211792271	9.039316171	9.051402143	9.104020485	9.164810352	8.519579853	9.167552366	9.463172099	8.986881399	9.134784388	8.84657449	8.881948583	9.385793073	9.405469007	9.077262611	8.934314089	9.442349453	9.428635755	8.916229846	8.730787329	9.004455967	9.211811121	9.152975801	9.018181925	9.296040944	8.908256766	8.732613541	9.14695179
ADAT3	7.797205008	7.627886627	7.596178876	7.630381719	7.685704959	7.434599354	7.737772828	7.733786148	7.698647627	7.74058245	7.760592148	7.831005194	7.480162327	7.779776166	7.728759525	7.837699119	7.699862358	7.581867625	7.685011495	7.706409183	7.813977526	7.727919338	7.619522994	7.929866217	7.583903623	7.742930688	7.602684058	7.614130676	7.644602783	7.705317858	7.671805243	7.597638738	7.570659843	7.688323586	7.993936478	7.614716714	7.622908404	7.706845625	7.594719701	7.531536231	7.637865207	7.799365722	7.636713856	7.561581288	7.645397892	7.750619937	7.843969113	7.798463461	7.673188172
ADC	7.617140319	7.627886627	7.524634678	7.577399448	7.58516972	7.4790307	7.749310561	7.449027146	7.585484192	7.57722889	7.600805001	7.597068927	7.52555252	7.634966666	7.640017845	7.694928687	7.586455843	7.329123756	7.516790613	7.548500056	7.531496446	7.548730163	7.540541385	7.671730365	7.705377551	7.612002618	7.602684058	7.654801646	7.485789958	7.667165666	7.543895337	7.417467742	7.549519356	7.530601186	7.671348732	7.641554869	7.611655316	7.663289346	7.51450546	7.654150034	7.446942732	7.579462655	7.527583144	7.480214268	7.528381905	7.55995917	7.638662994	7.67244718	7.483403198
ADCK1	8.389028606	7.93459028	7.547891446	8.021691838	7.847480143	7.993317192	8.016736563	8.204232166	7.901642544	7.904994989	7.752439313	7.925810746	7.746298911	8.020151253	8.064975913	8.085905527	7.999111807	7.834093416	8.112771119	7.85668154	7.965411702	8.082802226	8.027618463	8.065499654	7.918398036	7.972820123	8.064338242	7.869761589	8.000094429	8.523750292	8.495177483	7.920998237	7.858499948	8.107695756	8.148058378	7.961922755	7.934657529	7.954127806	8.492049341	7.838932398	8.15281209	8.123880319	8.471786361	8.049233147	8.09062954	8.271221001	8.076218953	7.960387083	8.053449721
ADCK2	9.265544508	8.992024148	8.804565599	8.714065253	9.217227949	8.761595965	9.131615863	9.064689082	8.913440359	8.89091191	8.957822999	9.169981718	8.826049619	9.087075522	8.75742501	9.118659111	8.83179627	8.987377675	8.933600403	9.01368083	8.941767063	8.888363044	8.961886412	9.174957101	8.769322153	9.153955601	8.916027715	9.022000521	9.013613024	9.166234936	8.939755083	8.835454466	8.552913559	9.131537442	9.14056487	8.998389683	8.715600074	8.690184221	9.215752159	8.9611439	9.429035722	8.91274221	9.026822109	8.917769653	9.450143033	9.133761009	8.702799901	8.787412874	9.071062218
ADCK4	8.2642402	7.726756439	7.936260631	7.938454423	8.071631231	7.783395139	8.13451987	8.182007042	7.797320228	8.003072422	7.945949172	7.850368929	7.825327861	8.056559771	7.935664914	8.027678039	7.96471238	7.818854656	8.011284955	8.095939713	7.740056005	7.947634311	7.74001458	8.195579172	7.912751291	7.95160235	7.660444156	8.099916898	7.952469448	8.065653264	7.828774863	7.775296017	7.788873708	8.01335266	8.127747666	8.248711103	8.195153204	7.954127806	7.836867627	7.76902903	8.00037788	7.942063528	7.88659118	8.031914006	8.027898201	8.07469874	7.835511917	7.82365301	7.808284609
ADCK5	7.75616212	7.785625855	7.596178876	7.723437336	7.58516972	7.579934458	7.737772828	7.955512574	7.621794201	7.750592033	7.660801169	7.659729115	7.72646023	7.877175874	7.709134737	7.71072461	7.669369457	7.741470712	7.791769628	7.548500056	7.724857667	7.830111317	7.787721018	7.61448364	7.750485399	7.755405832	7.755562801	7.777601713	7.88977208	7.724232001	7.710354522	7.837596014	7.648302922	7.66245527	7.6250114	7.879855392	7.656068691	7.75513399	7.66236899	7.553132676	7.972711895	7.630491118	7.788227898	7.571733072	7.726903635	7.595561053	7.675922372	7.693079003	7.843220366
ADCY1	7.4110910455	7.4471195475	7.4223336575	7.4053524335	7.442042406	7.4342395295	7.392333535	7.4029096905	7.44731263	7.482741807	7.434828032	7.468134708	7.5355394565	7.422431002	7.4825554215	7.437447735	7.394812013	7.3981634	7.427660733	7.4534750465	7.3209393005	7.464235424	7.4475657005	7.3686608705	7.4313362135	7.4466953035	7.3895312175	7.407911762	7.4259668445	7.384152099	7.443377452	7.390135008	7.411849405	7.4610636955	7.448232583	7.392039692	7.434689136	7.396052919	7.4912817905	7.4628790635	7.4074956855	7.375056541	7.3874672855	7.4699418985	7.3912735245	7.385912646	7.432434007	7.4689099655	7.4218682945
ADCY2	7.609419423	7.57460874	7.811436904	7.639052622	7.655905751	7.770364461	7.720277631	7.573870296	7.809986618	7.790271371	7.494619108	7.721376004	7.52555252	7.649664303	7.595500857	7.673456499	7.759799259	7.725782957	7.503713793	7.623542133	7.662620853	7.514454942	7.811275679	7.907907795	7.901379546	7.70484485	7.677617669	7.638669955	7.741723235	7.564609286	7.632565421	7.709377266	7.736324829	7.583859597	7.686710293	7.641554869	7.799173757	7.719064856	7.750940992	7.625216197	7.769020379	7.596892622	7.527583144	7.754871174	7.630190226	7.686372433	7.775079479	7.527198022	7.573251706
ADCY3	9.159094955	9.150390968	8.695736107	8.891731525	8.890424814	8.733571781	9.192311933	8.755047953	8.89377547	8.988461612	9.234182094	8.989433209	8.733358949	8.894887674	8.904446994	9.634346001	8.933330505	8.975653802	8.793955126	8.820351602	9.269207057	9.362864537	8.866825107	9.242774552	8.973813393	9.175582167	9.4256692	8.763333449	9.198823768	9.294609296	9.219354767	8.805342372	8.888894655	9.209489776	9.347158951	9.266455009	9.009200243	8.86770443	9.453146788	8.989303806	9.16056553	8.93312405	8.862337932	9.026182001	9.318004341	9.09223839	8.887489878	9.474888559	8.848553403
ADCY4	8.056760407	7.859471366	7.989649358	7.780062774	7.796361058	7.690584003	8.271377777	7.88148443	7.976697244	8.455943066	8.037361967	8.263090431	8.196903557	8.240045611	8.460491666	8.19975861	7.97339977	8.07728425	7.881070812	8.100515048	8.240739235	7.830111317	8.239652852	8.290235839	8.407215514	7.998831299	7.831567152	8.464885017	8.000094429	8.288873173	8.338268079	7.929006157	7.917919614	8.330454608	8.328940458	8.484020353	8.363672554	8.004501811	8.189422599	8.291803872	7.710047951	8.074707516	7.788227898	8.147700976	8.022031749	8.828071467	8.281625157	7.842258146	7.808284609
ADCY5	7.348522944	7.364048009	7.426524346	7.396980943	7.295206704	7.389448359	7.332687476	7.482850793	7.398752792	7.385217355	7.392610705	7.34442725	7.39073473	7.313304047	7.340455314	7.428865399	7.377650165	7.381168316	7.431008081	7.384001745	7.266336587	7.425207676	7.36231609	7.36875295	7.38672414	7.385627851	7.354012406	7.403311858	7.347874019	7.46853182	7.365265908	7.417467742	7.544126589	7.352331766	7.476580954	7.355789606	7.288854027	7.432881899	7.324546269	7.451965231	7.328935535	7.435213812	7.445502033	7.541272802	7.360979382	7.507215924	7.370659899	7.496478984	7.307623398
ADCY6	7.471529465	7.438992613	7.4265748985	7.435612232	7.4149471795	7.4121040825	7.4350604585	7.4029462465	7.4232142325	7.4963354245	7.48088023	7.4569517265	7.408558304	7.38420291	7.4246763305	7.473995369	7.4395477195	7.3981634	7.427609352	7.3839199465	7.4430172095	7.3827228655	7.428081997	7.4347997105	7.4245840985	7.41264015	7.474582511	7.379791919	7.4385089305	7.423040092	7.39156969	7.5154254315	7.4430455105	7.4962440575	7.492113424	7.3417490615	7.367855341	7.5052718695	7.4029294625	7.370428072	7.3943472345	7.458187665	7.4610745075	7.3658384805	7.3996365835	7.472414969	7.571793546	7.4842694845	7.47398664
ADCY7	8.218060682	8.363369478	8.441037694	8.451122165	8.313134088	8.607051852	8.387562943	8.503967644	8.342399433	8.124142823	8.490386211	8.090480085	8.366754	8.296661526	8.352864065	8.495149611	8.510898616	8.64481047	8.48926455	8.587300655	7.978476503	8.022428761	8.218164301	8.403569069	8.236809236	8.6068751	8.13733938	8.263126876	8.402423985	8.471672905	8.580520872	8.531729702	8.625457731	8.17545178	8.324815374	8.187907567	8.654520868	8.41619697	8.236210091	8.580892447	8.27253749	8.527837147	8.704984649	8.586405409	8.511589443	8.236616141	8.569455882	8.33494928	8.557457407
ADCY8	7.471618397	7.434680613	7.395822868	7.426925608	7.543671839	7.493682089	7.456858728	7.393534078	7.415108865	7.503959125	7.222845792	7.367402636	7.553154103	7.7080015	7.448481077	7.401100879	7.434539859	7.432415407	7.516790613	7.48356059	7.462963892	7.416026395	7.370076945	7.385400329	7.41716916	7.370023009	7.436019619	7.458378764	7.42909251	7.423404088	7.329771045	7.543496844	7.510881118	7.394211426	7.523870518	7.499184122	7.328631522	7.350732699	7.373034239	7.363132959	7.407449117	7.386951194	7.455896839	7.418712994	7.42113905	7.42910507	7.412226537	7.325688754	7.32798622
ADCY9	7.6324568	7.620436836	7.62124311	7.639052622	7.648302425	7.690584003	7.726134649	7.61304936	7.540742299	7.690093596	7.660801169	7.565328746	7.553154103	7.590584035	7.603083208	7.684252324	7.586455843	7.598112244	7.652883184	7.48356059	7.662620853	7.488194777	7.763952497	7.532980597	7.604681258	7.534997034	7.556134854	7.449307471	7.651502812	7.667165666	7.494143199	7.543496844	7.700189798	7.802341142	7.601770966	7.60579294	7.542125859	7.552199961	7.673553384	7.495480163	7.680897659	7.807522703	7.665791836	7.500600226	7.94934458	7.631585754	7.600786585	7.726836457	7.607532062
ADCYAP1	7.513450909	7.309271373	7.479784082	7.386861786	7.465208838	7.565755135	7.399635009	7.537999994	7.502474106	7.493368202	7.485549078	7.50090127	7.534718743	7.3610281	7.430988221	7.501961456	7.554699608	7.549172576	7.47085297	7.453657148	7.497457469	7.388228086	7.416498329	7.590002351	7.469374036	7.513364301	7.420079929	7.485333324	7.454176682	7.371279829	7.600694974	7.532425735	7.499465998	7.394211426	7.476580954	7.508057849	7.542125859	7.497143065	7.549067254	7.754828743	7.460178442	7.377908357	7.527583144	7.541272802	7.463058197	7.668039955	7.360164326	7.473064739	7.72762901
ADCYAP1R1	7.411181766	7.390869553	7.646938335	7.47553529	7.45620397	7.434599354	7.449819231	7.475729186	7.479081394	7.556435258	7.485549078	7.390151026	7.489188064	7.376786285	7.457145897	7.442507358	7.434539859	7.432415407	7.477446903	7.415366935	7.480265906	7.479340124	7.42422212	7.434944807	7.402003746	7.498791412	7.456933806	7.375211273	7.422841179	7.358121122	7.417605636	7.38154912	7.421386027	7.503702156	7.412457228	7.472538542	7.288854027	7.461756787	7.420815645	7.393116381	7.6237188	7.409197806	7.486846463	7.398053805	7.343465537	7.403194329	7.483385213	7.488710107	7.501838565
ADD1	10.1458356275	9.937731423	10.1608486655	10.179452101	9.987954833	9.952445826	10.0311183835	10.299186611	9.979422758	10.1605603105	9.920879409	9.8988625115	10.0762440765	9.913836837	10.073073325	10.3548912305	10.177722442	10.198847383	10.186626174	9.862094559	10.157077245	9.8568366245	9.9469471615	10.0231758145	9.837270048	9.998985163	9.7393396795	9.8651048245	9.9492662575	10.02845333	10.060477118	9.899920412	9.899142485	10.301744693	10.3005439755	10.0665964975	9.902798705	9.9014014775	10.1465291765	10.3487133095	10.438216352	10.396984189	10.1801008225	10.3632490185	10.2821785675	10.3973438195	10.1943393725	10.2784244475	10.084296426
ADD2	7.4323362515	7.389262128	7.46411188925	7.429787072	7.3936204395	7.471267551	7.39695444375	7.43296653775	7.416432371	7.435467629	7.4617339005	7.456897834	7.4377555965	7.41107846875	7.450769136	7.4316574375	7.429946386	7.46157091025	7.475839465	7.40113991125	7.4133513425	7.4423386945	7.4183914625	7.5058727435	7.43060849525	7.42731847425	7.39238185375	7.4573236705	7.498690782	7.387404763	7.4255513095	7.4102834665	7.43957831525	7.4589356415	7.44383988175	7.416702631	7.382418178	7.44253483175	7.378251231	7.42726960975	7.43727013325	7.42755554675	7.4025147675	7.474734211	7.401233842	7.4507693995	7.423741483	7.46472745975	7.43009365625
ADD3	9.06352735925	9.438793403	9.532111939	9.74813632075	9.5655335985	9.2798949905	9.236239413	8.85319718	9.313487876	9.2801456495	9.68592753375	9.330768563	9.40833432475	9.05097102625	9.1148607125	9.00589762825	9.47605172225	9.221745186	9.28714722125	9.26569698825	9.29539037875	9.5015880285	9.34701204775	9.2117277155	9.3123635655	9.43366554525	9.6973903715	9.40128629625	9.317288872	8.885356906	9.17971323575	9.412651268	9.5455696955	9.20481530875	9.30860986775	9.52097185675	9.30234740375	9.3716298855	9.200531835	9.4454078705	8.897793438	9.61686178975	9.24541907275	9.40369605075	9.2495710295	8.9200269435	8.99936389375	9.674371871	9.40884580625
ADFP	9.220101651	8.761849479	8.869357759	8.8824750825	8.890882298	9.226264344	8.8456814955	9.0219697665	8.718599896	8.7947008005	9.07144939	8.831716111	8.8752796145	8.818059289	9.0322008685	9.1017243065	8.968349981	8.712617026	8.828948962	8.8095140265	8.7173941325	8.816921049	8.7729477845	9.0691007415	8.4238840675	8.7471797945	8.62273336	8.648648835	8.80501802	8.85305861	8.6965858445	8.935377631	8.852928116	9.051921629	9.020044382	8.941652819	8.70590629	9.12282101	8.795798722	8.8108284625	8.9836300675	8.958030302	8.825646208	8.7497140225	8.9154245505	8.596717694	8.826000433	9.0367760035	9.0180575225
ADH1A	7.366654544	7.485708827	7.426524346	7.503974933	7.363217715	7.41962922	7.414137626	7.413959683	7.502474106	7.385217355	7.448881389	7.423875071	7.346068627	7.439116993	7.377256588	7.401100879	7.423287417	7.381168316	7.437686074	7.453657148	7.462963892	7.488194777	7.447393015	7.467728737	7.379040951	7.401111199	7.354012406	7.563822513	7.397878706	7.41043895	7.426225408	7.345015299	7.402457566	7.338267794	7.444702405	7.355789606	7.444435876	7.288287343	7.408933001	7.46651282	7.368164497	7.359575895	7.360858962	7.377291165	7.404128581	7.368630963	7.360164326	7.392661981	7.378017126
ADH1B	7.375651403	7.426009911	7.405966454	7.426925608	7.372746504	7.404578945	7.35531539	7.393534078	7.382251293	7.340538804	7.430301819	7.423875071	7.408558304	7.469884386	7.448481077	7.415063751	7.411973861	7.415418395	7.431008081	7.438462883	7.614443416	7.369493538	7.346762833	7.3603992	7.316503194	7.527816302	7.398476787	7.440193286	7.422841179	7.351518776	7.408956517	7.320332215	7.452193198	7.366343296	7.346513204	7.427965408	7.553947076	7.388586277	7.456226078	7.444671374	7.394338334	7.447944006	7.486846463	7.449540046	7.412651385	7.359975902	7.542800507	7.359472776	7.407412515
ADH1C	7.496850203	7.290694857	7.365844122	7.356071759	7.363217715	7.508254275	7.414137626	7.462027353	7.447385138	7.294825145	7.363842082	7.332850341	7.372898809	7.392472554	7.349725267	7.365478404	7.400597582	7.293957075	7.299863551	7.391904305	7.19256523	7.540242762	7.377828957	7.393696342	7.363586648	7.446831968	7.382003549	7.403311858	7.511362158	7.371279829	7.443377452	7.307896036	7.383208751	7.449344234	7.476580954	7.410044024	7.3417703	7.468896054	7.571952439	7.400544773	7.407449117	7.382440069	7.466252176	7.335391906	7.404128581	7.481078274	7.473341886	7.325688754	7.338093719
ADH4	7.5759855685	7.5060827235	7.4787466585	7.596430643	7.5242391045	7.48516704	7.547967806	7.4902755805	7.475544259	7.480019839	7.425182661	7.5103441885	7.4086405265	7.4385947605	7.5167725305	7.501589033	7.568724712	7.603816685	7.5023467925	7.4450875885	7.632501773	7.4682903985	7.4668490145	7.520387348	7.607223167	7.4866882085	7.519038685	7.6249934685	7.455364457	7.529342688	7.5447054395	7.462522982	7.4689563965	7.4882850045	7.5224073925	7.4677217915	7.5911325365	7.5071578245	7.626930187	7.5346667735	7.680831844	7.4801126955	7.516795896	7.5460123615	7.498819373	7.6130135315	7.5352752225	7.4159940485	7.537890071
ADH5	7.40236751	7.733463187	7.596178876	7.621666513	7.509383356	7.537161857	7.635561407	7.688423976	7.75210206	7.535534634	7.752439313	7.721376004	7.553154103	7.56074206	7.524420136	7.564437475	7.798887304	7.741470712	7.678603574	7.583193527	7.374914037	7.59846429	7.571936086	7.61448364	7.56993376	7.665748481	7.598114012	7.678663345	7.630849429	7.609479931	7.616682813	7.464355997	7.700189798	7.701195359	7.547334881	7.632596876	7.481697434	7.579039771	7.51450546	7.531536231	7.754224976	7.613891527	7.567742134	7.571733072	7.652957243	7.595561053	7.562286706	7.549865765	7.665190224
ADH6	7.419950662	7.485708827	7.385759944	7.407030391	7.44714377	7.649667059	7.491583688	7.442782012	7.4313196	7.535534634	7.458108292	7.423875071	7.453208582	7.575689236	7.491245544	7.482490535	7.38915692	7.466162658	7.450995165	7.438462883	7.497457469	7.425207676	7.532727247	7.434944807	7.469374036	7.362175055	7.536970572	7.449307471	7.42909251	7.571012045	7.374063826	7.521275201	7.458240392	7.421876886	7.601770966	7.454741046	7.518214654	7.468896054	7.397009203	7.531536231	7.3158432	7.426624184	7.537675919	7.429008464	7.512247878	7.568823164	7.432762024	7.534789154	7.426741406
ADH7	7.384602443	7.381972566	7.395822868	7.465937425	7.44714377	7.281272839	7.377629123	7.398439652	7.502474106	7.429018295	7.485549078	7.423875071	7.300925918	7.469884386	7.457145897	7.428865399	7.423287417	7.432415407	7.397350527	7.343874932	7.374914037	7.434344975	7.401044045	7.266782839	7.38672414	7.4392878	7.441284023	7.589180631	7.517801486	7.487786266	7.329771045	7.464355997	7.433821763	7.366343296	7.363212167	7.427965408	7.393670982	7.4108845	7.502919382	7.400544773	7.486786488	7.404789698	7.507288846	7.429008464	7.378347035	7.42910507	7.339047721	7.519571538	7.426741406
ADHFE1	8.156644076	8.1009476845	8.106523652	8.189964751	8.15930251	8.3076577065	8.2412736165	7.889730411	8.1252823855	8.1527396445	8.1153325535	8.022306378	7.7944686505	8.0468818275	8.172274182	8.420206598	8.1595754515	8.0457412645	8.065677099	7.9483463135	8.175168658	8.2518865585	8.0638591085	8.0899400715	7.8773362645	7.975928145	8.0956241785	7.950840076	8.0273022125	8.2182644255	8.081101503	7.9948148185	8.000754203	7.978307722	8.266046748	8.275073704	8.0698673055	8.1815422065	8.0285897905	8.252821474	8.064913329	8.2183399335	8.054863772	8.1269023535	8.2705643485	8.044361119	8.195905649	8.072075269	8.3177365795
ADI1	7.48848384	7.810785951	7.536191207	7.568402264	7.552093974	7.522747461	7.859344897	7.623355481	7.585484192	7.556435258	7.592126801	7.628527914	7.571738011	7.485174126	7.826338875	7.800397994	7.489938519	7.466162658	7.773295444	7.736781799	7.548337616	7.713514224	7.540541385	7.549267028	7.794356873	7.563418818	7.579647068	7.605859513	7.583414246	7.698986451	7.527422201	7.669937398	7.586058154	7.435635044	7.6250114	7.632596876	7.656068691	7.524905928	7.479644199	7.683067853	7.724726315	7.842325284	7.788227898	7.571733072	7.769820044	7.533499408	7.792563533	7.542345034	7.764980754
ADIG	7.496850203	7.426009911	7.468897479	7.386861786	7.4918857	7.493682089	7.392333535	7.430784027	7.494712604	7.385217355	7.448881389	7.44610902	7.426392188	7.485174126	7.404351637	7.482490535	7.354431278	7.432415407	7.404120625	7.498270872	7.392717846	7.514454942	7.393311321	7.426722385	7.316503194	7.401111199	7.420079929	7.412595475	7.410353905	7.487786266	7.443377452	7.369438125	7.538691146	7.380302985	7.484502199	7.410044024	7.406473159	7.447383436	7.444461261	7.437362473	7.420583221	7.435213812	7.476568551	7.500600226	7.45474285	7.586623169	7.503350724	7.425261082	7.36811339
ADIPOQ	7.529876532	7.417292971	7.608632821	7.494552954	7.509383356	7.537161857	7.571833155	7.779733589	7.60011405	7.525040837	7.458108292	7.50090127	7.471158627	7.408088641	7.50795082	7.651496239	7.554699608	7.329123756	7.536348	7.505565916	7.531496446	7.479340124	7.683769436	7.655374367	7.56993376	7.534997034	7.536970572	7.54669193	7.511362158	7.558208117	7.592661313	7.532425735	7.538691146	7.570611229	7.570709602	7.525800713	7.645116252	7.585680399	7.639922771	7.502701704	7.652108653	7.557930087	7.445502033	7.653041019	7.53640062	7.649767961	7.422514839	7.48090539	7.483403198
ADIPOR1	11.43423791	11.03765323	12.324793035	11.599944835	11.658454845	12.54225878	10.71475692	12.87825576	12.17789385	12.768070395	11.910758005	11.42791627	12.57131044	12.223739415	11.732395205	11.25495454	12.571620325	12.41081395	12.496970165	11.92277456	12.736597595	11.86140716	11.694307115	11.548155985	11.15205143	11.517547275	10.80802941	11.459574765	12.197778985	11.25136454	11.92590799	12.21443714	10.701886888	12.04611054	10.947832355	11.604871095	11.684099425	12.22363248	11.679232165	12.046023035	12.4523918	11.523221745	12.53667422	12.550130945	11.895253995	11.834977335	12.12848842	12.45754625	12.043048255
ADIPOR2	9.542251329	9.476430232	9.655525702	9.407313832	9.499211694	9.397493702	9.718678712	9.428286225	9.483657159	9.609133925	9.373641009	9.64648533	9.626512885	9.716577764	9.629504634	9.69508046	9.534179081	9.463390143	9.762495052	9.478494026	9.639305516	9.745105298	9.760197889	9.955527006	9.457360607	9.684316449	9.485734701	9.647155225	9.449452784	9.55415108	9.543996241	9.34836583	9.511371457	9.867493954	10.14893914	10.0206599	9.599721514	9.539194379	9.83707209	9.524616346	9.524458887	9.69971861	9.582268772	9.629493568	9.626852024	9.557680948	9.502164259	9.500239373	9.589388099
ADK	7.94395151375	8.00591565075	7.73708945925	7.8917861605	8.04363368975	7.86455004975	7.90945539025	7.77362795925	7.847515535	7.6424847305	7.829411627	7.78928567625	7.915938609	7.7408446165	7.78665045025	7.803653441	7.915923302	7.87101426425	7.858188155	7.879148252	7.73820436725	8.0361285945	7.75075346175	7.7810368445	7.80340037875	7.8773557735	8.02859155375	7.8294641125	7.97770732675	7.81731595175	7.9024238405	7.8235216055	7.9335617975	7.890912754	7.8591093515	7.78704827875	7.739641629	7.7952755675	7.82741076325	7.7381692995	7.7574034625	7.87231523175	7.91023432325	7.82001874225	7.77380704075	7.7735278545	7.750305342	7.723915955	7.71341311625
ADM	10.55056631	10.99746823	11.02582892	10.23948241	11.27893463	10.68058768	10.1959273	11.49486438	11.39898888	11.94137062	11.25912899	12.07748385	11.82592153	11.50720666	11.40573181	10.47476058	10.18887338	11.02119897	10.49427286	11.27969361	9.948347008	8.664669113	11.08632053	11.55703258	12.14423976	10.7130833	10.90119958	11.96506396	11.33719927	10.88514714	11.37759022	11.62909338	12.03940023	10.31289053	10.02815974	10.55702336	11.48664788	11.59264796	10.88624437	11.34821224	10.42979531	10.64137996	10.19796897	10.95960744	9.391016936	11.34871781	10.7181323	10.49015711	10.74640412
ADM2	7.742187935	7.917646432	7.936260631	7.73981848	7.796361058	7.847408381	7.880227998	7.825512755	7.871723312	7.809871221	7.916510075	7.859978194	7.686917864	7.956899324	7.919946529	7.746602373	8.065060915	7.71003451	7.697795058	7.85122384	7.898384957	7.749158657	7.779819794	7.839814114	7.679055843	7.761602653	7.782839966	7.9298992	7.755556483	7.886211257	7.857148302	7.775296017	7.759329429	7.86354506	7.924328494	7.614716714	7.846152489	7.835967492	7.549067254	7.838932398	7.857698529	7.699491558	7.617171157	7.805234351	7.825334284	8.067531213	7.73960045	7.943292922	7.764980754
ADNP	7.9867866765	8.2798975845	8.3018450045	8.2980875875	8.150429521	8.305750267	8.044107288	8.017700785	8.16639527	7.8559255195	8.1930544795	8.0365638645	8.130763063	7.912716704	8.1284980535	8.221460149	7.9875427445	8.0911052145	8.001348531	8.155140747	7.8007837335	7.813340679	7.946485134	7.9160379395	8.175654253	8.183838642	8.280815819	8.088868191	8.056380515	8.154567107	8.034681289	8.2740183955	8.351985309	7.808267682	8.012630813	7.922399201	8.0893992625	8.08189316	8.012300086	8.192274934	7.879522883	8.2353486115	8.116939373	8.0964272135	8.190474323	7.762764163	8.160761691	8.11197539	7.9203364595
ADNP2	8.189466218	8.312559514	8.190547364	8.436218144	8.373080857	8.31211785	8.191180785	8.239856015	8.24791884	8.211299967	8.540993569	8.191242974	8.355264052	8.091732507	8.252330317	8.461879048	8.350992074	8.305644539	8.157729156	8.118668088	8.066949978	8.532516275	8.359929271	8.30019937	8.133917002	8.544469465	8.639738514	8.155133814	8.28863288	8.158770593	8.243694814	8.15247759	8.526400287	8.346198716	8.192047308	8.375628849	8.295113196	8.184103204	8.22855616	8.214531182	8.292561205	8.439241457	8.074178219	8.208659806	8.535380129	8.015625048	8.076218953	8.170066425	8.324574476
ADO	7.849947793	8.088766209	7.783372301	8.348786195	8.160958192	8.128455985	7.864599751	8.032626456	7.971057569	7.848528304	8.522816051	7.953216985	8.26381824	7.765545467	8.130197718	8.311776073	7.955967189	8.166988271	7.828137822	8.339086337	7.770032658	8.812905665	8.450684119	7.847530554	8.041337742	8.298618819	9.009772128	7.883376011	8.017411675	7.982797339	7.912357082	8.488780688	8.799579465	8.077175992	7.82090984	8.300328977	8.249447759	7.954127806	7.857837848	8.021286428	8.282610886	8.222061018	8.058891027	7.941296291	7.845647691	7.713923722	8.054883628	8.105360035	8.156776973
ADORA1	7.48858843266667	7.47868305033333	7.44796120766667	7.47325578866667	7.45730718766667	7.475222498	7.51950023766667	7.44834990333333	7.50930681933333	7.42152223066667	7.52982749666667	7.45619305	7.450270732	7.580619673	7.50201064133333	7.470465919	7.42613155833333	7.458846085	7.48935902	7.44311426733333	7.50120815266667	7.44025663366667	7.43191361233333	7.45112968766667	7.39639863566667	7.443406426	7.44996241033333	7.496876415	7.53823156	7.39903584933333	7.445506042	7.458313724	7.466511744	7.512470853	7.483818398	7.472477863	7.43436622733333	7.41442966166667	7.50563654666667	7.50934220933333	7.46961187233333	7.45692130766667	7.50283734966667	7.45522389866667	7.556630076	7.54829360233333	7.608513069	7.45925825833333	7.51698021033333
ADORA2A	8.76230506	9.129569589	8.742625763	8.65014954	8.868158487	8.848483789	8.915882808	9.224601642	8.68153643	9.31191654	9.23146	9.353110576	8.919145226	10.07764896	8.847393095	8.80409392	9.140404524	8.921406992	9.166328187	8.969128767	9.791171063	9.732963085	9.001224146	9.466659933	9.146860382	9.179867958	9.190234569	9.280516769	9.461465139	9.093191065	9.347779283	8.731000535	8.767909856	9.41627803	9.40954831	9.231153321	8.949658799	9.582124571	9.084185899	8.873249983	9.5545894	9.077732706	9.117905895	9.149622914	9.197189763	9.493134702	8.758536045	9.294904428	8.888812289
ADORA2B	7.670026317	7.810785951	7.524634678	7.494552954	7.601334439	7.508254275	7.558751547	7.60294047	7.621794201	7.535534634	7.539431445	7.479113925	7.471158627	7.649664303	7.702486183	7.623327111	7.533305309	7.398336666	7.7358344	7.534347358	7.514535367	7.548730163	7.540541385	7.50854101	7.576930615	7.476705032	7.694518926	7.555279656	7.504942147	7.487786266	7.535672527	7.659864485	7.666127306	7.583859597	7.547334881	7.552421328	7.506127503	7.663289346	7.695835223	7.531536231	7.420583221	7.646720927	7.567742134	7.429008464	7.622541931	7.498488749	7.638662994	7.564802183	7.55575212
ADORA3	8.145565747	7.8456014675	7.8083711645	7.6358622145	7.8629719975	7.707346063	7.7085410425	8.030890385	7.7107321445	7.715338023	7.7647509605	7.7309609445	7.904445759	7.7936225715	8.0152361895	8.022522013	7.7571154665	7.7051652585	7.9915710125	7.783223855	7.518767445	7.8540704385	7.6046127125	8.2017572925	7.800512293	7.7450369415	7.762171032	7.83858507	7.6846883985	8.0122135	7.780180325	8.0004286795	7.7721982525	7.973955775	7.7298961645	7.7506234465	7.7445597185	7.8090151505	7.7802015375	7.977087272	7.9449379915	7.842388531	7.8145135035	7.884454611	7.823041903	7.954952556	7.9688659165	7.96018179	7.684693883
ADPGK	9.280735541	9.191071682	9.399760613	9.296786789	9.229593236	9.549993389	9.102222406	9.462976389	9.318082558	9.326934509	9.378541629	9.350419757	9.54315297	9.207280452	9.571402714	9.455540031	9.284512189	9.635039417	9.19992292	9.574656788	8.984506765	8.88248981	9.35584743	9.117211274	9.331975974	9.234430164	9.261403119	9.381454037	9.006286397	9.52653996	9.376874308	9.530689915	9.411267397	9.084542604	9.277636972	9.200571304	9.563236084	9.45439406	9.273370596	9.513882516	9.261231836	9.435980671	9.284968534	9.342129861	9.435591467	9.056799786	9.537056063	9.35386963	9.458505475
ADPRH	7.894323973	7.77924384	7.989649358	7.647679944	7.700253079	7.704070679	7.545554625	8.16681105	7.847340279	7.597925675	7.80882839	8.032319025	8.23101904	8.032420946	7.654331503	8.03514451	7.827705138	7.614290196	8.225833745	7.74871781	7.740056005	7.548730163	7.865172653	7.56555507	7.659058327	7.724012475	7.707019385	7.678663345	7.88977208	7.792273922	7.717979059	7.586974186	7.708405586	7.814719263	7.601770966	7.845745907	7.666918637	7.618478136	7.549067254	7.531536231	7.886958198	7.791156282	7.656130418	7.931895304	7.675456484	7.832107065	7.766273175	7.971666598	7.615951212
ADPRHL1	7.43372530766667	7.47688215233333	7.495589533	7.486425542	7.44039301666667	7.54152271633333	7.44898394366667	7.48993035166667	7.44204205133333	7.54837180033333	7.45993469266667	7.43490284366667	7.41784882066667	7.50387490466667	7.449430857	7.42426484966667	7.39890957533333	7.45461976066667	7.48164767	7.45468759666667	7.39024388933333	7.46091362566667	7.48354237733333	7.44312393066667	7.42717659966667	7.46613105233333	7.440401771	7.51287373766667	7.54298710033333	7.43593564033333	7.485490433	7.45989479233333	7.411421915	7.41699060433333	7.492031549	7.45177000366667	7.44024302733333	7.489813291	7.46639865266667	7.45913990733333	7.52747102	7.44615309633333	7.50683856	7.47293358033333	7.43758165733333	7.466622673	7.482403149	7.485700969	7.40391244766667
ADPRHL2	8.746623214	8.732220419	8.507731259	8.375049912	8.377601783	8.543026982	8.899915003	8.861245282	8.623286733	8.602171665	8.913848576	8.682596996	8.504055209	9.162310194	8.686411944	8.678802301	8.869204704	9.016185667	8.684678043	8.71767524	8.443789107	8.273373298	8.609493817	8.712052237	8.665904717	8.524178593	8.499913667	8.681337208	8.641444463	9.036101216	8.816163943	8.635154062	8.639945894	8.836542395	8.791981443	8.747043231	8.590400972	8.412581646	8.600359694	8.668319463	8.836020578	8.718446141	8.654156425	8.785622068	8.666776719	8.945710359	8.880485821	8.742434427	8.723843492
ADRA1A	7.4670312902	7.4579853966	7.4840027244	7.3884204284	7.4536740814	7.4387129208	7.438380887	7.4393457594	7.4305652848	7.4997063394	7.4535517034	7.4100916558	7.510508822	7.4129269592	7.463240459	7.4489801514	7.4973054684	7.5051938128	7.4327080998	7.454787885	7.436494672	7.429345481	7.4164351072	7.403125484	7.4631769112	7.459125514	7.4556664578	7.407402524	7.4609682524	7.4414333126	7.4353874142	7.42280745	7.4505110284	7.4506814886	7.4393666864	7.4349052376	7.4538440724	7.4583056964	7.4462359818	7.4749855704	7.4262209426	7.4671165562	7.4725469796	7.430339539	7.444465186	7.457000395	7.4330313136	7.4514751046	7.4534461308
ADRA1B	7.505172513	7.518749163	7.447486212	7.494552954	7.391655671	7.281272839	7.435644057	7.475729186	7.60011405	7.461375984	7.467294581	7.332850341	7.319068129	7.664315592	7.430988221	7.539888175	7.511721536	7.614290196	7.457627806	7.476145198	7.548337616	7.606548504	7.486070656	7.549267028	7.439707032	7.491459578	7.546592859	7.346741469	7.590111579	7.455671287	7.451909993	7.554487868	7.458240392	7.649460221	7.562926702	7.445827919	7.393670982	7.579039771	7.571952439	7.567528411	7.500168304	7.512730445	7.64643772	7.561581288	7.378347035	7.524720111	7.422514839	7.579599236	7.483403198
ADRA1D	8.099237121	8.000368031	8.441037694	7.959740182	8.060834471	8.028103306	7.984113094	8.174448002	8.105908005	8.508733516	8.2135508	8.290594939	8.282907102	8.158324933	8.360585503	8.174032608	8.127209007	8.050441321	8.070532253	8.035061161	8.07918207	7.823590034	7.880246762	8.244077097	8.331140652	8.019246341	7.87093247	8.258209248	7.927823095	8.01781431	7.958948205	8.119317131	8.058727956	8.127535555	8.090956785	8.142896042	8.160003761	7.835967492	7.997702133	8.291803872	7.944539673	8.090519837	8.058891027	8.493338918	7.94934458	8.282443812	7.926051877	7.937547603	8.123107653
ADRA2A	7.720944885	7.597763414	7.686678223	7.756037054	7.58516972	7.809228401	7.578331173	7.733786148	7.698647627	7.587588781	7.652306821	7.638955854	7.716551086	7.917522951	7.682203898	7.564437475	7.586455843	7.662437981	7.742121681	7.668897608	7.87074764	7.698904616	7.532727247	7.62265452	7.548798381	7.632377341	7.49765123	7.520660887	7.504942147	7.507008995	7.616682813	7.936957027	7.625189032	7.503702156	7.570709602	7.454741046	7.688310476	7.579039771	7.717987802	7.589133679	7.783830385	7.572362407	7.713604445	7.844977458	7.712355328	7.498488749	7.809874449	7.623162606	7.607532062
ADRA2B	7.624819392	7.759866288	8.015612198	7.550257409	7.693007324	7.4790307	7.821914746	8.151297015	7.871723312	7.587588781	7.660801169	7.840710964	7.638129852	7.835947528	7.689021916	7.673456499	7.865425461	7.630402892	7.959042037	7.766403445	7.662620853	7.622535458	7.723984945	7.655374367	7.638844228	7.570449135	7.620780206	7.538059467	7.88977208	7.891841777	7.73314117	7.543496844	7.634550923	7.789898677	7.601770966	7.937832187	7.493954597	7.663289346	7.583350453	7.589133679	7.828232122	7.687379775	7.597499251	7.551428277	7.552342453	7.695552562	7.730625904	7.637410679	7.546913259
ADRA2C	7.824326779	7.761154281	8.016412172	7.859170885	7.721185301	8.005110562	7.605126431	7.8926888245	7.823335816	7.7329157475	7.683693618	7.5455499395	7.785588432	7.8870456785	7.6577160115	7.538101507	7.7057296975	7.746642111	7.7193504615	7.61834102	8.07080318	7.8559113645	7.6832931605	7.5884315005	7.6584241995	7.62624378	7.5169625245	7.5909318595	7.7547582405	7.7863440075	7.633921569	7.870218341	7.5000468725	7.8832392745	7.606855582	7.719708793	7.7223274645	7.673984633	7.940880666	7.8829146665	8.010617066	7.690551002	8.0027760115	7.964942599	7.8174478565	7.986367585	8.026441301	7.959529503	7.8659934955
ADRB1	7.393507774	7.381972566	7.405966454	7.446557964	7.391655671	7.565755135	7.370225726	7.419416905	7.415108865	7.429018295	7.363842082	7.367402636	7.435319703	7.376786285	7.491245544	7.415063751	7.456867611	7.293957075	7.383745955	7.376058284	7.724857667	7.322008359	7.486070656	7.377086258	7.47672369	7.476705032	7.482551239	7.458378764	7.54376694	7.449232187	7.527422201	7.405564944	7.376723248	7.503702156	7.412457228	7.410044024	7.456936491	7.36597941	7.348882721	7.393116381	7.540679117	7.417952198	7.497086401	7.500600226	7.520331059	7.420466017	7.328426475	7.433319252	7.358157877
ADRB2	9.05666842	9.228374269	8.965283018	9.279478355	9.232052939	9.36103744	9.049743704	9.432968151	9.104506544	9.105704168	9.054217406	9.557270669	9.049867784	9.305509963	9.117841416	8.973053461	8.744901651	9.114376637	9.294221188	9.122116935	8.864332045	9.151578362	9.171122801	8.74861443	8.478488478	8.756163749	9.397317446	8.740967097	9.125329101	8.652125481	9.207626905	9.140314115	9.918666641	9.084542604	9.431786682	9.089483063	8.945840398	8.825406841	9.109532599	9.408842755	8.836020578	9.750601105	9.241593608	8.758356149	9.094646947	8.925531131	9.044203156	9.251915284	9.318809394
ADRB3	7.339387998	7.345953093	7.436951785	7.47553529	7.438028843	7.41962922	7.399635009	7.462027353	7.486915046	7.482741807	7.503652168	7.435015991	7.480162327	7.392472554	7.448481077	7.508375922	7.522537704	7.449329558	7.490600839	7.520036214	7.410428243	7.369493538	7.439668414	7.41023876	7.4247096	7.484097458	7.482551239	7.555279656	7.385404877	7.455671287	7.468888779	7.417467742	7.482037562	7.530601186	7.531703265	7.383022255	7.315431196	7.403485564	7.537578615	7.437362473	7.342015668	7.493044179	7.476568551	7.45977957	7.404128581	7.411829628	7.412226537	7.58694576	7.307623398
ADRBK1	7.554189214	7.345953093	7.405966454	7.396980943	7.372746504	7.493682089	7.449819231	7.37954685	7.382251293	7.493368202	7.420947128	7.332850341	7.417472595	7.423636237	7.499627394	7.358229791	7.342715456	7.346563892	7.370048921	7.285975966	7.320978577	7.406802067	7.370076945	7.418487384	7.432222152	7.424108323	7.387520911	7.412595475	7.372921028	7.384382035	7.485753386	7.357259818	7.35706533	7.408069201	7.387981963	7.499184122	7.419202523	7.381085343	7.38504328	7.393116381	7.394338334	7.409197806	7.424591947	7.335391906	7.378347035	7.411829628	7.381113796	7.433319252	7.348151132
ADRBK2	7.375651403	7.597763414	7.524634678	7.595247603	7.40103455	7.404578945	7.362787893	7.462027353	7.46330566	7.450633102	7.60945516	7.435015991	7.553154103	7.56074206	7.422161597	7.47592374	7.533305309	7.516193058	7.503713793	7.48356059	7.428041687	7.573856491	7.651580784	7.532980597	7.461997747	7.416473004	7.451740903	7.431036414	7.441616556	7.351518776	7.485753386	7.320332215	7.464248734	7.463005003	7.420557345	7.410044024	7.518214654	7.538610619	7.456226078	7.422694252	7.486786488	7.480989067	7.403517686	7.387686376	7.463058197	7.46371795	7.412226537	7.473064739	7.632607116
ADRM1	9.730751164	9.531489696	9.6417313135	9.370514695	9.330852823	9.509571978	9.6834318855	9.8267696435	9.5024916315	9.608338485	9.344064014	9.5423837815	9.6286578895	9.8676952605	9.544121825	9.6440727375	9.5806093765	9.5367950215	9.677748031	9.3281072245	9.5066786975	9.0636488395	9.1930579375	9.304315518	9.286709092	9.262337952	8.9840440575	9.3524829175	9.3132193205	9.3894630365	9.418278543	9.1708963475	9.1254908485	9.44970754	9.6495618345	9.0695281515	9.1901837885	9.458395246	9.4171687325	9.488761964	9.795305408	9.544110402	9.7006192455	9.5788555085	9.7429148885	9.9916707255	9.632070673	9.632458823	9.6076776495
ADSL	10.40793446	10.56213379	10.1105455	10.14036424	10.30625872	10.29350454	10.55226415	9.954591007	10.53552142	9.935485566	10.42081396	10.11713939	9.94039913	9.945115072	10.12031278	10.33092886	10.48641426	10.20043743	10.43961184	10.1857567	10.40027933	10.98009664	10.3358237	10.30964854	10.25748495	10.48308841	10.56992829	10.14973123	10.48453751	10.29719199	10.31352637	9.799538244	10.29918972	10.41380485	10.65726565	10.67906815	10.15116668	10.14100288	10.33878922	10.08593422	10.05552008	10.11525089	9.985584506	10.01539533	10.33495135	10.1695255	9.956826349	10.19121552	10.11778328
ADSS	8.807802996	9.0609456675	8.895752482	9.1122495	8.949957893	9.159181763	8.7654940745	8.7608244715	9.2556093075	8.6048004285	9.2219728925	8.612630293	9.358071497	8.4649526575	9.0013298525	9.072813418	9.0942694255	8.8816210715	8.7650442375	9.074089564	8.619597662	8.77405646	8.86508747	8.5474928495	8.789251293	9.071468643	9.255127469	8.7435711695	8.745943672	8.8593394995	8.8223035925	9.29084701	9.4755242475	8.6519055025	8.7886999535	8.803514988	9.062059855	8.8862833615	8.92534287	8.9547437525	8.489477679	9.003565592	8.814607401	8.9228601835	9.052939291	8.3184644125	8.899275087	9.024064593	9.274711433
ADSSL1	7.49979131466667	7.524819326	7.512542267	7.496134924	7.505389138	7.47380246033333	7.48774257566667	7.52475778066667	7.41400814166667	7.51989775766667	7.541928508	7.50080810866667	7.53045641866667	7.47351708	7.55699752333333	7.56566974866667	7.55225299666667	7.477200275	7.48160993833333	7.49449517566667	7.50819799166667	7.50749944266667	7.45000541966667	7.51666781933333	7.61736695033333	7.54337944233333	7.46601354433333	7.49845342333333	7.45947499066667	7.50045734866667	7.56965283666667	7.56739589866667	7.48242614433333	7.45741059433333	7.54219461866667	7.49914813366667	7.500034287	7.51635606633333	7.46351257266667	7.531464591	7.49355222633333	7.52743138166667	7.532557543	7.421931149	7.490296413	7.508052552	7.51309929833333	7.49798391566667	7.52067366266667
AEBP1	7.86279198	7.67145618	7.769368366	7.731648304	7.64063519	7.537161857	7.720277631	7.699665082	7.502474106	7.608240734	7.760592148	7.543999973	7.618930026	7.904177533	7.682203898	7.800397994	7.628216309	7.565554896	7.594730328	7.681535757	7.630640706	7.790393312	7.540541385	7.557410491	7.711896357	7.612002618	7.517479738	7.762837011	7.570098544	7.673548846	7.519144232	7.639461381	7.629889878	7.777394117	7.911079314	7.490307198	7.469357544	7.656965427	7.826300603	7.783163423	7.710047951	7.617242415	7.713604445	7.87437537	7.818501976	7.927460074	7.619802229	7.63030357	7.590512249
AEBP2	7.66259384	7.67145618	7.75540203	7.639052622	7.789795144	7.783395139	7.629311844	7.655291293	7.745526412	7.566844798	7.792881937	7.741665996	7.599920286	7.590584035	7.524420136	7.582472221	7.739986286	7.598112244	7.581783345	7.795321989	7.770032658	7.776825185	7.834574391	7.824279641	7.685673066	7.755405832	8.112566995	7.792206123	7.810325577	7.667165666	7.717979059	7.756847484	7.827789746	7.764829763	7.640485851	7.94591592	8.024900843	7.706845625	7.815680874	7.646914986	7.486786488	7.6435032	7.806492848	7.602192952	7.568158144	7.577710847	7.523155502	7.572218078	7.822378537
AES	10.0059084623333	9.89136566566667	9.80128302633333	9.819645478	9.82686050966667	9.68820854866667	9.99775389733333	9.57676273133333	9.710476998	9.67975870466667	9.84585509833333	9.801959221	9.535178366	9.95967197166667	9.568044193	10.0362535173333	9.97413525966667	9.71155737633333	9.968223694	9.63597954466667	9.90894014233333	9.92156023366667	9.54918513633333	9.76395421666667	9.56663530566667	9.743072634	9.766541737	9.459729028	9.73361149066667	9.62355795	9.75280919966667	9.43441140233333	9.511700862	9.932928131	10.1711915983333	9.79798404066667	9.466838118	9.81241270666667	9.68259268633333	9.82490981466667	9.97846152066667	9.99036776933333	9.85765359033333	9.83728384833333	9.94008790666667	9.83087284466667	9.60059255633333	10.045246114	9.82967016233333
AFAP1	7.506174957	7.530518278	7.50341064166667	7.49898093466667	7.61352919066667	7.52973905166667	7.52888047333333	7.421733866	7.620327186	7.588465289	7.532848491	7.429223118	7.438510839	7.49448660833333	7.40000850133333	7.51388369833333	7.53123600366667	7.54137260666667	7.53184575666667	7.505861222	7.53441701266667	7.51358849033333	7.487230929	7.49444707	7.60632843633333	7.56478816366667	7.45135913266667	7.63443200033333	7.439904152	7.58559252833333	7.508439079	7.47125861533333	7.56780704966667	7.67934537833333	7.53812728166667	7.45956596966667	7.666430827	7.622412264	7.493780064	7.460602567	7.477262666	7.48872089	7.664390209	7.581363904	7.51918109333333	7.56078136566667	7.63273033666667	7.66492896533333	7.45684112666667
AFAP1L1	7.437352856	7.558908249	7.447486212	7.513340416	7.509383356	7.508254275	7.477787382	7.521273283	7.517889111	7.482741807	7.458108292	7.533282019	7.590483316	7.575689236	7.482805857	7.449268935	7.511721536	7.482916468	7.620599343	7.430804895	7.581648153	7.557162062	7.548368568	7.62265452	7.461997747	7.563418818	7.446524379	7.47639188	7.54376694	7.3974333	7.527422201	7.475892881	7.482037562	7.394211426	7.702008788	7.436903221	7.444435876	7.490127315	7.549067254	7.488251543	7.652108653	7.543182335	7.507288846	7.429008464	7.560265969	7.455053331	7.552563397	7.549865765	7.546913259
AFAP1L2	7.672282083	7.565841027	7.623208128	7.6238147835	7.6090365155	7.632756008	7.613484043	7.545345169	7.66735987	7.6440817365	7.6395156695	7.6070379545	7.5674772905	7.4924291035	7.62903572	7.714590785	7.727041918	7.678243108	7.5395948635	7.666389819	7.4800450365	7.885078869	7.707498133	7.6227159115	7.645558457	7.6522549215	7.7418429205	7.6664406845	7.607004004	7.644609981	7.663134824	7.4693714715	7.6826764565	7.766484256	7.712103105	7.650750535	7.7136881155	7.569863762	7.651803294	7.61811689	7.526830925	7.7316730275	7.5726844145	7.693721612	7.5794712755	7.6498686625	7.57675354	7.706426096	7.603110793
AFAR3	7.562207162	7.510564163	7.501940971	7.503974933	7.4918857	7.493682089	7.532240903	7.644492579	7.540742299	7.450633102	7.626673855	7.575941573	7.657525002	7.751248114	7.587854255	7.662538674	7.434539859	7.532719148	7.568823884	7.423106263	7.445554706	7.523104399	7.74001458	7.581850332	7.491343895	7.652487284	7.52238366	7.678663345	7.644602783	7.705317858	7.568399916	7.669937398	7.452193198	7.449344234	7.404328934	7.596878871	7.456936491	7.650615791	7.467953432	7.481014823	7.554318841	7.572362407	7.38227487	7.490412582	7.58384925	7.46371795	7.463258021	7.658531356	7.665190224
AFARP1	7.428584085	7.4646513525	7.4803525955	7.451230449	7.481227984	7.4420444385	7.3995679705	7.439602485	7.459225951	7.42881009	7.4624604635	7.5262014925	7.408563459	7.514155086	7.52934157	7.49178655	7.462071491	7.4825672775	7.434249168	7.399255717	7.4099921585	7.4925970575	7.4705953025	7.4181511395	7.41716916	7.4233640205	7.490157496	7.448257285	7.4606909195	7.500471446	7.4518523735	7.428973867	7.4813171195	7.380277361	7.3835352745	7.4054938315	7.447858688	7.4750114105	7.4503057595	7.4079384715	7.4950208115	7.417941897	7.4454820415	7.439049479	7.442201679	7.5251705595	7.503350724	7.4089615315	7.4736470185
AFF1	7.69974436	7.756177712	7.8288051295	7.821214225	7.9407022635	7.9095134205	7.847944822	7.5716715055	8.0004488495	7.6923751735	7.9712405675	7.926382604	7.947821835	7.652457506	7.822641565	7.75915063	7.744525163	7.7922645345	7.7353900165	7.792901588	7.6879199725	7.423015128	7.798140881	7.7647429185	7.9080465495	7.637724284	7.7988330945	7.8478410105	7.732075259	7.6928512145	7.9089822895	7.8859369715	7.937258083	7.5933533245	7.747359903	7.5974684515	7.787440104	7.863449551	7.5917995395	7.8853995785	7.429815077	7.7422407	7.7297380515	7.902215978	7.8365113675	7.693858216	7.920800128	7.743192073	7.88718387
AFF2	7.6400527	7.502328871	7.559738033	7.426925608	7.58516972	7.434599354	7.532240903	7.403475784	7.46330566	7.418142535	7.467294581	7.533282019	7.444257681	7.515573177	7.430988221	7.508375922	7.467945911	7.565554896	7.444348174	7.534347358	7.428041687	7.397535641	7.431945129	7.401975445	7.513079387	7.736652133	7.436019619	7.449307471	7.511362158	7.539010339	7.584600997	7.565398171	7.452193198	7.449344234	7.379760225	7.463644101	7.577313881	7.454586002	7.432658087	7.459245307	7.368164497	7.48502778	7.306530662	7.418712994	7.576019174	7.46371795	7.422514839	7.527198022	7.445851656
AFF3	7.528050807	7.5853102975	7.6224429365	7.8556263115	7.7839765515	7.8180451625	7.466304443	7.630937255	7.638560153	7.5061508355	7.650764849	7.580052159	7.719120753	7.4148460315	7.603442358	7.8571743425	7.667520945	7.5777150915	7.7450046035	7.7299836535	7.584048846	7.9607662195	7.531093225	7.4919128885	7.5557917905	7.642430393	8.089406299	7.57168186	7.6553420805	7.705350636	7.665897475	7.7382667855	7.7941581165	7.526145041	7.6808527235	7.579571151	7.528045596	7.644528763	7.4855592145	7.75893158	7.6487192365	7.6951702855	7.5704573885	7.8648045655	7.807247245	7.44703308	7.624524755	7.7773587265	7.6447259375
AFF4	7.978408412	8.157737768	8.077965688	8.197912207	8.284715138	7.909524756	7.83272545	8.077184676	8.100748217	7.790271371	7.886469674	7.953216985	8.23768093	7.620221531	8.069732122	8.089435861	7.999111807	7.894137459	8.046273807	8.384411608	7.662620853	7.763082421	7.95296993	7.720615467	8.095839544	8.240816404	7.989437085	8.23329764	7.940218395	7.956952121	8.059419203	8.349629417	8.371035551	7.777394117	7.72481365	8.038499712	8.109119973	7.796122324	7.949239792	7.797226176	7.710047951	7.909551854	7.954733833	8.139830907	8.045329705	7.759766549	8.215205678	7.925985105	8.029509622
AFG3L1	7.72477959375	7.64410800225	7.60841993325	7.716200766	7.6603115365	7.601946051	7.71340646125	7.69197909475	7.7380587155	7.6570303455	7.75517865775	7.640390895	7.59532238625	7.56663734275	7.722843601	7.7220799035	7.6785364775	7.60948382975	7.69743082675	7.71362290575	7.6763717095	7.629925277	7.6520902745	7.631192653	7.67765150475	7.76466870275	7.67734727625	7.6843262295	7.705506943	7.78251650475	7.78079915325	7.7303511835	7.70263296125	7.558013929	7.801219704	7.6566682685	7.609033237	7.71885868475	7.711090907	7.636922224	7.612511281	7.6777948	7.65119875375	7.68306961875	7.73153763425	7.6656749185	7.54203862375	7.6746664185	7.67756476325
AFG3L2	8.849958168	8.844136918	8.542743329	8.41611023	8.572441752	8.726466129	8.874440053	8.7046104	8.668069006	8.405947441	8.765143446	8.550251542	8.884169915	8.956609286	8.65672014	8.898700224	8.941142855	8.588545089	9.031921999	8.714785754	8.877621029	8.984217446	8.658172246	8.732139712	8.436265943	8.76481073	8.725592521	8.481196593	8.65127668	8.790847435	8.675098141	8.853936918	8.510702428	8.76564579	8.874221956	8.876490254	8.422889261	8.45182847	8.699614279	8.825506481	8.982988578	8.466313918	8.886091168	8.504682313	8.870482239	8.850166955	8.484638494	8.685891272	8.510358365
AFM	7.393507774	7.373031868	7.385759944	7.426925608	7.438028843	7.434599354	7.332687476	7.430784027	7.323350727	7.329214088	7.334608675	7.40144402	7.435319703	7.590584035	7.274364949	7.365478404	7.467945911	7.222415336	7.321255061	7.384001745	7.462963892	7.397535641	7.291855816	7.352023771	7.300561963	7.408807296	7.398476787	7.393986454	7.379164945	7.31153459	7.374063826	7.345015299	7.376723248	7.309980071	7.428630688	7.410044024	7.367855341	7.373549821	7.502919382	7.363132959	7.3158432	7.430929288	7.371588842	7.377291165	7.42113905	7.613517066	7.339047721	7.308572361	7.426741406
AFMID	7.6319389325	7.5745823775	7.4913838825	7.6040769345	7.500402236	7.695727369	7.5254058055	7.5850091075	7.5405487135	7.5397214575	7.557104723	7.5493409245	7.4757232625	7.4844153505	7.477988436	7.5398149155	7.549362581	7.565415696	7.5394295165	7.5370646585	7.6625495615	7.520950831	7.4667174985	7.459190463	7.5687998515	7.5634038085	7.61320388	7.5847683375	7.5245206245	7.564646364	7.560041757	7.6577882075	7.639376085	7.5434223035	7.4485691495	7.4947066515	7.5462632095	7.58336536	7.491019938	7.531515968	7.5874040985	7.494607128	7.899084516	7.520897778	7.6464430455	7.4378183875	7.814037725	7.684305802	7.6154654555
AFP	7.562207162	7.485708827	7.479784082	7.426925608	7.465208838	7.434599354	7.377629123	7.490156621	7.439370508	7.545998981	7.430301819	7.554681876	7.489188064	7.392472554	7.386337879	7.435706244	7.478969084	7.432415407	7.536348	7.520036214	7.410428243	7.397535641	7.447393015	7.385400329	7.324426916	7.4392878	7.446524379	7.337170759	7.441616556	7.46210432	7.443377452	7.357259818	7.476147618	7.408069201	7.500294152	7.534672257	7.456936491	7.565675757	7.549067254	7.370672782	7.540679117	7.46463023	7.466252176	7.418712994	7.495983693	7.411829628	7.503350724	7.359472776	7.387868561
AFTPH	8.40590690066667	8.32286552766667	8.39640666666667	8.27743053666667	8.362073439	8.311942021	8.39199269766667	8.48404553866667	8.399901201	8.355445156	8.224979063	8.240491611	8.28849865566667	8.381442793	8.23011507633333	8.18231838933333	8.28604453133333	8.35168611933333	8.34886928833333	8.364226417	8.526670713	8.42055649766667	8.44252729066667	8.41419440433333	8.44346659266667	8.34952438933333	8.09925315966667	8.43522488966667	8.34785605433333	8.325876498	8.38652570333333	8.30228043633333	8.22529641766667	8.22997845433333	8.222593181	8.21909656566667	8.363932169	8.29855003366667	8.165857786	8.18653218566667	8.246684652	8.28681986333333	8.22890934933333	8.29266703433333	8.24044176266667	8.398444664	8.401485198	8.357288433	8.203752575
AGA	7.931101419	7.859471366	7.783372301	8.008167618	8.022556391	7.872482193	7.811009747	7.745249067	7.936759134	7.669732933	7.938646378	7.781792814	7.805681033	7.500403236	7.898656572	8.078808106	7.856072806	7.598112244	7.742121681	8.039838837	7.770032658	8.130352082	8.121395629	7.639010846	7.929613245	8.044291952	8.30402447	7.869761589	7.727854947	7.924961016	7.891896618	7.728602229	8.254889914	7.530601186	7.863362682	8.038499712	7.836912282	7.669587655	8.080299614	7.790204099	7.886958198	8.042596878	7.81556374	7.754871174	7.825334284	7.668039955	7.552563397	7.817397018	7.96168995
AGBL1	7.424041432	7.366999735	7.4374319665	7.441027187	7.4425863065	7.4195891495	7.4064867355	7.4424391345	7.410992592	7.3960076965	7.368661842	7.344156952	7.3862495145	7.3915942165	7.377256588	7.3902710775	7.3660407215	7.432249662	7.359437849	7.3640612225	7.293657582	7.331558374	7.4280650665	7.393662509	7.3670137655	7.380368415	7.3928029285	7.417174136	7.4134746475	7.381096763	7.49379126	7.3387960165	7.4242825195	7.338267794	7.3548033905	7.453978637	7.5300372895	7.3656978205	7.3542456275	7.4115125955	7.3485352425	7.349631953	7.505044392	7.3927895895	7.3603214105	7.3339165795	7.381030665	7.3378629715	7.459863636
AGBL2	7.471618397	7.477324812	7.365844122	7.386861786	7.50066357	7.404578945	7.463866446	7.37954685	7.447385138	7.439847834	7.420947128	7.457155491	7.453208582	7.469884386	7.386337879	7.455991168	7.434539859	7.449329558	7.464246836	7.407586862	7.462963892	7.514454942	7.455119949	7.3603992	7.555867817	7.542147621	7.47237287	7.393986454	7.454176682	7.390913697	7.382831707	7.429299166	7.415112806	7.530601186	7.484502199	7.436903221	7.367855341	7.432881899	7.38504328	7.444671374	7.460178442	7.512730445	7.371588842	7.398053805	7.404128581	7.411829628	7.370659899	7.392661981	7.426741406
AGBL3	7.339387998	7.408530268	7.405966454	7.386861786	7.438028843	7.312585341	7.377629123	7.370771897	7.406949002	7.385217355	7.363842082	7.543999973	7.462174793	7.376786285	7.465755402	7.358229791	7.38915692	7.204264372	7.47085297	7.391904305	7.392717846	7.322008359	7.401044045	7.516689888	7.439707032	7.362175055	7.409329158	7.298491963	7.372921028	7.318246678	7.293784219	7.405564944	7.370203867	7.530601186	7.508166865	7.410044024	7.3417703	7.373549821	7.30001614	7.332630085	7.328935535	7.340915276	7.392917627	7.490412582	7.280987342	7.359975902	7.370659899	7.367825666	7.417104073
AGBL4	7.428674317	7.381972566	7.405966454	7.407030391	7.382226076	7.41962922	7.484701012	7.521273283	7.4313196	7.450633102	7.334608675	7.659729115	7.355026434	7.3610281	7.524420136	7.606025334	7.565328609	7.499592709	7.484029308	7.49093579	7.514535367	7.369493538	7.401044045	7.606318384	7.56993376	7.31445093	7.642992994	7.393986454	7.366671589	7.449232187	7.543895337	7.417467742	7.389659928	7.408069201	7.492406259	7.419012888	7.38079777	7.381085343	7.571952439	7.378182099	7.842985994	7.377908357	7.507288846	7.345918686	7.53640062	7.411829628	7.370659899	7.457275263	7.358157877
AGBL5	7.7945607645	7.8321699355	7.8189224065	7.879960803	7.6731732325	7.7839465935	7.794764782	7.925370296	7.8181560575	7.924308133	7.7418758355	7.768267149	7.8026878925	7.8729369495	7.83195962	7.8404664845	7.9053058795	7.72364714	7.844402965	7.7253610535	8.104376782	7.9079096225	7.776337831	7.835331611	7.7994836315	7.897686073	7.826397721	7.833954705	7.8045175445	7.866929906	7.8708706395	7.7613468505	7.718849295	7.8934829385	7.927186208	7.800202763	7.9172022125	7.9432874065	7.9208698515	7.835693559	7.964395411	7.879116871	7.8195814095	7.995363155	7.8500168725	8.014579584	7.824094755	7.826952663	7.731344891
AGC1	7.538024047	7.434680613	7.490797241	7.426925608	7.509383356	7.343573152	7.414137626	7.408647517	7.548288406	7.503959125	7.373481602	7.390151026	7.435319703	7.392472554	7.377256588	7.469318376	7.434539859	7.415418395	7.424313385	7.384001745	7.462963892	7.461483868	7.377828957	7.352023771	7.41716916	7.513364301	7.403915791	7.458378764	7.385404877	7.558208117	7.434815968	7.452744182	7.383208751	7.503702156	7.500294152	7.481425783	7.444435876	7.476004061	7.502919382	7.385662718	7.355089934	7.45214632	7.587613854	7.449540046	7.53640062	7.533499408	7.370659899	7.449326255	7.573251706
AGER	7.64839573733333	7.68086331	7.66721791066667	7.706078405	7.62320781233333	7.55100253933333	7.63396062366667	7.72767599766667	7.639180127	7.75423619433333	7.598317826	7.66354522866667	7.617603173	7.73825821033333	7.64959778433333	7.62314675833333	7.71747597633333	7.76077228	7.61592306533333	7.6992605	7.652446791	7.71971780833333	7.67856105866667	7.840461392	7.60279043866667	7.690387835	7.64244199733333	7.73771144066667	7.67771207	7.71656355	7.65522047833333	7.63043231666667	7.583662692	7.79025628333333	7.74365509133333	7.723817199	7.697047092	7.67980791	7.674698144	7.57717558066667	7.775003324	7.675651403	7.58387006466667	7.63595093966667	7.594792058	7.896284319	7.70054573833333	7.53978297	7.676623691
AGGF1	7.834239454	7.8070615185	7.8765678875	8.050611426	7.9792295355	7.8872402755	7.6850466555	7.798632458	7.8789629375	7.5819103665	7.84828445	7.706147066	7.9387231225	7.682677771	7.8775941595	8.0731964305	7.7692480415	7.8371436995	7.731377915	8.1441041335	7.565055842	7.871351099	7.9667960115	7.6527044275	7.9076325815	7.973671068	8.3440816945	7.8432758885	7.7579761675	7.7890574085	7.9017907755	8.106329677	8.2812402845	7.857698808	7.8086258275	7.988112244	8.076961132	7.8832488245	7.7405985715	8.0407588045	7.67356832	8.0511468135	7.7767024695	7.8544123035	7.8178219825	7.5029459475	7.722007126	7.899255676	7.9070107215
AGK	8.554239591	8.338196688	8.11341617	8.209664197	8.135133498	8.423303738	8.380823361	8.331470745	8.446897621	8.093275294	8.382799404	8.256108021	8.093439676	8.044557901	8.083909397	8.515271905	8.227885079	8.447295504	8.270243137	8.346746908	7.912022998	7.862167039	8.103317641	8.039832384	8.061455357	8.365449981	8.274618493	8.105558217	8.078573314	8.183766724	8.32382138	8.428988524	8.410267432	8.238779722	8.316514809	8.34404281	8.249447759	8.32662366	8.044346596	8.505282732	8.241551998	8.466313918	8.196903131	8.131902633	8.48330771	8.123256884	8.083242434	8.308784491	8.448041
AGL	7.472790513	7.473941729	7.472497801625	7.555912053	7.564215096625	7.486438158125	7.474292453125	7.48903639575	7.484100366875	7.46101477325	7.539035857	7.506985065	7.570833505	7.409428766	7.5059229985	7.56114654825	7.523167304375	7.477018631625	7.4719106565	7.6064189905	7.512699574375	7.593062423625	7.585652192375	7.465446624125	7.532423567	7.55270849375	7.7474494815	7.486093968125	7.512637034625	7.48111916725	7.480126195125	7.49838183925	7.59781926225	7.479715206875	7.4729270025	7.606952402875	7.566730134875	7.473651913875	7.455067980625	7.535096985875	7.535310366	7.568750061375	7.550601740625	7.5180818405	7.49525974	7.5113761555	7.43705201625	7.53063914325	7.4956080305
AGMAT	7.817243622	7.713210502	7.839489845	7.880086654	8.011478427	7.809228401	7.885392299	7.768234545	7.76516511	7.669732933	8.009937934	7.801610467	7.746298911	7.649664303	7.784993285	7.88235466	7.827705138	7.864304223	7.903915043	7.878286371	7.925542973	8.005510378	7.787721018	7.816463801	7.652344214	8.024296932	8.026035325	7.747909772	7.776216595	7.717941411	7.763112199	7.854780798	7.708405586	7.814719263	7.98170273	8.016151939	7.677665465	7.67586046	7.899084921	7.654150034	7.739456188	7.714396676	7.72306316	7.835096102	7.838907142	7.759766549	7.675922372	7.860623033	7.640843545
AGPAT1	7.711527007	7.80211221433333	7.73560869833333	7.60032922633333	7.69069050333333	7.66830303466667	7.782691418	7.89238693566667	7.65536149533333	7.71225070733333	7.702650692	7.738995801	7.71663896266667	7.87622834333333	7.68025026333333	7.68909993766667	7.71989803033333	7.713847087	7.64919652466667	7.70730540033333	7.93245721666667	7.71028030433333	7.66040711966667	7.73765052966667	7.73733848633333	7.78894209766667	7.65072199566667	7.700278973	7.76816407533333	7.806180278	7.80302471833333	7.648632947	7.68827148833333	7.94924702633333	7.79950809966667	7.74585861333333	7.670548635	7.839269417	7.86467925666667	7.64010319633333	7.74225577766667	7.681716887	7.663473636	7.83189828133333	7.64385892533333	7.81396958333333	7.73031017033333	7.76908880866667	7.55089398966667
AGPAT2	8.42886038966667	8.529889776	8.58283184766667	8.28078080433333	8.20048938433333	8.37017975	8.46123334933333	8.33356643366667	8.324388861	8.62008879666667	8.22748674766667	8.55318109033333	8.70533743466667	8.57228236866667	8.45075923566667	8.37425591	8.31864517466667	8.52425526833333	8.20985402233333	8.29473434	8.05846413833333	8.053534953	8.30155799133333	8.55340354166667	8.42711432	8.135599981	8.08701330133333	8.55372878933333	8.53389157366667	8.357525147	8.33372177033333	8.305822762	8.30963177466667	8.31261478966667	8.16573838533333	8.20243424166667	8.35084887633333	8.279180282	8.29733786466667	8.194642987	8.28820608366667	8.03481309633334	8.360727377	8.305013935	8.05727304233333	8.76472901966667	8.392405255	8.176635226	8.28734017
AGPAT3	7.68318997933333	7.713813108	7.693652465	7.72100625266667	7.67311448133333	7.64021649466667	7.71330934833333	7.67067590333333	7.66167363566667	7.77941887333333	7.773145114	7.71979575233333	7.88572939366667	7.84441554833333	7.670679629	7.61719227133333	7.72314374633333	7.824769207	7.807295095	7.72179196633333	7.53133658566667	7.62463995566667	7.69686256966667	7.73344636433333	7.61291505433333	7.65628773366667	7.605463009	7.65825529866667	7.75592890833333	7.71783838033333	7.69662670866667	7.604442865	7.70100702933333	7.762270842	7.660895097	7.71856810666667	7.64061946433333	7.736903512	7.81509073533333	7.599527915	7.56977691433333	7.68898909633333	7.66694299333333	7.69622108666667	7.79159402733333	7.799680972	7.827689588	7.74879420766667	7.86736826733333
AGPAT4	7.806199373	7.7515214075	7.6745884755	7.8252606835	7.7275270885	7.685510321	7.908621505	7.817229059	7.787177476	7.7517735	7.695167206	7.727249237	7.687719949	7.7362362505	7.8422246845	7.811099159	7.7649503315	7.665410589	7.700011211	7.7739040785	7.6187128225	7.590675622	7.6938314505	7.7337375495	7.756504352	7.733046335	7.7117361785	7.8376186735	7.79154762	7.872815917	7.7443128515	7.858145494	7.7463726745	7.634753457	7.933279537	7.7472856665	7.961610125	7.7267420745	7.680592781	7.6609334795	7.6780079335	7.8179328975	7.8084858005	7.606964005	7.9194754125	7.7460255225	7.6885376195	7.768234371	7.8404784755
AGPAT5	7.419950662	7.67145618	7.596178876	7.723437336	7.809370265	7.704070679	7.565306673	7.413959683	7.732285521	7.535534634	7.643787735	7.781792814	7.657525002	7.678921655	7.50795082	7.629026686	7.65913494	7.646451706	7.697795058	7.730768951	7.598111631	7.638277122	7.691821047	7.663554201	7.638844228	7.618823822	7.863897908	7.630535962	7.700060329	7.545409033	7.814399263	7.793449396	7.848357371	7.675409654	7.632750737	7.704423802	7.530214584	7.725137426	7.432658087	7.545935005	7.446942732	7.678179285	7.741871506	7.490412582	7.591648563	7.446397258	7.638662994	7.579599236	7.599052346
AGPAT6	7.6400527	7.57460874	7.949772303	7.630381719	7.50066357	7.594035869	7.623035256	7.442782012	7.548288406	7.659526603	7.840310292	7.554681876	7.628505524	7.835947528	7.722270309	7.594318607	7.478969084	7.565554896	7.464246836	7.636684681	7.548337616	7.425207676	7.57982307	7.62265452	7.505859941	7.659132342	7.546592859	7.597542798	7.713963243	7.65437691	7.616682813	7.639461381	7.560176084	7.597064603	7.555135377	7.427965408	7.506127503	7.682107867	7.491299236	7.683067853	7.568033496	7.56518546	7.636713856	7.805234351	7.690306298	7.446397258	7.638662994	7.594257758	7.808284609
AGPAT7	7.790454733	7.798278184	7.490797241	7.621666513	7.693007324	7.730816207	7.743554198	7.768234545	7.570712599	7.760567543	7.816750734	7.801610467	8.002541089	7.736888576	7.814718076	7.746602373	7.669369457	7.646451706	7.84007577	7.85668154	7.678398373	7.565537741	7.683769436	7.847530554	7.692265818	7.542147621	7.690318845	7.732817706	7.610367208	7.935746965	7.835915639	7.669937398	7.565439674	7.82703084	7.747416027	7.552421328	7.493954597	7.858236047	7.761844626	7.873066364	7.798643267	7.763374931	7.656130418	7.825177065	7.748498688	8.023232207	7.666665568	7.878752695	7.696843287
AGPAT9	8.528685275	9.193295348	9.304646457	8.819132085	8.987843097	8.999665099	9.037344319	9.297224	8.787495978	9.408599598	8.9841991	9.173128798	9.736225167	8.956609286	9.204824721	8.729701617	8.603518538	9.165532267	8.617637833	9.536051445	8.517131406	8.755653239	9.339194165	9.452492666	9.653258829	8.994929922	8.947279333	9.323495215	8.877337012	9.028026486	8.825879071	9.471832394	9.347866015	8.816702056	8.468112356	8.876490254	9.307422979	9.586815872	9.043239741	8.842737043	8.819116954	8.65730745	8.493434911	8.570505824	8.458591733	8.954242868	9.201313912	8.591353887	8.993744522
AGPS	7.931101419	8.138365521	7.741488125	8.125196618	8.108938148	7.933841871	8.092289083	8.014051003	8.058790284	7.93247635	8.096859841	8.090480085	7.854562787	7.917522951	7.887857467	8.144348266	8.032566623	8.050441321	8.060899544	8.206041657	7.898384957	8.028024142	7.779819794	7.972535297	8.020864883	8.175767175	8.101394437	7.910172571	7.810325577	7.935746965	8.016465313	8.4031408	8.380941795	7.802341142	7.950289985	7.953946473	8.008979863	7.994583432	7.978528695	7.96512282	7.930285329	7.988359997	7.797380734	7.724401792	7.930495256	7.927460074	7.918049989	8.026714769	7.903764531
AGR2	7.505172513	7.582380033	7.700219831	7.47553529	7.391655671	7.4790307	7.491583688	7.633842008	7.533160415	7.669732933	7.711214932	7.607585305	7.657525002	7.664315592	7.474308936	7.514752791	7.511721536	7.772647243	7.652883184	7.562495048	7.548337616	7.590320442	7.771896405	7.557410491	7.576930615	7.5206054	7.441284023	7.717558478	7.783074126	7.577416763	7.608702101	7.464355997	7.510881118	7.380302985	7.594014818	7.614716714	7.469357544	7.572371629	7.336738149	7.459245307	7.473458092	7.472850491	7.537675919	7.510778666	7.45474285	7.658894598	7.503350724	7.67244718	7.445851656
AGR3	7.490241022	7.4256401395	7.3563323635	7.4507916725	7.433390538	7.463305108	7.5016635765	7.462115075	7.474785051	7.378496597	7.4208577825	7.4516322555	7.5028574235	7.383918283	7.3952695355	7.392403337	7.4612311145	7.4408724825	7.5102183505	7.4304797725	7.4881896515	7.4434144705	7.4319463105	7.3808497065	7.3828534305	7.3698864325	7.472192859	7.317595728	7.4447636315	7.484541508	7.421095599	7.439742026	7.433653002	7.380302985	7.3956078045	7.392007335	7.361284035	7.4719829695	7.4146301585	7.422694252	7.4478845255	7.402369279	7.397963103	7.449232521	7.4958353995	7.3901481635	7.5093477525	7.4117803905	7.4217594215
AGRN	7.4789873545	7.459810921	7.3912490605	7.52369661	7.516156745	7.3958080205	7.502279603	7.5620401535	7.454476193	7.4612948205	7.485530155	7.461985496	7.485155439	7.5215276535	7.480492662	7.6389833665	7.4500939345	7.524456103	7.5683859	7.505565916	7.4887496295	7.5482201285	7.5562751585	7.3972416715	7.476670821	7.4869304375	7.443466032	7.429996562	7.492165309	7.603063085	7.4940165055	7.565843432	7.4699022495	7.5702604775	7.560176937	7.5392123975	7.4683438715	7.5118446575	7.6039746155	7.4771152415	7.4403443755	7.4724406405	7.5495467735	7.475096076	7.474257992	7.4075126615	7.45819576	7.5300052495	7.4650315495
AGRP	7.556995261	7.480782072	7.475579512	7.450101101	7.4823377615	7.441565224	7.5321817475	7.474953759	7.4227784765	7.498455309	7.5161506515	7.4623881705	7.590570036	7.5606347035	7.489830215	7.504377107	7.4675044765	7.638237635	7.5134415715	7.4928006555	7.4871829995	7.569697116	7.5061800785	7.5859470655	7.4840337925	7.561259106	7.4901012345	7.589089944	7.4545287985	7.4454602655	7.4345833465	7.48162345	7.4237287425	7.523887878	7.3797430735	7.4366647265	7.5414057045	7.4503143145	7.444461261	7.5819348145	7.624139749	7.4520539975	7.4599753945	7.4442331935	7.3993171685	7.476806591	7.483203322	7.519669275	7.3575179565
AGT	7.348522944	7.281350078	7.426524346	7.446557964	7.353640491	7.312585341	7.421339215	7.338901467	7.306195123	7.396244196	7.392610705	7.390151026	7.372898809	7.439116993	7.395369836	7.394058509	7.258531517	7.432415407	7.397350527	7.360048551	7.229568786	7.416026395	7.299755614	7.275450017	7.340181842	7.393384715	7.376459573	7.412595475	7.347874019	7.384382035	7.311839705	7.429299166	7.383208751	7.252747797	7.468641465	7.272274319	7.302171343	7.36597941	7.408933001	7.451965231	7.3158432	7.435213812	7.328400229	7.398053805	7.352240854	7.307780874	7.381113796	7.282615977	7.426741406
AGTPBP1	8.2562268735	8.4914549315	8.407681174	8.533148716	8.6182914395	8.738389745	8.3667919045	8.467432153	8.6351312185	8.5614828425	8.6327255805	8.7367071305	8.655348532	8.2362139645	8.515107886	8.4141870485	8.3425548855	8.482430205	8.3776723235	8.7395680535	8.17464312	8.307037942	9.0688052185	8.64235976	8.8614498225	8.610973461	8.8518946865	8.7444435985	8.5144633895	8.6540446005	8.843380495	8.7198955105	8.733210937	8.1947942215	8.11710309	8.332968795	8.659936843	8.8158779925	8.376066301	8.5980197375	8.1373150245	8.4586306785	8.235330122	8.347618275	8.4552621025	8.147081047	8.430856997	8.4156663155	8.3941808005
AGTR1	7.4323378635	7.3817759125	7.498344909	7.4064833145	7.3679332835	7.4641407215	7.4029348915	7.389709707	7.4659566035	7.44498017	7.3781268055	7.467605928	7.3907285565	7.43882334	7.421505995	7.445059918	7.389024709	7.440626567	7.414179304	7.463811538	7.311678506	7.341090905	7.4436059255	7.393484289	7.4499017635	7.385384883	7.373269084	7.35627198	7.4134746475	7.3974275995	7.4088238375	7.4466803115	7.3503832235	7.358555085	7.444656664	7.454557489	7.354714646	7.3922171605	7.4385208615	7.425975523	7.420711897	7.430918998	7.3981752395	7.412902244	7.425261032	7.4075146165	7.437742279	7.4004068615	7.4970716535
AGTR2	7.655120934	7.726756439	7.727642171	7.568402264	7.576993505	7.635874956	7.731966346	8.02339462	7.650211651	7.780408971	7.702881448	7.75175622	7.746298911	7.82202558	7.58014381	7.539888175	7.699862358	7.662437981	7.723212118	7.505565916	7.662620853	7.59846429	7.707915401	7.61448364	7.769440061	7.711261968	7.59352538	7.431036414	7.789914984	7.660774719	7.600694974	7.689825555	7.549519356	7.66245527	7.555135377	7.819765683	7.645116252	7.75513399	7.836867627	7.524333512	7.972711895	7.603742082	7.704110224	7.754871174	7.552342453	7.568823164	7.523155502	7.527198022	7.74271516
AGTRAP	9.492838553	9.462356199	9.409376671	8.8045945355	8.9341933945	9.2844398025	8.935891804	9.597946932	9.004110114	9.744656733	9.1119096265	9.389373055	9.7798570215	10.079429807	9.5314414005	8.9999913535	9.122819687	9.548617381	9.382977517	9.4779169815	8.779451018	8.929016172	9.022718222	9.2077819455	9.3853851945	9.0096111835	8.6257331015	9.5813099915	9.0391816515	9.389489304	9.200514929	9.317166694	8.9972997225	9.2996767235	8.9524527025	8.9322265675	9.2727500125	9.3999998415	8.974593786	9.3800159085	9.4489255865	9.178817337	9.198013265	9.295971683	9.125716381	10.018468904	9.76288313	9.1663226175	9.4336264125
AGTRL1	7.480073284	7.451881463	7.490797241	7.456278705	7.391655671	7.537161857	7.51880887	7.425023609	7.323350727	7.450633102	7.420947128	7.390151026	7.507314005	7.469884386	7.572369942	7.401100879	7.489938519	7.565554896	7.503713793	7.368073894	7.531496446	7.425207676	7.548368568	7.426722385	7.41716916	7.424108323	7.446524379	7.431036414	7.485789958	7.429873002	7.356437812	7.369438125	7.421386027	7.490183436	7.404328934	7.499184122	7.518214654	7.396052919	7.38504328	7.451965231	7.433746019	7.447944006	7.435067244	7.541272802	7.45474285	7.368630963	7.370659899	7.48090539	7.358157877
AGXT	7.419950662	7.620436836	7.436951785	7.417011501	7.40103455	7.537161857	7.456858728	7.384093296	7.455363513	7.525040837	7.411547772	7.332850341	7.52555252	7.485174126	7.587854255	7.46267425	7.434539859	7.363911393	7.529835862	7.548500056	7.410428243	7.416026395	7.455119949	7.45135597	7.4247096	7.476705032	7.467249584	7.458378764	7.41659539	7.500604146	7.426225408	7.282840661	7.527693049	7.490183436	7.436678606	7.427965408	7.288854027	7.476004061	7.491299236	7.407949513	7.420583221	7.400360981	7.403517686	7.500600226	7.487802275	7.649767961	7.493388119	7.465188061	7.436324074
AGXT2	7.437352856	7.327692547	7.385759944	7.366408665	7.40103455	7.281272839	7.463866446	7.403475784	7.423232392	7.439847834	7.467294581	7.40144402	7.399646611	7.392472554	7.43976162	7.372685397	7.38915692	7.466162658	7.390559294	7.423106263	7.410428243	7.416026395	7.470584784	7.45135597	7.409600615	7.527816302	7.409329158	7.403311858	7.347874019	7.481372289	7.39156969	7.320332215	7.402457566	7.366343296	7.363212167	7.419012888	7.469357544	7.432881899	7.51450546	7.347954232	7.595703289	7.404789698	7.414075609	7.32482683	7.412651385	7.46371795	7.483385213	7.342655391	7.387868561
AGXT2L1	7.3978010325	7.434587217	7.406665167	7.416173045	7.4038383155	7.45609791	7.4807783075	7.442782012	7.547841893	7.42881009	7.41624745	7.423875071	7.390709311	7.376750327	7.452483727	7.4686206605	7.400597582	7.4055907905	7.4442270625	7.4715712385	7.5640490875	7.402168854	7.5096645505	7.479967698	7.4396933015	7.3848839225	7.409316459	7.4628496755	7.4168319885	7.4717383045	7.404587663	7.393279492	7.4050937075	7.4423435475	7.4319552215	7.50804902	7.443568335	7.388157543	7.4619786615	7.4772449595	7.493477396	7.366055338	7.4345606665	7.495506404	7.4671989685	7.5159680175	7.370326506	7.4192014395	7.421378536
AGXT2L2	8.3618101245	8.302619766	8.432496112	8.265081005	8.17250135	8.34634054	8.353938646	8.5454712655	8.055769404	8.4246715635	8.2406429125	8.252964209	8.2435449765	8.24757078	8.4283322125	8.296772463	8.3350068355	8.212932621	8.220940897	8.2301095735	8.4869413565	8.4088769505	8.149093498	8.3236958635	8.3502565585	8.212475325	8.262288133	8.487043016	8.274014231	8.259378015	8.403600489	8.243388128	8.1389502685	8.558314176	8.395572539	8.4815977	8.48303884	8.3760068985	8.5120948255	8.087008112	8.230682299	8.2921178205	8.020206912	8.2483641675	8.2820191815	8.574438676	8.281448769	8.2024379015	8.3122410955
AHCTF1	7.941018944	8.33205484933333	8.30739615033333	8.26233450533333	8.372125263	8.15992337766667	8.20803561066667	8.21698986	8.36806055933333	8.24672948233333	8.32225765033333	8.270812368	8.46070912733333	8.07293438233333	8.26955185833333	8.092647563	8.02173554666667	8.208579492	8.025902746	8.226296648	8.013954961	8.10323149933333	8.297937232	8.37661860933333	8.396165055	8.285734385	8.36603846966667	8.283185113	8.28567165066667	8.13409711266667	8.10512642466667	8.33904139333333	8.50185759933333	8.27975798033333	7.97437590933333	8.208973139	8.60254643566667	8.39060157266667	8.25735849233333	8.180379002	7.92115754233333	8.15553394766667	8.080128538	8.10465125933333	8.12309314433333	8.01259953266667	8.07068811333333	8.01509987633333	8.138199474
AHCY	9.50769917	9.344323772	9.134972598	8.999930028	9.03690559	9.097511457	9.387682744	9.305030607	9.262112575	9.108711347	9.245016436	8.951926234	9.086524172	9.22548321	9.07905747	9.242406871	9.326445324	9.055361598	9.262880315	9.094198828	9.118960478	9.788289527	9.462871982	9.284520677	9.160162302	9.413995048	9.522081748	9.348154904	9.225825884	9.591909993	9.425225141	8.897281255	9.311887608	9.150575003	9.399329045	9.47294373	9.136731862	9.459524891	9.458528195	9.167021163	9.205976838	9.200185958	8.951030016	9.040926145	8.895167999	9.289820208	8.974954517	9.036860879	8.972153454
AHCYL1	10.95111277	10.34568701	10.46831633	10.48878716	10.53939966	10.25994151	10.65576532	10.56496025	10.27442192	10.44235053	10.20626043	10.26724782	10.34181991	10.47361053	10.6059337	10.78173662	10.4389918	10.36299404	10.57606097	10.04330665	10.73616457	10.57010414	10.48904168	10.49416275	10.31779868	10.50969908	10.10680845	10.39698548	10.44193951	10.34270926	10.35596672	10.21184357	10.23757437	10.81659645	10.66723607	10.39236391	10.39465285	9.935797337	10.77032164	10.45561877	10.68050123	10.89174419	10.76825042	10.68943286	10.65546101	11.05740485	10.67539623	10.6701182	10.67022839
AHCYL2	8.012648715	8.408361046	7.949772303	8.080899532	8.098354966	8.004987249	8.138659552	8.21149489	7.982315448	8.003072422	7.988958125	8.0659116	7.984984213	7.835947528	8.152797368	8.075240789	8.096593345	8.050441321	8.246246906	8.054075416	8.240739235	8.130352082	8.179430041	8.212020386	8.124515469	8.148758035	7.925386844	8.133361539	7.970582603	8.05155851	8.112518542	8.020871943	7.924404504	8.117665273	8.210900889	7.969843707	8.160003761	8.192677236	8.417743287	8.109957434	8.252010776	8.19911877	8.111579675	8.201227527	8.34584698	8.392042817	8.293284765	8.236524435	8.14003587
AHDC1	7.783668698	7.620436836	7.700219831	7.531905949	7.617246522	7.508254275	7.772088032	7.468789014	7.502474106	7.760567543	7.57468368	7.711178883	7.571738011	7.649664303	7.661392087	7.86917753	7.739986286	7.630402892	7.84007577	7.512821002	7.548337616	7.823590034	7.732005673	7.728719308	7.534585691	7.685424604	7.477473355	7.747909772	7.492156879	7.455671287	7.632565421	7.639461381	7.53321323	7.636424072	7.91772591	7.704423802	7.750139624	7.490127315	7.836867627	7.726255387	7.915930776	7.659457072	7.842524271	7.714218837	7.811639088	7.960465618	7.766273175	7.746723886	7.607532062
AHI1	7.471618397	7.67145618	7.513218979	7.513340416	7.693007324	7.594035869	7.552167593	7.482850793	7.65723035	7.566844798	7.373481602	7.511733756	7.72646023	7.454532519	7.564533085	7.684252324	7.596956195	7.565554896	7.424313385	7.48356059	7.462963892	7.887192144	7.787721018	7.484070606	7.576930615	7.584419846	8.148194419	7.384619508	7.49854066	7.5838238	7.527422201	7.543496844	7.831246198	7.309980071	7.555135377	7.596878871	7.645116252	7.67586046	7.420815645	7.538736455	7.473458092	7.752064505	7.557754975	7.470003781	7.512247878	7.489776607	7.523155502	7.564802183	7.607532062
AHNAK	8.976802773	8.790185315	8.82393076466667	8.884928789	8.91813216466667	8.748070063	8.83160546366667	8.78120907133333	8.628363635	8.885360712	8.57475771133333	8.784776089	8.570477879	8.70247343666667	8.875515475	9.12688718133333	8.79547012166667	8.74446459933333	8.78177338933333	8.72091054766667	8.69919818933333	8.92494113166667	8.74356369933333	8.82979987266667	8.744691577	8.817259691	8.971685174	8.69813528966667	8.70167779366667	8.81920857333333	8.89240135466667	8.80944310666667	8.86660688366667	8.895647579	8.88441896433333	8.743501511	8.67133029066667	8.89996289033333	8.839125819	9.06610928033333	8.97761148966667	9.04426113333333	9.15682023366667	8.83468972633333	9.05301592966667	8.819892328	9.03974114533333	9.04636298066667	9.10550310866667
AHR	10.275200975	10.1399714035	10.275252388	10.1623116925	10.2320061175	10.3725140335	10.6139428665	10.5284695765	10.2679798515	10.331636911	10.1555321325	10.565916338	9.8546105685	9.8845854595	10.381111789	10.5703294455	10.546112534	10.389034664	10.227296264	10.296069559	10.452610383	10.039592101	10.695692528	10.506471328	10.50200784	10.2199267555	10.3276028105	10.325577621	10.1489455245	10.3853674735	10.492436247	10.440460987	10.177097654	10.136812598	10.5437573225	10.4097956015	10.1436718885	10.1151551775	10.4848809675	10.342374988	10.694427456	10.365933526	10.270684113	10.365937986	10.44674583	10.124189779	10.1409700615	10.045374946	10.232235458
AHRR	7.419950662	7.460410726	7.458133087	7.366408665	7.363217715	7.358945615	7.392333535	7.555527552	7.398752792	7.385217355	7.430301819	7.423875071	7.355026434	7.297239968	7.358949403	7.442507358	7.445732751	7.415418395	7.484029308	7.351982236	7.320978577	7.350606496	7.416498329	7.434944807	7.432222152	7.4392878	7.512554715	7.365762007	7.36041504	7.539010339	7.552090756	7.369438125	7.464248734	7.309980071	7.468641465	7.373970646	7.493954597	7.440148825	7.456226078	7.430037218	7.527110259	7.386951194	7.486846463	7.520949325	7.378347035	7.385920479	7.328426475	7.441340947	7.378017126
AHSA1	9.177789288	9.143487044	8.950538527	9.217280909	9.028374534	8.892799481	8.869756814	9.105187334	9.082752036	8.692500375	9.087926641	8.822949622	9.015281305	8.983973122	8.884925666	9.135516765	9.323491983	8.864567975	9.197969345	9.054549889	9.076092366	8.959549856	8.68360461	8.940849209	8.816386705	8.992487781	8.739197709	8.824890323	8.974028449	9.065942593	8.948538509	8.907901472	8.806931174	8.84634255	8.95801997	8.691796734	8.795658174	8.872902234	8.791519029	8.935648178	8.917062473	9.186390368	9.20273496	9.202214292	9.091985849	9.043854278	9.372764167	9.24500883	8.851954179
AHSA2	8.586425087	8.553265248	8.028386749	8.823037519	8.751070491	8.645563007	8.577885354	8.478226445	8.486494416	8.755774361	8.466716451	8.672934983	8.405820488	8.168962446	8.760175401	8.530194632	8.680702817	8.203360753	8.354027496	8.882909276	8.366136843	8.072014296	8.570694433	8.201091116	8.236809236	8.781947171	8.680165332	8.059646251	8.491164273	8.686925148	8.495177483	8.092060986	8.252207615	8.361681013	8.919446835	8.502653208	8.387698202	8.275468425	8.173350609	8.832423054	8.411848273	8.786289207	8.581394017	8.481881363	8.570330294	8.287999128	8.299068839	8.299953471	8.45258419
AHSG	7.538024047	7.468891979	7.426524346	7.386861786	7.474157792	7.434599354	7.538912458	7.497649322	7.555798788	7.525040837	7.467294581	7.511733756	7.52555252	7.575689236	7.499627394	7.514752791	7.478969084	7.532719148	7.510256428	7.590015018	7.531496446	7.452483966	7.447393015	7.335202787	7.316503194	7.454345764	7.487606718	7.605859513	7.54376694	7.371279829	7.451909993	7.417467742	7.549519356	7.421876886	7.428630688	7.516929639	7.469357544	7.51108404	7.336738149	7.495480163	7.527110259	7.699491558	7.38227487	7.612351552	7.568158144	7.586623169	7.648035606	7.48090539	7.492649536
AICDA	7.419950662	7.381972566	7.395822868	7.531905949	7.50066357	7.343573152	7.399635009	7.370771897	7.525542702	7.396244196	7.485549078	7.490028382	7.381819784	7.439116993	7.482805857	7.379850955	7.377650165	7.516193058	7.477446903	7.415366935	7.410428243	7.322008359	7.416498329	7.426722385	7.363586648	7.401111199	7.482551239	7.298491963	7.354149746	7.455671287	7.374063826	7.417467742	7.421386027	7.583859597	7.46068264	7.401057129	7.444435876	7.319806929	7.336738149	7.444671374	7.446942732	7.568783666	7.371588842	7.398053805	7.404128581	7.55995917	7.513273145	7.441340947	7.317829238
AIF1	10.3394276063333	10.3358836656667	10.2325685606667	10.064648298	10.2192627333333	10.2891437596667	10.204072557	10.175018531	10.090292962	10.7014363576667	10.0836118606667	10.2776291353333	10.09500958	10.175285602	10.40355215	9.67503707933333	10.2797168896667	10.1210699086667	10.146510402	10.2366930156667	10.3222399183333	10.4251916603333	10.3634999723333	10.3759863133333	10.4616690123333	10.0616347986667	10.5166830323333	10.4069516883333	10.2184613353333	10.246083045	10.261344696	10.2853910653333	10.3867857126667	10.376804559	9.83078558233333	10.210520996	10.4600337936667	10.2183331096667	10.053598854	10.026365319	9.59534748866667	9.81091097833333	10.0080338956667	10.061281042	9.60585983666667	10.081114523	10.2075483276667	9.82066144233333	10.1643536286667
AIFM1	8.1160412175	8.02053664225	8.0160739325	7.96710192575	8.0326223025	8.045945582	8.087792173	8.082965592	8.11111956875	7.95980019475	8.02884260575	7.9702153425	7.9911346305	7.999137752	8.02517422975	8.1534256965	8.0654619585	8.05124586325	8.1330641805	8.05580745425	8.08183261125	8.011254674	7.939051616	7.91791414525	7.91339637575	8.03459439025	7.898601158	7.892754053	7.85333125525	8.07481314275	7.9482656855	7.9692581815	8.0926524375	8.05548390025	8.23250798825	8.0350345965	7.8831541145	7.9860997925	8.06509992325	8.03844586175	8.2731240465	8.10853874275	8.0881876245	8.1484369	8.25975332525	8.166714302	8.08763866575	8.1195061675	8.09446396175
AIFM2	7.593851548	7.590098342	7.490797241	7.522650423	7.728692727	7.594035869	7.578331173	7.505331419	7.47121161	7.461375984	7.503652168	7.533282019	7.462174793	7.575689236	7.556633687	7.552235316	7.522537704	7.630402892	7.457627806	7.49093579	7.64670075	7.505752993	7.667667401	7.56555507	7.47672369	7.5206054	7.532128903	7.538059467	7.485789958	7.526212636	7.535672527	7.597638738	7.458240392	7.583859597	7.547334881	7.534672257	7.506127503	7.552199961	7.479644199	7.560330232	7.554318841	7.52811655	7.466252176	7.45977957	7.682896401	7.46371795	7.523155502	7.473064739	7.436324074
AIFM3	7.554189214	7.706369761	7.608632821	7.595247603	7.50066357	7.464299909	7.512048006	7.84812647	7.578116143	7.628809813	7.600805001	7.888505324	7.785940868	7.575689236	7.524420136	7.564437475	7.511721536	7.71003451	7.620599343	7.772241934	7.548337616	7.573856491	7.675717538	7.50854101	7.618416618	7.591360314	7.638586178	7.589180631	7.762456488	7.65437691	7.740678355	7.699642852	7.554869251	8.024240885	7.562926702	7.543545422	7.3417703	7.592293725	7.537578615	7.385662718	7.724726315	7.543182335	7.547733049	7.45977957	7.412651385	7.713923722	7.483385213	7.720146753	7.657134157
AIG1	7.900532896	7.746748038	7.596178876	7.723437336	7.728692727	7.809228401	7.979375218	7.546662734	7.907553885	7.923374363	7.80882839	7.925810746	7.66728775	7.765545467	7.914660909	7.795630861	8.048934678	7.772647243	7.767097613	7.904804768	7.770032658	7.70623542	7.872729575	8.052751151	7.645606143	7.780031489	7.694518926	7.869761589	7.863738801	7.743010013	7.843024889	7.756847484	7.824321032	7.887517026	7.586252977	7.704423802	7.779817347	7.852702516	7.729010802	7.76193675	7.872359318	7.768985811	7.769802143	7.632683222	7.675456484	7.741459379	7.629251909	7.726836457	7.764980754
AIM1	8.208605873	8.063316308	8.32549852	8.143743487	7.866060302	8.18166358	7.955384404	8.204232166	8.058790284	8.258762133	8.141176824	8.263090431	8.175758633	8.147559765	8.152797368	8.154333999	8.241521472	8.179247592	8.297588751	8.193281711	8.356108759	8.130352082	8.276202586	8.00001243	8.061455357	8.08332218	7.945036995	8.011868407	8.131251116	8.29623195	8.152271952	7.975883223	8.028349064	7.911174111	8.153059973	8.230873621	8.056158598	7.841568337	7.919341239	8.425517962	8.411848273	8.308797546	8.444170498	8.476108828	8.332187349	8.387131302	8.3930467	8.29551702	8.284373136
AIM1L	7.39264277033333	7.420061359	7.49297448866667	7.50384411133333	7.49120136733333	7.41890962633333	7.44340276766667	7.422521479	7.44662340233333	7.53151925266667	7.46353070466667	7.50407032966667	7.45132248966667	7.50429979333333	7.44810113033333	7.46705198433333	7.43794117266667	7.54293580733333	7.450907821	7.440648011	7.53039083933333	7.35356842733333	7.48105849066667	7.51118224733333	7.49251704966667	7.45397151866667	7.44642151866667	7.49123602733333	7.48843482566667	7.48084729166667	7.46834758933333	7.40041888633333	7.468698206	7.527497443	7.46822455466667	7.46656612966667	7.57363438833333	7.51157509866667	7.48504937633333	7.400033817	7.451677294	7.45562479	7.465296814	7.404948191	7.46775294466667	7.449508319	7.38805535066667	7.48760419766667	7.50570887066667
AIM2	8.0048903655	8.121446844	7.9978300195	7.900687786	8.077543958	8.170247494	7.995986757	8.0909781265	8.1850111995	8.495790762	8.265046609	8.4400931205	8.120538776	8.084118381	8.208053503	7.9099378125	8.422567841	8.2233934485	8.0710097815	8.1548884785	8.186028853	8.3433711185	8.169348376	8.0370152115	8.1449252585	8.060627448	8.2094187165	8.0722967435	7.9776462185	8.0361755435	8.265112517	8.308227175	8.565727109	8.0138070045	8.0362307445	8.3167089925	8.114946256	8.058771267	8.0151094285	8.1138925245	8.0707669375	8.1220376535	8.1294669105	8.1300566585	7.8961202315	7.987286318	7.9403419555	8.0213224335	8.0126000135
AIP	10.36488219	9.993764838	10.28172368	10.06561019	10.21959968	10.21934006	10.12523945	10.21811175	9.906899504	10.12189101	10.18347286	10.33738282	10.34181991	10.85953729	10.09002811	10.37456662	10.37076072	10.23625928	10.34317173	10.00675081	10.51854008	10.53691397	10.23885416	10.24397264	9.825032972	9.937668328	10.24246242	9.977058625	10.11291947	10.26850776	10.2266444	10.03609576	9.790948954	10.39071174	10.52247837	10.40640539	9.847336915	10.28451316	10.13447688	10.44117319	10.76235562	10.08482686	10.33209652	10.24186872	10.20765318	10.48866864	10.25403807	10.46188377	10.29465164
AIPL1	7.432743277	7.5099357895	7.4323601735	7.456154649	7.4777532445	7.5513409595	7.4140714805	7.430784027	7.490813825	7.423580415	7.4442050555	7.398820486	7.430910702	7.4466313835	7.381503875	7.418483981	7.456159559	7.398336666	7.533052501	7.4754205545	7.5815837365	7.479241603	7.4280828435	7.577775895	7.409600615	7.4617685	7.470134311	7.4716391855	7.4417285405	7.4132365415	7.460284677	7.470124439	7.446088373	7.366109985	7.531610427	7.5482501965	7.571401944	7.4866041895	7.5144389255	7.429957372	7.480173373	7.434553216	7.3760163475	7.39804088	7.515381012	7.590362989	7.5325001425	7.371872344	7.472713931
AIRE	9.46788249466667	9.43621571	9.467681874	9.50791717533333	9.517855778	9.52061661266667	9.54931893933333	9.64688448033333	9.43340175166667	9.51884309966667	9.45147432933333	9.58626603066667	9.25396160066667	9.29731677133333	9.56381461033333	9.61903170766667	9.579513067	9.58096212033333	9.43056896333333	9.53124292366667	9.60169654166667	9.36829431233333	9.68935302333333	9.55362336866667	9.645863074	9.46785976966667	9.47900517866667	9.49407518766667	9.46144654166667	9.56254501133333	9.68673837533333	9.46123940066667	9.34054081766667	9.462569723	9.57402059933333	9.48961507633333	9.49994382866667	9.322627354	9.509458995	9.603943039	9.772814507	9.582741079	9.49287320433333	9.47708554633333	9.57067974066667	9.42385420166667	9.49671162666667	9.379822241	9.515682314
AJAP1	7.50705782133333	7.53046009133333	7.60948808066667	7.411371101	7.51947632566667	7.54603821433333	7.447782973	7.484483366	7.448388443	7.45656744733333	7.52550123466667	7.463930641	7.456360297	7.42770213733333	7.51744010066667	7.470844802	7.517040552	7.504825721	7.58555457733333	7.52503950033333	7.45049456833333	7.42482049	7.53079477666667	7.53845118133333	7.50056160033333	7.55704807666667	7.511288781	7.49169545933333	7.56280780833333	7.52651864833333	7.506198907	7.46307262633333	7.49897598733333	7.520901595	7.50668249733333	7.51400163866667	7.50828448733333	7.58195932033333	7.42838304	7.50457739766667	7.48393438433333	7.492194572	7.440803211	7.54795407833333	7.499005116	7.51687570366667	7.52603604133333	7.53525837833333	7.487004958
AK1	8.334641041	8.172097425	7.949772303	8.23861422	8.077006534	8.599213377	8.24145933	8.174448002	8.372490336	8.197303653	8.27073081	8.263090431	8.355264052	8.268820242	8.055417406	8.117252106	8.11201233	8.250032474	8.289844666	8.132129585	8.676021665	8.249750007	8.115405306	8.22282592	7.962636436	8.410634698	8.320941715	8.059646251	8.410413933	8.325147481	8.425951518	8.299210337	7.997454229	8.406640691	8.457103019	8.484020353	8.339174836	8.205433802	8.330911864	8.057459499	8.376993226	8.211672676	8.333044619	8.452717835	8.454428176	8.480532472	8.403599092	8.569494302	8.483986199
AK2	8.55865276966667	8.57235793533333	8.423778854	8.38945167233333	8.378703105	8.454407527	8.537891384	8.54791236766667	8.39740142166667	8.494806972	8.41121862266667	8.27593754533333	8.47173092066667	8.54685974966667	8.521387774	8.47582148133333	8.50644605566667	8.30824404033333	8.54742604466667	8.59058567066667	8.186783763	8.35719922133333	8.38331444333333	8.44049532633333	8.365043217	8.31377398833333	8.451036358	8.34070720266667	8.502557353	8.33409055766667	8.418910354	8.49078288	8.43658028266667	8.20817715466667	8.32579781466667	8.25993243133333	8.212480092	8.27746155	8.42252877833333	8.35638426533333	8.512883861	8.39656769266667	8.423631217	8.445475548	8.36299516233333	8.49184151	8.393854899	8.53122633266667	8.39942749033333
AK3	8.376684884	8.808875204	8.563141361	8.910292669	8.619293217	9.027690599	8.598085771	8.629277012	8.954574722	8.69683092	9.057316463	8.99678953	8.709050826	8.600393856	8.578935513	8.810307776	8.83179627	8.698272748	8.710039394	9.015984673	8.660224554	9.628666664	9.232022169	8.848777495	8.826582681	8.932566755	9.468463227	8.684733424	8.95119431	8.668304962	8.888748844	8.914935044	9.013350094	8.949198189	8.773820332	9.319081817	9.005562036	9.018104135	8.877022737	8.970591089	8.778709505	8.662091373	9.005636457	8.749134871	8.585594089	7.976572932	8.34428545	8.818713034	8.785841309
AK3L1	7.45123647975	7.52097343775	7.531596364	7.49651158425	7.496158991	7.50803750325	7.43233020575	7.44291203625	7.582810539	7.52724597525	7.4815061605	7.4782774145	7.49482973075	7.541825627	7.60428359775	7.48449033675	7.46237883925	7.4785491305	7.496814544	7.44693047525	7.40136297	7.4454849205	7.5252758825	7.487898225	7.48604795425	7.50319655025	7.4889519005	7.48439881575	7.500887284	7.53902047	7.46138499075	7.471274694	7.5114805925	7.5853150125	7.4736891945	7.42322609175	7.50598879375	7.47804392825	7.49684610025	7.51684630875	7.47763052875	7.4650401095	7.483110763	7.45439263075	7.46204215625	7.53647214075	7.4826368385	7.46157802975	7.542438986
AK5	7.44570293966667	7.50541621633333	7.48136621066667	7.52858652833333	7.478726262	7.512193274	7.48023225933333	7.45500488733333	7.425202533	7.42463353466667	7.50505825233333	7.420045039	7.405587014	7.43824879666667	7.53992062466667	7.50728336333333	7.44317164233333	7.54340042933333	7.49627045833333	7.52858703566667	7.47895149566667	7.472230373	7.44027699033333	7.44011879033333	7.516995009	7.50983914333333	7.48729125	7.43877238666667	7.40829030266667	7.41660119466667	7.43455547333333	7.498812604	7.44230118466667	7.434156062	7.48768041633333	7.55278299	7.54498664533333	7.473305121	7.491146306	7.44705743433333	7.483386611	7.54033273433333	7.465391545	7.53752950566667	7.514828348	7.432016611	7.41897583566667	7.57995832633333	7.49193860333333
AK7	7.357611759	7.526883531	7.490797241	7.386861786	7.353640491	7.493682089	7.362787893	7.366530627	7.479081394	7.351798944	7.494619108	7.479113925	7.346068627	7.345196221	7.482805857	7.469318376	7.445732751	7.329123756	7.356251032	7.415366935	7.392717846	7.360068563	7.393311321	7.434944807	7.583903623	7.446831968	7.398476787	7.47639188	7.537242918	7.3974333	7.426225408	7.369438125	7.376723248	7.352331766	7.500294152	7.419012888	7.456936491	7.403485564	7.467953432	7.41533217	7.407449117	7.476929978	7.317488907	7.398053805	7.45474285	7.342635881	7.493388119	7.457275263	7.358157877
AKAP1	7.541272251	7.4895799445	7.491058229	7.5489898485	7.556322315	7.522747461	7.5144734265	7.4544036015	7.551792971	7.4286478275	7.4560670535	7.4388546345	7.489488212	7.4235025365	7.505889379	7.540779531	7.533092087	7.6054340575	7.5328525485	7.511206692	7.5309570295	7.514349965	7.4554139985	7.557410491	7.4871463615	7.404868087	7.591203006	7.5016783945	7.457441234	7.506750484	7.4517803485	7.4902829615	7.5226089895	7.5499821395	7.566647005	7.459164502	7.4869915945	7.4864204135	7.4679351385	7.469742872	7.427351722	7.5526124635	7.557598499	7.6713238055	7.5408129445	7.5029459475	7.541530125	7.5437894165	7.589359275
AKAP10	7.978408412	8.068441955	8.343040804	8.322034582	8.461128853	8.202458751	8.237666403	8.135451835	8.090372691	8.218223463	8.116053419	8.388126826	7.835107549	8.314729537	7.760462315	7.86917753	8.287934742	7.952573561	8.011284955	7.915267224	8.405524632	8.130352082	8.14500947	8.935307663	8.041337742	8.223800204	7.835214903	8.29219434	8.146555674	7.972545234	7.799899187	8.028197377	8.067742048	8.47027208	8.542909998	8.000953993	8.495886485	8.255254165	8.30267859	8.416375114	7.568033496	7.852868623	7.912492938	7.8548191	7.776866214	8.212720533	7.918049989	7.829881733	8.128771404
AKAP11	7.7564999474	7.8388634838	7.8439670364	8.0562318788	8.0595984582	7.9883657814	7.7421590338	7.7035306026	7.7407359308	7.7952887478	7.9388883136	7.7223838968	7.9269668712	7.6750210594	7.7713213056	7.8560301996	7.7596559912	7.786065226	7.7687638962	8.0514804952	8.0044791822	8.1509208524	8.1174382004	7.7673687762	7.7657233038	8.1838806914	8.5486788476	7.8855821104	7.9201758986	7.832728902	7.9296023318	7.904557456	8.1671653826	7.8087784714	7.8703537522	7.9969852276	8.0895254508	8.1020200108	7.85034525	7.954268879	7.7030182324	7.9693780678	7.9254059806	7.7485558076	7.840510899	7.7229523668	7.7647736422	7.8512046482	7.8284977268
AKAP12	7.50437139175	7.47672902475	7.494945049	7.49805192225	7.49668891125	7.56271393	7.53009221875	7.6035914	7.550749383	7.5174375725	7.419937543	7.4484169445	7.58010891725	7.47314671425	7.517062331	7.521554676	7.49442447475	7.5432297265	7.5310907405	7.568883762	7.400155662	7.53054808	7.48720763825	7.510441559	7.552714233	7.53596280575	7.48183196625	7.4831778675	7.54133662975	7.55986157525	7.46021991825	7.55389837625	7.48707532825	7.6229085245	7.498581687	7.4632415545	7.47749548575	7.559084648	7.39927389025	7.49522478525	7.47905740225	7.527456254	7.48895124475	7.4927515325	7.53521884225	7.51951395325	7.54149221225	7.49283142925	7.57498464875
AKAP13	9.39858966033333	9.10637495	9.44284189666667	9.220460817	9.30039384633333	8.93967006066667	9.32019012333333	9.29477235833333	9.04672233833333	9.26834085866667	9.14195015966667	9.06353461133333	8.87144956666667	9.00977228466667	9.25928242166667	9.30998225733333	9.01663214866667	9.04365051633333	9.18277484633333	9.08357211033333	9.38717520566667	8.95398067533333	9.14917209666667	9.296870939	9.460051725	9.160434953	8.863211354	9.475556765	9.07266889566667	9.09329409833333	9.27733412633333	9.108134071	9.187393101	9.35945367966667	9.35897610166667	9.314869989	9.46750130733333	9.20477650133333	9.52346858833334	9.08737168366667	9.15916132533333	9.42719914433333	9.28312639366666	9.33530360733333	9.25916298833333	9.508241374	9.50927339	9.168638801	9.28862809266667
AKAP14	7.38997573	7.37232795133333	7.423562267	7.38893014466667	7.36514210333333	7.468680237	7.40418985866667	7.401919961	7.36256928166667	7.384759759	7.44869908866667	7.340290733	7.384737057	7.355750807	7.35471492966667	7.40798107533333	7.38456465566667	7.310985527	7.35854591833333	7.38382459	7.374435552	7.337681784	7.44487742566667	7.36302069866667	7.342742026	7.41359367	7.41756344466667	7.33983289866667	7.393720763	7.43600390266667	7.31744435666667	7.436323278	7.35035128566667	7.39867867033333	7.39607751433333	7.45173970333333	7.37625855433333	7.38072633766667	7.35664340166667	7.39554355	7.37689744533333	7.383463301	7.403224476	7.38066285733333	7.35185941433333	7.452820074	7.39470710133333	7.359311538	7.43024829266667
AKAP2	7.51226934166667	7.548263496	7.46604561066667	7.48765305766667	7.49434615633333	7.568510815	7.506922356	7.572658501	7.53310053766667	7.49781782866667	7.51059223633333	7.49497612	7.48681954733333	7.50330501633333	7.49071384066667	7.53229726366667	7.44716156766667	7.464246508	7.493881546	7.49424480866667	7.52806867933333	7.527881695	7.50644996033333	7.48660845033333	7.490625909	7.53480008733333	7.437065567	7.50056172033333	7.50401824433333	7.502346989	7.44714553166667	7.55364801966667	7.53064626866667	7.411980733	7.525635875	7.45699181966667	7.47778128933333	7.54839254866667	7.54491072866667	7.53811821133333	7.55760191933333	7.484544438	7.527100063	7.578463171	7.502721344	7.52354834533333	7.527867866	7.50994735566667	7.507494602
AKAP3	7.617140319	7.597763414	7.686678223	7.612906266	7.742601919	7.981572283	7.571833155	7.688423976	7.718923326	7.959420515	7.784858532	7.731538823	7.921238279	8.032420946	7.702486183	7.564437475	7.893165142	7.864304223	7.892547592	7.74871781	7.856744789	7.843041634	7.667667401	7.581850332	7.611560546	7.639109908	7.536970572	7.638669955	7.665339718	7.558208117	7.702701264	7.669937398	7.554869251	7.946037118	7.671348732	7.784676778	7.656068691	7.737208998	7.815680874	7.899921715	8.230959218	7.690424035	7.877866495	7.87437537	7.961759237	8.000210374	7.949778171	7.836083381	7.757606241
AKAP4	7.46717626466667	7.45996623933333	7.492625672	7.508716048	7.47629812466667	7.47789150866667	7.52189830266667	7.44306522733333	7.45477252533333	7.47180016733333	7.47628370433333	7.48997294766667	7.417533322	7.54433460566667	7.48250072866667	7.432682578	7.43446044366667	7.401864067	7.483463804	7.49311365766667	7.449043965	7.427476862	7.483764514	7.50266858866667	7.412038484	7.585242757	7.42481878266667	7.48984150533333	7.445853637	7.50695810533333	7.41344940133333	7.44865078366667	7.46203899966667	7.48062710566667	7.48156537566667	7.49324196033333	7.44365498466667	7.44654835233333	7.46012270833333	7.4518641	7.47851981633333	7.47375482933333	7.55045509366667	7.39804518833333	7.48367351566667	7.394518654	7.46381264533333	7.46456354333333	7.445135536
AKAP5	7.58600426	7.518749163	7.501940971	7.568402264	7.438028843	7.434599354	7.525539771	7.468789014	7.47121161	7.535534634	7.548292025	7.554681876	7.417472595	7.485174126	7.413282483	7.449268935	7.586455843	7.449329558	7.444348174	7.505565916	7.548337616	7.514454942	7.470584784	7.467728737	7.402003746	7.513364301	7.55137381	7.467406965	7.391642315	7.3974333	7.494143199	7.369438125	7.516526766	7.435635044	7.648214945	7.401057129	7.43185733	7.552199961	7.526058275	7.422694252	7.680897659	7.45214632	7.403517686	7.408395384	7.479587695	7.649767961	7.523155502	7.392661981	7.387868561
AKAP6	7.480073284	7.336843218	7.385759944	7.550257409	7.58516972	7.374237302	7.384998315	7.398439652	7.288894593	7.351798944	7.32475489	7.367402636	7.39073473	7.408088641	7.386337879	7.372685397	7.38915692	7.449329558	7.376909508	7.391904305	7.247983943	7.369493538	7.354545144	7.352023771	7.498614841	7.370023009	7.451740903	7.384619508	7.391642315	7.358121122	7.39156969	7.510045927	7.376723248	7.352331766	7.444702405	7.534672257	7.367855341	7.280312132	7.324546269	7.495480163	7.328935535	7.326705393	7.328400229	7.366866185	7.378347035	7.42910507	7.412226537	7.425261082	7.464739946
AKAP7	7.52631109225	7.565723156	7.5875201015	7.672036717	7.67355056325	7.64863325275	7.51801348675	7.6018808455	7.6235520895	7.66353612175	7.61564667375	7.64314771275	7.65601714975	7.49706275625	7.599267494	7.650416716	7.70672410625	7.62973833625	7.51799599175	7.65135238775	7.651375445	8.1381602365	7.8367946325	7.5518514555	7.664242293	7.64724123425	8.01192627825	7.68594901625	7.59150330675	7.51637926875	7.58337505725	7.695684738	7.8019324785	7.65034267925	7.57796596775	7.77741034	7.73270470625	7.70635225	7.53973657275	7.6727111635	7.590411519	7.64062769775	7.69823968925	7.676551665	7.5916827195	7.51648938825	7.6198819315	7.6432946155	7.64964318825
AKAP8	8.826319596	8.66085667	8.486058558	8.771500424	8.768419338	8.645563007	9.03526686	8.730097325	8.633762	8.796066042	9.054217406	8.848258057	8.869895865	8.674409361	8.921257203	9.105039901	8.979560785	8.596768473	8.712828438	8.771401598	8.683843942	9.461282293	8.793547363	8.62070612	8.60578084	8.810052759	8.945558008	8.629143141	8.677119182	8.800548113	8.735551961	8.706645655	8.714179933	8.865708482	9.101217359	8.952220599	8.659322831	8.611032492	8.919722515	8.835869129	8.760962713	8.814115499	8.571365506	8.84703319	8.72995443	8.659080787	8.723002397	8.971443882	8.767896934
AKAP8L	8.603991999	8.482752462	8.53584572	8.565337819	8.364000717	8.359465465	8.665142953	8.514093903	8.338045519	8.868865712	8.437726069	8.571628369	8.366754	8.703726234	8.453358272	8.530194632	8.563186314	8.358471451	8.485974446	8.346746908	9.189752616	8.762143102	8.355185121	8.722139962	8.454050482	8.395745039	7.989437085	8.664202646	8.402423985	8.511687345	8.528381584	8.397900967	8.094511472	8.816702056	8.770774379	8.375628849	8.428658901	8.259321885	8.881360983	8.214531182	8.748983459	8.404313741	8.901678788	8.692348459	8.499539739	8.951406288	8.578513862	8.612893779	8.457112928
AKAP9	7.471529465	7.5628464855	7.5036121225	7.460739281	7.4866090515	7.289121287	7.4537414915	7.416835563	7.434039216	7.4505482975	7.4394211765	7.4571328625	7.4220655355	7.477529256	7.4429826365	7.472621058	7.4897026575	7.440626567	7.450966455	7.4414200475	7.347525418	7.479241603	7.416450437	7.4636295245	7.4581345315	7.498050031	7.4588655795	7.434721195	7.4103674125	7.4679445575	7.4725139185	7.491893517	7.4517117945	7.43561056	7.5150396955	7.4368440625	7.449506212	7.511069155	7.4316940905	7.466229808	7.3945569885	7.579303834	7.418920509	7.566617829	7.4168952175	7.4825863965	7.431757525	7.465170001	7.506057616
AKNA	11.53872226	11.10150183	11.196744	10.99371269	10.99002817	10.60297001	11.27664257	11.17832286	10.67684153	11.02719815	10.98604961	11.09367213	11.20139182	11.23678824	11.14168431	11.52296301	10.93404796	11.15904163	10.93348867	10.63650442	11.04480221	10.5625163	10.48538627	11.10851237	10.83865065	10.99147105	10.02631591	11.14549947	10.6578621	10.99296006	10.90724629	10.94604891	10.42641122	11.34118006	11.50986983	10.67146373	10.87649765	11.28151721	10.93346936	11.21419373	11.53774251	11.43803125	10.99673818	11.30260213	11.46521243	11.79352851	11.44926214	11.47370231	11.2630449
AKR1A1	9.57396039666667	9.454780377	9.08498367633333	9.234057055	9.350882125	9.27800598433333	9.370404152	9.31749670766667	9.34709330533333	9.266074301	9.22779274233333	9.09679171666667	9.169807731	9.41600792866667	9.27572271366667	9.40020355666667	9.301092934	9.21545034333333	9.39913916466667	9.273915839	9.12031568133333	9.599145834	9.247830368	9.15760094333333	9.137016906	9.36251091066667	9.45111815333333	9.17053425533333	9.27188174933333	9.350051015	9.25928557966667	9.203161924	9.159538813	9.26896458466667	9.38561543166667	9.24290522533333	9.079392112	9.16826092966667	9.18188721133333	9.268167168	9.33332824866667	9.28322852666667	9.31410351766667	9.24028226566667	9.19309273233333	9.37003737566667	9.311858444	9.29406217033333	9.385397399
AKR1B1	10.66885597	10.51364392	10.4652423	10.44397016	10.35271376	10.20065839	10.70066327	10.07760444	10.40269617	9.959710387	10.39102449	10.08636592	9.977586433	10.47228608	10.13150785	10.46623416	10.5635002	10.10524761	10.57389282	10.27491822	10.72830759	10.75013083	10.25188887	10.10641744	9.81609904	10.62720467	9.841896291	9.925230386	10.31343262	10.23500553	10.55625584	10.09218093	10.11662265	10.60341184	10.95332659	10.44991924	10.08570071	10.38573059	10.40146591	10.28789505	10.45378049	10.4158569	10.52292226	10.4574561	10.48176514	10.65919645	10.34355483	10.66416684	10.52510742
AKR1B10	7.419950662	7.364048009	7.479784082	7.366408665	7.40103455	7.434599354	7.421339215	7.419416905	7.47121161	7.4720783	7.420947128	7.435015991	7.381819784	7.345196221	7.386337879	7.46267425	7.342715456	7.346563892	7.450995165	7.376058284	7.392717846	7.425207676	7.38557335	7.36875295	7.409600615	7.401111199	7.47237287	7.384619508	7.454176682	7.390913697	7.477335289	7.429299166	7.396076341	7.380302985	7.444702405	7.410044024	7.328631522	7.358373806	7.397009203	7.378182099	7.355089934	7.489046142	7.350084637	7.345918686	7.280987342	7.42910507	7.463258021	7.511909602	7.445851656
AKR1C1	7.302385014	7.373031868	7.447486212	7.417011501	7.45620397	7.374237302	7.362787893	7.350378245	7.323350727	7.374135765	7.383070741	7.490028382	7.381819784	7.297239968	7.368126807	7.46267425	7.434539859	7.186002291	7.47085297	7.505565916	7.497457469	7.443437372	7.462850213	7.275450017	7.52027337	7.498791412	7.414717127	7.42183707	7.410353905	7.351518776	7.284709556	7.429299166	7.493697026	7.435635044	7.363212167	7.419012888	7.38079777	7.388586277	7.360981064	7.393116381	7.355089934	7.35028652	7.403517686	7.32482683	7.369681362	7.333947049	7.307057569	7.282615977	7.276719296
AKR1C2	7.407447108	7.403628583	7.4436180964	7.4029001592	7.438994217	7.4186534398	7.4105149798	7.4232946734	7.4505166504	7.4224264842	7.4374314544	7.3896898574	7.3978641972	7.3946461232	7.4237056972	7.4148299838	7.3793896098	7.4388984564	7.382190302	7.4150816176	7.4341900654	7.3799519958	7.4103344066	7.4215496976	7.4093565772	7.4304804896	7.415058959	7.3783627694	7.3691055128	7.4089922312	7.4310964582	7.4194541142	7.384238269	7.4048355802	7.484307021	7.382944803	7.4547709008	7.4161240658	7.4573446538	7.3781296798	7.4588343102	7.4093176268	7.3712850132	7.4368811706	7.4086189226	7.431017829	7.4465143408	7.4053271872	7.47559954
AKR1C3	9.137763753	8.432294551	8.147382977	8.574483337	8.317823881	8.795752783	8.88839427	8.56826968	8.171341041	8.365247088	8.141176824	8.205982427	8.182865305	8.189864003	7.808851744	8.762020956	8.510898616	7.879269629	8.822534304	8.176083117	8.569519962	9.542351146	9.518702534	8.552949731	8.583958837	8.784783096	8.670140363	8.999192058	8.847070609	8.833933273	8.357264489	7.936957027	8.918050494	8.28156297	8.349323494	9.484454981	8.697111106	8.469299502	8.173350609	8.765359042	8.302391063	8.67320048	8.04341085	7.815222434	8.377167764	8.254098298	8.196378757	8.33494928	8.716361267
AKR1C4	7.7048841855	7.5061458745	7.504342579	7.62354569	7.459872675	7.528774561	7.5715946035	7.486689254	7.466245852	7.4870316655	7.5117825345	7.4670754995	7.4758689645	7.5076372895	7.4657274165	7.573502719	7.5597469495	7.5572933865	7.6505717505	7.4969900505	7.6625495615	7.628350499	7.7329462505	7.569729551	7.5597893485	7.6411040265	7.5999492875	7.6252924435	7.6358109435	7.5856924175	7.539372098	7.4693714715	7.645169675	7.556520983	7.5394760245	7.711700407	7.5471294865	7.6144825515	7.5197882655	7.5349437855	7.46686461	7.5573320635	7.491588976	7.5412653065	7.5282373055	7.4942190305	7.4833650025	7.4999886075	7.629012977
AKR1CL1	7.529876532	7.526883531	7.405966454	7.396980943	7.428859809	7.493682089	7.505256986	7.497649322	7.423232392	7.669732933	7.458108292	7.423875071	7.435319703	7.469884386	7.548672209	7.455991168	7.330926162	7.499592709	7.57530538	7.438462883	7.445554706	7.523104399	7.455119949	7.50854101	7.583903623	7.513364301	7.398476787	7.494231117	7.454176682	7.500604146	7.535672527	7.629132067	7.464248734	7.51717457	7.547334881	7.534672257	7.444435876	7.454586002	7.571952439	7.41533217	7.581827032	7.46463023	7.455896839	7.449540046	7.504132158	7.43774832	7.442968206	7.496478984	7.546913259
AKR1CL2	7.513450909	7.327692547	7.405966454	7.356071759	7.428859809	7.4790307	7.392333535	7.462027353	7.486915046	7.329214088	7.420947128	7.40144402	7.426392188	7.3610281	7.377256588	7.415063751	7.377650165	7.415418395	7.383745955	7.376058284	7.392717846	7.443437372	7.354545144	7.426722385	7.284493955	7.446831968	7.430730949	7.298491963	7.454176682	7.423404088	7.39156969	7.332705707	7.415112806	7.490183436	7.436678606	7.291121294	7.444435876	7.373549821	7.502919382	7.430037218	7.473458092	7.443721159	7.371588842	7.408395384	7.463058197	7.542298313	7.503350724	7.392661981	7.464739946
AKR1D1	10.601103883	10.4986004145	10.571483192	10.5935973355	10.515557792	10.7267615295	10.781533683	10.829402026	10.618403607	10.6311220475	10.507859926	10.76511098	10.318455347	10.475762008	10.632773241	10.7065030915	10.7539784345	10.741454999	10.575132579	10.583892375	10.7472817485	10.416323318	10.8355266375	10.7929350385	10.6871296225	10.633785409	10.5552425595	10.6289402225	10.602420711	10.64760117	10.622872548	10.7126500195	10.551960749	10.516191493	10.7519258395	10.681424519	10.7125119255	10.413660722	10.83916765	10.6853839815	10.9009144585	10.712321657	10.6321239045	10.697820045	10.775163797	10.533364231	10.6610012415	10.5611142585	10.592847983
AKR7A2	10.83570903	10.28395383	9.919804308	9.807289456	10.22448686	10.38573919	10.65240876	10.36757331	10.07589658	10.34273647	10.13670918	10.27238742	10.34417651	10.81004873	10.36289789	10.64013389	10.29163523	10.2466126	10.6340561	10.0916879	10.60174867	10.39737639	10.29553254	10.13423517	10.01490115	10.17932899	10.14076141	10.11456706	10.28249835	10.44579906	10.45104102	10.23890498	10.08702881	10.48765915	10.93025759	10.14925753	9.830364834	9.703689615	10.42652711	10.26781882	10.5782466	10.33526866	9.74892366	10.14756525	10.73721072	10.65029256	10.43505485	10.52259393	10.50430261
AKR7A3	8.15327592	8.0057350935	8.0271783815	7.898914097	8.0156148695	8.0476278165	8.080631569	8.1219269425	8.0151178675	8.045503808	7.9247826245	7.9762153795	7.916074099	8.2519361915	7.9667173775	8.0424356435	8.0532438605	7.9109258555	8.064772137	7.8869256625	8.092655311	8.095291694	7.9109999415	8.042965164	7.9132847175	7.980000108	7.8884483985	7.947269637	7.9882388695	8.1150853415	8.081404571	7.9397882355	7.8207930895	7.918307688	8.066197405	7.893478125	7.9403133265	7.8946793835	8.035258185	7.99068605	8.1559620565	7.9300948055	8.0462206955	7.9862678575	8.061419947	8.0910973695	8.10620971	8.130211056	8.0418419425
AKT1	9.91073299666667	10.0447573306667	9.93649745433333	9.72255840133333	9.57970329666667	9.635498235	9.91642954766667	10.1774446983333	9.70540317366667	9.74606325633333	9.90458811666667	9.84621692366667	10.123955757	10.146380727	10.1754553796667	9.95641882166667	9.91917358833333	9.998460672	9.85772530833333	9.88170331133333	9.796474333	9.53469600933333	9.80661854933333	10.0332520163333	9.89171236033333	9.79446575933333	9.33579103333333	9.92629720533333	9.911532223	9.91820847866667	10.0637644763333	9.570625466	9.56888403	10.0596127423333	9.814315844	9.58150151166667	9.85082380133333	9.90976173366667	9.93129304166667	9.89278240066667	10.188974955	9.938465182	10.0193468283333	10.0758728066667	9.88725998333333	10.3826130533333	10.1879230853333	9.857366186	9.805077705
AKT1S1	7.437352856	7.612932891	7.646938335	7.494552954	7.593283485	7.537161857	7.456858728	7.583351417	7.486915046	7.618535084	7.530537949	7.490028382	7.54391869	7.736888576	7.524420136	7.576496184	7.544025554	7.516193058	7.477446903	7.461193546	7.694030723	7.514454942	7.42422212	7.467728737	7.447164451	7.424108323	7.441284023	7.54669193	7.530741136	7.519812797	7.527422201	7.510045927	7.370203867	7.29575507	7.444702405	7.472538542	7.354845552	7.618478136	7.526058275	7.524333512	7.581827032	7.460489415	7.617171157	7.490412582	7.599417301	7.533499408	7.648035606	7.58694576	7.455323744
AKT2	7.624819392	7.678536297	7.571733373	7.541107962	7.53518926	7.565755135	7.591242538	7.505331419	7.671167221	7.439847834	7.530537949	7.457155491	7.408558304	7.590584035	7.430988221	7.600189334	7.798887304	7.415418395	7.620599343	7.834710513	7.614443416	7.669043439	7.462850213	7.573701458	7.527442076	7.598270905	7.446524379	7.520660887	7.624000193	7.863387226	7.510838494	7.669937398	7.47021791	7.51717457	7.835210559	7.516929639	7.855317779	7.637838944	7.695835223	7.553132676	7.666452466	7.623897262	7.577694953	7.480214268	7.645397892	7.403194329	7.493388119	7.679356462	7.510969963
AKT3	7.49016524075	7.48394033525	7.4298486905	7.518941583	7.4852097225	7.51902546875	7.52314483575	7.48943930175	7.546687488	7.53436551825	7.528252732	7.48965540975	7.46967107725	7.406467647	7.4898522275	7.470652135	7.45349647125	7.461201414	7.51331369675	7.43747105975	7.4310027145	7.51575161425	7.56348293275	7.496287048	7.46870104125	7.489119518	7.466225915	7.54446454775	7.536334598	7.52555995125	7.4518161605	7.52403618375	7.45332261375	7.4556907405	7.459161432	7.49432335825	7.48228520725	7.4875557815	7.38707166425	7.53500487025	7.39931283975	7.489559045	7.48266195425	7.4953141745	7.4902165675	7.47547000825	7.4764895035	7.5514252155	7.42131217325
AKTIP	8.4907660775	8.8566200695	8.4842212735	8.896930875	8.632515393	8.5141819845	8.682360113	8.3769810855	8.7967606	8.340694794	8.9544961465	8.466019835	8.4556304135	8.5578989285	8.7553176435	8.5587950075	8.421497223	8.519433835	8.534197965	8.6215934235	8.2001402795	8.507764382	8.430427645	8.4495311525	8.7106900205	8.610431875	9.033179298	8.712944261	8.412910681	8.5856618845	8.5522339975	8.613736233	8.7275489815	8.2470339	8.57766083	8.511974151	8.555849609	8.5779379715	8.288598103	8.523809871	8.4051138175	8.5372137435	8.3175232295	8.284234509	8.459135154	8.3054923935	8.6388887505	8.5818433115	8.530414377
ALAD	7.91791314566667	7.84598800366667	7.863305219	7.84339759133333	7.82989055366667	7.826230749	7.802610723	7.913615969	7.82596276933333	7.86932404566667	7.89966560033333	7.828867116	7.89470688833333	7.84323312333333	7.83139061066667	7.86683450433333	7.768138468	7.85834197333333	7.92360025266667	7.81309884233333	7.95787879733333	7.745333069	7.76155145966667	7.766301721	7.74501931133333	7.83250116966667	7.74175277833333	7.67745126	7.80477575133333	7.84664034566667	7.76908941233333	7.843966765	7.829943967	7.85839973666667	7.81424020633333	7.88087343233333	7.748313057	7.78928472266667	7.956430708	7.84201625033333	7.80387279133333	7.84054509433333	7.86185797133333	7.89644925366667	7.88337628	7.84901076833333	8.04457840533333	7.97823918033333	7.85993255366667
ALAS1	7.54499625533333	7.551455984	7.51353665566667	7.562675356	7.56252830566667	7.55541341633333	7.53308608366667	7.664973443	7.541090607	7.54502268066667	7.52629085633333	7.62467922066667	7.63368442066667	7.58511608033333	7.583015659	7.548041601	7.557747718	7.57522337533333	7.47042275833333	7.57808560033333	7.51421037866667	7.47907747933333	7.47329317633333	7.52204138566667	7.53212976	7.544152923	7.486531013	7.49940371066667	7.54220691166667	7.57741248233333	7.56970421466667	7.60024458	7.55629008333333	7.565464063	7.45791343033333	7.546523019	7.52654570266667	7.55326129333333	7.58560750533333	7.545883832	7.49588702633333	7.59098616066667	7.496551947	7.44910085	7.53246019366667	7.59129865066667	7.61095395366667	7.598826337	7.55820201766667
ALAS2	9.56847798733333	9.76053942133333	10.5123893893333	11.0670044023333	10.2230484483333	11.3860838476667	8.97674025766667	11.2412748946667	10.4069411786667	11.59219054	10.8895939026667	10.1105332013333	10.4684852756667	11.4613880273333	10.346492143	9.18123134833333	10.4733289656667	10.8886117223333	11.3514222103333	9.727704061	11.525112772	10.493884376	10.155629987	9.757967027	9.56619392833333	9.90009166966667	9.46919089033333	9.64252607733333	10.9681108173333	9.84830174933333	10.5751379623333	10.9523121963333	9.41726978	10.5476160256667	9.473477206	10.7137922803333	9.55128058166667	10.0384475326667	10.8171381423333	10.7181149856667	10.762268773	10.0793580156667	11.4979695783333	10.9184376403333	10.7886612303333	10.5915846146667	10.8538612563333	10.6434220343333	10.4709875343333
ALB	7.3756284935	7.4116389525	7.4173708005	7.5292202605	7.4649572715	7.403133715	7.428657402	7.3808911515	7.4312470015	7.455129096	7.3920099035	7.43383894	7.399646517	7.3846294195	7.435321337	7.421964575	7.428913638	7.415248937	7.3904597255	7.4106210485	7.419234965	7.402168854	7.346603858	7.397786821	7.3573721035	7.3289685435	7.3764461395	7.4428271925	7.388505215	7.4164455325	7.4463440545	7.4229525585	7.401817309	7.3872572055	7.375103015	7.423333178	7.48732523	7.4034687095	7.3601668485	7.359313507	7.4403443755	7.449839935	7.522409725	7.4493270155	7.4208597445	7.3729547575	7.4631767095	7.4131006665	7.4107484585
ALCAM	7.617140319	7.642622986	7.571733373	7.959740182	7.955030598	7.663382437	7.731966346	7.955512574	7.636072113	7.780408971	7.77680217	7.859978194	7.835107549	7.545741214	7.791018647	7.945618699	7.648865155	7.908904664	7.665759442	8.001156962	7.531496446	8.061143617	8.25547716	7.720615467	7.86663894	7.816172027	8.448766569	7.494231117	7.54376694	7.660774719	7.710354522	7.846221291	8.143975677	7.476617894	7.686710293	8.187907567	8.00094266	7.644240332	7.729010802	7.89324731	7.680897659	7.788407653	7.806492848	7.612351552	7.622541931	7.55995917	7.591220374	7.651524312	7.696843287
ALDH16A1	8.376684884	7.906226766	8.015612198	8.074449889	7.926025667	8.004987249	8.278742496	8.189489732	7.822544159	8.069471535	7.848093303	7.869537898	8.069562788	8.391569092	8.139280374	8.273613143	8.057028117	7.741470712	8.1880714	7.899543004	8.229769487	8.287353524	7.95296993	8.108835964	7.848917576	8.044291952	8.150893864	8.017947206	8.136377249	8.179646073	8.02269422	7.960475278	8.025282909	8.045720264	8.377222309	8.187907567	7.873429155	8.153642725	8.398331336	7.90656915	8.469449553	8.061026386	7.954733833	7.815222434	8.304422453	8.453514769	8.263902185	8.155401023	8.047499456
ALDH18A1	8.199074868	7.791970415	7.797399661	7.894900808	7.972167218	7.796349781	8.13451987	7.859329999	7.948280845	7.780408971	7.981886766	8.023768267	7.805681033	7.808020372	7.865923452	8.29723844	7.96471238	7.894137459	8.094216565	7.981412136	7.938946614	8.135537368	7.895156768	7.915271337	7.737722644	7.94623953	7.967480243	7.820942842	7.870293361	7.886211257	7.952391665	7.775296017	7.994336116	7.95748506	8.278279949	8.316947279	7.81820145	7.858236047	7.968835226	8.081044687	8.053929179	8.188582701	8.01185585	8.107760382	8.171290975	8.038250887	7.78384302	8.184578005	8.053449721
ALDH1A1	8.683665782	8.791784594	8.6866821295	9.0892117175	8.205188575	8.5994573875	8.309919359	8.844043613	8.373300552	8.1647959575	8.692901896	8.3280801205	8.7025345235	8.661197618	8.5597556365	8.4355194475	8.446160721	8.38380788	8.611990549	8.409337152	8.1387280475	8.176971446	8.4932659545	7.8208721615	8.3427629425	8.189450115	8.404483682	8.2941802335	8.0022068755	8.57479037	8.3277791805	9.042548361	8.626388854	8.295593991	8.1037373015	8.017911468	8.231834402	7.875211582	8.6805929215	8.3231296475	8.2874642765	8.408318267	8.634742567	8.4635051315	8.3247746175	8.628690347	8.812571033	8.675562713	8.6475975405
ALDH1A2	7.424267311	7.528628236	7.468897479	7.5130906965	7.504848471	7.5298759755	7.5047105355	7.49784494	7.501591963	7.513471985	7.4625809875	7.4125835085	7.5492950625	7.545741214	7.4742806295	7.5413399345	7.49508646	7.5325738025	7.5394295165	7.4447838305	7.505305274	7.461269876	7.497830667	7.4595423535	7.4691609365	7.534258652	7.5512145275	7.5849768755	7.5801575015	7.4812072135	7.534296403	7.532425735	7.5135795235	7.536615858	7.5039193605	7.481425783	7.5120845905	7.5316420005	7.5831201845	7.4771152415	7.466818267	7.3983442175	7.542172857	7.5463189875	7.466255243	7.4902125935	7.532818715	7.5383558925	7.4738451105
ALDH1A3	7.366631581	7.372945555	7.468897479	7.381766648	7.319477389	7.427034234	7.458744192	7.465378015	7.38935712	7.4774100535	7.4943231205	7.438425157	7.4492256645	7.48368516	7.5429445325	7.482490535	7.3938968865	7.363730211	7.372358048	7.4153465625	7.462910306	7.4201821265	7.4745737385	7.454833114	7.374362673	7.418286512	7.4200674605	7.3881443475	7.447936996	7.4483541355	7.4129869095	7.4521517825	7.450270523	7.407843765	7.4645424325	7.462063471	7.348307926	7.4178356725	7.46205273	7.426365735	7.488082683	7.4242554285	7.371040427	7.4289166875	7.433074655	7.3772672015	7.422432605	7.444788495	7.411934391
ALDH1B1	7.4960573145	7.489728071	7.53183187	7.5335778635	7.5642363725	7.4420444385	7.453147667	7.4114463445	7.4738456505	7.4501016605	7.471475465	7.459685831	7.533041653	7.439084378	7.516185478	7.637986358	7.478296363	7.5243826425	7.4933259065	7.434593272	7.454259299	7.5135108045	7.416494587	7.4509612075	7.428438096	7.373082092	7.4849451135	7.6870522235	7.525739709	7.4749340065	7.5139892245	7.428396072	7.622203273	7.469525728	7.5040087605	7.481425783	7.4816560705	7.381085343	7.5431349175	7.5784320985	7.5690167555	7.5239391895	7.5814391185	7.515455005	7.479520945	7.481815663	7.4631767095	7.63680711	7.5731321845
ALDH1L1	7.357611759	7.390869553	7.405966454	7.503974933	7.391655671	7.358945615	7.347807978	7.430784027	7.47121161	7.385217355	7.392610705	7.37880441	7.408558304	7.469884386	7.395369836	7.421984632	7.38915692	7.258393777	7.356251032	7.423106263	7.266336587	7.397535641	7.377828957	7.41023876	7.469374036	7.461829199	7.398476787	7.511895062	7.410353905	7.41043895	7.374063826	7.357259818	7.421386027	7.476617894	7.452703344	7.392050469	7.354845552	7.358373806	7.420815645	7.32490821	7.433746019	7.447944006	7.435067244	7.345918686	7.39557041	7.342635881	7.442968206	7.425261082	7.387868561
ALDH1L2	7.415566214	7.5080541265	7.475085382	7.4916642795	7.4056464885	7.4045387895	7.4671657165	7.521901209	7.438917093	7.576631849	7.4990990945	7.5059186835	7.70109385	7.5381576185	7.52934157	7.5247291345	7.569052012	7.4055907905	7.4938217915	7.5409495095	7.3747344655	7.482378279	7.586647184	7.475872345	7.4821560445	7.5702427395	7.5524635425	7.341115667	7.5237224095	7.5310590955	7.4679752205	7.4229525585	7.49075178	7.5094707445	7.515200827	7.5124384095	7.587665418	7.529086966	7.485259768	7.488251543	7.4950208115	7.6727145575	7.5920568195	7.6175051595	7.466491222	7.507224037	7.47832307	7.428925021	7.48745515
ALDH2	9.930571496	9.58193722	9.134972598	9.380443274	9.29918977	9.401471637	8.977955972	9.859440247	9.556755131	9.558938462	8.967773652	9.426029078	9.406055701	9.404879978	10.03346396	9.601196623	9.027969755	9.252236625	9.196012986	9.344820094	9.008175344	9.528296762	9.298730172	9.654248606	9.375228753	9.550550256	8.880625842	9.645685714	9.603698573	9.678349009	9.051947637	9.612386433	9.387957534	9.428255152	9.024698995	8.766269212	9.405725672	9.647939633	9.70640693	9.518185729	9.452023434	9.472080967	9.652304901	9.136120227	9.518769809	9.799923488	10.34580492	9.835053717	9.797532898
ALDH3A1	7.437352856	7.485708827	7.416198012	7.37667151	7.382226076	7.389448359	7.377629123	7.419416905	7.323350727	7.545998981	7.402102668	7.262028291	7.399646611	7.345196221	7.386337879	7.291089767	7.456867611	7.311588872	7.390559294	7.468689541	7.514535367	7.312408633	7.401044045	7.377086258	7.363586648	7.370023009	7.436019619	7.42183707	7.435350581	7.331610736	7.468888779	7.405564944	7.343796978	7.435635044	7.371504184	7.355789606	7.419202523	7.403485564	7.237782584	7.488251543	7.460178442	7.51660712	7.339265264	7.271344782	7.463058197	7.489776607	7.370659899	7.359472776	7.407412515
ALDH3A2	8.20834608866667	8.241328061	8.104278359	8.259199645	8.14705405333333	8.08940725466667	8.27108741766667	8.116000958	8.04501907333333	8.00211681966667	8.095500624	7.94799965433333	8.10440662233333	7.92010229966667	8.18198109733333	8.28305094733333	8.15886889266667	8.090073332	8.161391887	7.99977926166667	8.046798504	8.23297196866667	8.19709463733333	8.12006035766667	8.16953959266667	8.41024150133333	8.29163431833333	7.99942156566667	8.18442009033333	8.18231009333333	8.14259455766667	8.21725251733333	8.242404038	8.11602500066667	8.27272273533333	8.16464876433333	8.03392497466667	8.15954248166667	8.21998204	8.20366621733333	8.01305953066667	8.14352493066667	8.24993694533333	8.141411721	8.16823239766667	7.9997821	8.18971286933333	8.21166396533333	8.22876413266667
ALDH3B1	8.6656281445	8.4269591185	8.539470042	8.29795406	8.11837197	8.2484968385	8.224951996	8.636770724	8.254880257	8.5277567945	8.1716729255	8.307206562	8.4739180055	8.5642294105	8.5340061235	8.496279979	8.244158991	8.2742086335	8.209999141	8.025510012	8.110676235	8.0835104455	8.191220591	8.4399557625	8.4318068915	8.1743545645	7.873265306	8.4288567725	8.317585287	8.536756097	8.332946936	8.433687045	8.1367389545	8.414545906	8.2033673355	8.042444171	8.2553032985	8.4097050535	8.4006389165	8.3124449495	8.6193513645	8.176807588	8.4078208765	8.2979498985	8.2406109925	8.6047839355	8.600910556	8.4677451605	8.4388116265
ALDH3B2	7.409915325	7.42526499966667	7.44825106533333	7.45268041566667	7.431736046	7.461897181	7.44942759333333	7.39322630833333	7.525494865	7.44695131233333	7.40511039766667	7.41185453566667	7.41747967933333	7.37640244166667	7.42989234033333	7.42419818433333	7.41900616733333	7.454490407	7.48340123966667	7.42785257933333	7.47416734166667	7.440151938	7.43457006	7.464946614	7.44381477866667	7.48081537666667	7.427541289	7.45797513933333	7.44171952133333	7.44871149866667	7.468396052	7.455997887	7.435812712	7.410362489	7.47387965366667	7.48422395266667	7.49358659466667	7.425045423	7.40038767366667	7.436847001	7.483057427	7.414299856	7.39608544866667	7.40819537033333	7.47296485866667	7.455319553	7.41839831933333	7.43262557333333	7.470715121
ALDH4A1	7.55419513225	7.5161817605	7.521073985	7.51095406075	7.473542286	7.47682408	7.477125544	7.550880419	7.5153461525	7.57340774975	7.51817225775	7.45988515125	7.4376276865	7.55010482625	7.570459768	7.560142029	7.55899503325	7.50742482925	7.553889199	7.51339191175	7.52688812725	7.47773020675	7.4804249755	7.49947966075	7.46359783525	7.46986058375	7.501407982	7.49665183675	7.51944677725	7.465996416	7.4600904225	7.4549332325	7.49013672325	7.5039865615	7.510572953	7.4857021115	7.496508678	7.47909809625	7.54125744175	7.5709019295	7.60713580725	7.5677656225	7.4997500425	7.5157893575	7.5287076935	7.54478229675	7.61985900575	7.56206903375	7.64675874225
ALDH5A1	7.814384442	7.8904942535	8.0221118325	8.2819399675	7.9685964815	8.6129241675	7.8755754305	8.0764774875	7.9980614715	7.770235013	8.0550485285	7.9241191075	7.9427424425	8.028495843	7.887055325	8.08364233	8.146075062	8.0862512765	8.1343876995	8.0275177995	8.296480622	8.2393964785	7.925663751	7.8940966765	7.7864134165	8.028795387	8.069414645	7.735755428	8.1117868665	7.741037644	8.0199217235	8.1022051075	7.83134344	7.763643781	8.1099103485	7.916724459	7.8011596735	7.909042502	8.0286718955	7.91192273	7.9008353945	8.056433007	8.293261981	8.259769875	8.0614622145	7.794522653	8.0202236435	8.138320121	8.1875762055
ALDH6A1	8.0359008695	7.761561945	7.7895144915	7.8447016985	7.9249115365	7.745644384	7.842830215	7.8454896935	7.803268605	7.954033353	7.733717922	7.6756350995	7.750919642	7.8616245005	7.860840121	7.891653345	7.8717086745	7.784773007	7.969013886	7.722237173	7.8693492535	7.9731581985	7.6889279505	7.923823165	7.838974537	7.772237018	7.7160566265	7.7091371175	7.6900156395	7.6769730485	7.80876263	7.802507645	7.7432301605	7.9066664965	7.947774306	7.828798953	7.7611019915	7.6750903625	7.867675586	7.8936460195	8.09444096	7.975126369	7.83651162	7.7946854765	7.9106705095	8.0863208425	7.935409838	7.9728717495	8.0157217495
ALDH7A1	7.541167694	7.5894331135	7.4965015305	7.5318791925	7.528233	7.4783955385	7.58128408	7.483219168	7.5731358535	7.6079809305	7.6004540875	7.8110948775	7.5579042305	7.5058764755	7.509952715	7.5995652525	7.533092087	7.60620122	7.5134744195	7.5469037595	7.462749578	7.752511701	7.727962631	7.5818519045	7.505038668	7.6186904065	7.5411438555	7.529293496	7.5472724515	7.660213388	7.5787793145	7.537722049	7.573208322	7.5505170835	7.640473826	7.588113563	7.5298157305	7.5303183715	7.554796101	7.563953476	7.5006307865	7.4962011775	7.521500642	7.5005817965	7.595441487	7.5469195465	7.488265583	7.500238464	7.5109409935
ALDH8A1	7.53166927933333	7.51202325366667	7.54495657333333	7.55504899666667	7.45160309533333	7.61389882633333	7.64448470866667	7.702091782	7.58159285266667	7.57603731733333	7.51052607966667	7.577823603	7.43834113666667	7.467361781	7.43285349166667	7.54641303266667	7.546651429	7.565692733	7.50422201966667	7.49192026233333	7.55944675033333	7.55326158533333	7.71332266266667	7.725014049	7.69584285866667	7.526015352	7.58359528733333	7.50866764466667	7.56496929433333	7.54035927766667	7.60054086633333	7.46398979566667	7.52426523666667	7.530418648	7.64758348466667	7.650025525	7.50785675266667	7.53552683433333	7.57210958133333	7.56514625266667	7.62767767266667	7.53410908466667	7.477021663	7.52678557933333	7.56623344666667	7.569505754	7.547646793	7.488175881	7.48744682066667
ALDH9A1	11.47023058	11.61027378	11.35082405	11.67550033	11.32132598	11.21064423	11.32705421	11.33216833	11.6513047	11.13722337	11.71151173	11.38625313	11.68308467	11.23379966	11.35682666	11.89629808	11.55250305	11.21348382	11.38565553	11.32796126	11.25269329	11.35262573	11.39299873	11.24574243	11.18646843	11.56852778	11.29972286	11.38789699	10.93016345	11.46315838	11.39451105	11.60978626	11.89894691	11.20876826	11.4994959	11.20587853	11.38853242	11.31107512	11.43918278	11.42537771	11.43646524	11.8151637	11.43063404	11.5945481	11.64558005	11.1828994	11.72316617	11.50267781	11.57445096
ALDOA	9.892425047	9.86064863075	9.82352511125	9.586788786	9.6764272965	9.629533691	9.706935237	9.416955974	9.752472584	9.74358373425	9.74341141225	9.723787543	9.903247672	9.76406146175	9.99817335925	9.6487558285	9.6002724965	9.75849076875	9.73500609425	9.5774670565	9.6474457975	9.35672047875	9.41124117575	9.7925565415	9.78527902375	9.64510161875	9.22575790975	9.941312269	9.6461939715	9.6606158585	9.621015344	9.729397638	9.9244178385	9.8109506005	9.72336268175	9.5214526585	9.8005227505	9.9532604415	9.80666289225	9.57306562325	9.1205091305	9.61537604425	9.790724165	9.91219439275	9.86313932225	9.99541602	9.9934061375	9.788594827	9.9120081205
ALDOB	8.347403508	7.967855791	8.077965688	8.112688833	8.191466414	8.377990484	8.002869463	7.733786148	8.111049292	7.994471045	8.236745586	7.962239884	7.948967863	8.114473824	8.139280374	7.965800339	8.080945233	8.428203987	7.953661207	7.930811962	8.543595499	8.114680096	7.902547066	7.986369956	7.781949509	7.998831299	7.863897908	8.111172345	8.200858488	7.840101822	7.945801881	8.209788194	7.766828634	8.28156297	8.328940458	8.13628634	8.32674334	7.835967492	8.461708161	8.27669059	7.695433996	8.007441748	8.410175471	8.725782736	8.450251703	8.684918826	8.414053009	8.524775698	8.523361462
ALDOC	9.496612504	9.539671943	9.42424007	9.282376995	9.460207435	9.327597001	9.453883039	9.312787348	9.421405272	9.2992528	9.640280025	9.281029291	9.684368669	9.725901135	9.379426582	9.555859457	9.428759828	9.651547364	9.545122413	9.257424397	9.754560359	9.542351146	9.250166912	9.430927275	9.182614	9.591192712	8.85903333	9.660307202	9.236059099	9.257723479	9.417295129	9.245648842	9.141238559	9.746316522	9.792217012	9.719967579	9.159427353	9.319679491	9.588460836	9.330209012	10.01046639	9.428065283	9.613369406	9.652304761	9.687610636	9.923599071	9.607899673	9.669639337	9.363858896
ALG1	7.906709809	7.791970415	7.66002569	7.67330701	7.789795144	7.551497676	7.905826481	7.537999994	7.82878271	7.608240734	7.652306821	7.575941573	7.657525002	7.530685372	7.961437476	7.678869501	7.789184805	7.598112244	7.627062944	7.616913732	7.581648153	7.669043439	7.667667401	7.655374367	7.527442076	7.698399663	7.602684058	7.842090706	7.783074126	7.481372289	7.640467207	7.659864485	7.652812378	7.72680174	7.79188936	7.570185672	7.656068691	7.749183171	7.51450546	7.690285951	7.342015668	7.708464756	7.732485723	7.922438525	7.776866214	7.858684841	7.775079479	7.693079003	7.764980754
ALG10B	7.472916811	7.4646031375	7.5904905715	7.4015913365	7.487296097	7.4786734075	7.50819861	7.4367830195	7.4632875615	7.4932084105	7.434828032	7.4292997555	7.4309466785	7.4537358285	7.428335283	7.4986974395	7.4287325965	7.3981634	7.4443179435	7.4969900505	7.365879267	7.4384378825	7.4977297625	7.393687887	7.4718540725	7.534936747	7.488661904	7.458184869	7.4322215455	7.478042819	7.4256995575	7.510006911	7.4986112245	7.428016961	7.46446242	7.4947066515	7.553535733	7.512587812	7.50820685	7.4808479925	7.49353309	7.4196928655	7.371391475	7.453355833	7.495720051	7.403182421	7.452134649	7.483516059	7.50172331
ALG11	7.7182931705	7.746727214	7.5257587275	7.879164715	7.6073457105	7.932623407	7.5773213005	7.494943054	7.676451199	7.807735258	7.5608650375	7.646763285	7.664929779	7.59152684	7.504072326	7.4526300515	7.477648595	7.629603543	7.506495727	7.496486008	7.724572192	7.6389185225	7.5180106615	7.5206030125	7.5881693815	7.6978922375	7.5938217745	7.8262583775	7.5179619095	7.615887476	7.554050267	7.732560786	7.6100545965	7.4423435475	7.723956425	7.4632838385	7.631318663	7.5353604215	7.5124830255	7.5746861575	7.7636936355	7.6581922045	7.885097423	7.406913996	7.6019191945	7.463722909	7.5325001425	7.4880650505	7.519255366
ALG12	7.670026317	7.649909962	7.524634678	7.522650423	7.50066357	7.82203102	7.666407602	7.593041016	7.548288406	7.7002431	7.600805001	7.607585305	7.562426666	7.765545467	7.640017845	7.809861279	7.65913494	7.532719148	7.691408915	7.610246929	7.898384957	7.523104399	7.540541385	7.549267028	7.685673066	7.556358482	7.47237287	7.485333324	7.466781482	7.487786266	7.62463723	7.554487868	7.458240392	7.802341142	7.547334881	7.525800713	7.542125859	7.694526909	7.673553384	7.632446762	7.637865207	7.568783666	7.435067244	7.764992355	7.769820044	7.814197435	7.610313829	7.48090539	7.607532062
ALG13	7.6477357985	7.6704536895	7.765432208	7.759134513	7.9676029085	7.7096209645	7.6668491335	7.656617153	7.649436601	7.7050268085	7.737211348	7.5608449245	7.7778072345	7.710672093	7.6078243595	7.554924857	7.6681607375	7.7602473435	7.7423879295	7.8906924615	7.743871468	7.966914161	7.8243942405	7.8097069425	7.720248154	7.802160002	8.073673462	7.716250665	7.7844777995	7.9483517645	7.8370471735	7.8971532785	7.9947705275	7.711325963	7.719788376	7.8445409395	7.874457193	7.7357546215	7.599667421	7.8312250405	7.6561256775	7.720587307	7.7636264095	7.6153923815	7.5897261415	7.626530604	7.6775204665	7.658747118	7.7007609515
ALG14	7.4842343	7.6128250205	7.498506473	7.47553529	7.6209848145	7.593414458	7.574798409	7.4448444345	7.5445153525	7.4986636635	7.5139271545	7.5112421185	7.458143625	7.439116993	7.4883607895	7.577539646	7.580548472	7.662162353	7.523283814	7.745741215	7.4430172095	7.5131702285	7.521063187	7.6023111935	7.5057444935	7.5906287645	7.560836981	7.53889741	7.4450914875	7.529411568	7.555413006	7.4925849585	7.7003691795	7.5425476325	7.492333406	7.4324204035	7.414714215	7.643773584	7.461533739	7.5026894945	7.48027541	7.635092181	7.551483016	7.439049479	7.515381012	7.4075119785	7.546254965	7.5117496305	7.5379859515
ALG2	7.4325630855	7.502228995	7.4595927165	7.4892319565	7.5347093925	7.508254275	7.473658411	7.428059555	7.5217159065	7.4071933655	7.471828685	7.473635315	7.381706346	7.4309802055	7.4166291695	7.439106801	7.467835635	7.548282775	7.5230150905	7.4645378835	7.496038198	7.4880946	7.404897735	7.3972416715	7.4609102025	7.423728525	7.464329802	7.458184869	7.4604973675	7.465312797	7.455989397	7.519348509	7.5519365365	7.42177783	7.448074414	7.5747632575	7.4683438715	7.457854851	7.5311434795	7.4483183025	7.473482465	7.482947335	7.397963103	7.3927089285	7.483362271	7.5292998855	7.4664733025	7.449308105	7.50478789
ALG3	8.3642043235	8.1565188375	8.182548811	8.090001339	8.085190265	8.1743522315	8.211466559	8.1361792015	8.0044743035	8.1184481005	8.1489009875	8.2267975795	8.0650472415	8.329328716	8.2909520145	8.3641174945	8.2908712925	8.218534638	8.2906442965	8.0941191115	8.253209921	8.2289000315	8.1321394505	8.080565624	8.123908474	8.1645692645	7.983814948	8.0911753275	8.074776641	8.061285883	8.1073429275	8.0817398085	8.0965739555	8.3054303385	8.2432616135	8.208535277	8.07549522	8.06796921	8.301711714	8.1839777995	8.3587763345	8.328966614	8.2985547275	8.2671457425	8.309185675	8.405844706	8.2598122465	8.309130801	8.283616674
ALG5	8.691954436	8.805893461	8.615571142	8.537573661	8.72640995	8.782204245	8.734232553	8.563445007	8.924541316	8.751664818	8.71044719	8.672934983	8.400344448	8.46197254	8.317541454	8.628505391	8.647467526	8.636952519	8.940693858	8.787921508	8.32557739	9.02690214	8.594120003	8.525481353	8.561708633	8.443539181	9.104835356	8.509192031	8.618193294	8.605135708	8.607727365	8.512829963	8.602389265	8.330454608	8.36535281	8.699820508	8.339174836	8.259321885	8.132063636	8.750840866	8.340556708	8.533007014	8.224053974	8.334287699	8.515582837	8.24248441	8.263902185	8.317560301	8.44348328
ALG6	8.199074868	8.308240451	8.260880703	8.456057228	8.603848907	8.13923954	8.214651528	8.273857348	8.50585171	8.291302451	8.628344523	8.256108021	8.619978826	7.943886912	8.352864065	8.557186596	8.281424784	8.43779378	8.192334738	8.587300655	8.017019603	8.485351413	8.570694433	8.184458805	8.410887936	8.479181888	8.910763412	8.384034502	8.297473022	8.220076115	8.434822482	8.512829963	8.550722919	8.247492858	8.312338831	8.600448859	8.533492362	8.787309353	8.251351543	8.605255414	8.066900817	8.489429446	8.089276702	8.107760382	8.276036818	8.007951423	8.190031557	8.398314891	8.461627293
ALG8	8.55016939066667	8.380084574	8.27090678566667	8.25904030566667	8.31208766033333	8.358528636	8.49360457466667	8.27742868366667	8.34335543633333	8.21468132	8.28982517966667	8.26354357733334	8.20746960666667	8.40932299066667	8.26075065733333	8.375964327	8.34813827433333	8.33520826066667	8.49533574933333	8.21037342233333	8.386768516	8.316213675	8.20137339666667	8.26492116366667	8.23528303	8.33410866733333	8.20234503066667	8.165918372	8.29409473133333	8.373036249	8.372894832	8.272897613	8.262136122	8.281601802	8.449206969	8.25411754066667	8.168569505	8.26586275666667	8.27376762066667	8.40356259633333	8.39091056033333	8.43064191833333	8.306900296	8.36284256833333	8.43388376866667	8.30950688233333	8.31827564866667	8.345543137	8.344731312
ALG9	8.546985899	8.416385464	8.251206095	8.266974083	8.221458463	8.340705958	8.583687729	8.385155212	8.474740517	8.14667186	8.387892583	8.337165807	8.400344448	8.526979653	8.559456712	8.532667894	8.41067212	8.466040996	8.673253171	8.251842212	8.490110403	8.432294979	8.463678639	8.21743844	8.335068669	8.376893001	8.193350124	8.277753515	8.498576417	8.477912262	8.3989429	8.165470487	8.169590985	8.47027208	8.721279927	8.294726743	8.202068397	8.251173844	8.258840606	8.331322513	8.508261806	8.450122714	8.369260721	8.510312129	8.466880524	8.484960042	8.304822854	8.377506409	8.670588714
ALK	7.437352856	7.477324812	7.596178876	7.531905949	7.45620397	7.434599354	7.552167593	7.555527552	7.439370508	7.566844798	7.467294581	7.690687353	7.471158627	7.454532519	7.524420136	7.552235316	7.500855565	7.398336666	7.444348174	7.476145198	7.548337616	7.523104399	7.611545733	7.557410491	7.632058587	7.513364301	7.398476787	7.431036414	7.479439024	7.46210432	7.485753386	7.487354019	7.446107473	7.503702156	7.452703344	7.472538542	7.588856812	7.403485564	7.444461261	7.473768947	7.500168304	7.489046142	7.567742134	7.531113587	7.520331059	7.613517066	7.619802229	7.557351447	7.455323744
ALKBH1	7.97395997633333	7.96119890333333	7.79854069533333	7.840127364	7.89020993366667	7.96936466633333	8.034295007	7.79121909833333	7.91926780533333	7.94479306866667	7.99877641633333	7.87034932633333	7.986215562	7.88298704333333	7.91969671433333	7.86205933933333	8.014159948	7.86356537433333	7.94223085066667	7.84217772366667	8.065048321	7.97463170733333	7.92934819666667	8.01174985466667	7.85174641933333	7.98579570233333	8.07978386566667	7.93155191533333	7.93510883766667	7.8790575	7.89987562966667	7.88280363766667	8.00194645833333	7.90098481033333	8.01101677566667	7.87740135666667	7.921518375	8.00709498733333	7.955884668	7.886255936	7.68087851333333	7.83201586033333	7.86879416566667	7.871573992	7.89091918366667	7.90231952833333	7.888157516	7.992678712	7.94460415133333
ALKBH2	8.232103117	8.053010749	7.88133805	7.938454423	8.145507541	8.084592649	8.012132931	7.955512574	7.80366715	7.89571957	8.01685281	7.935001808	7.921238279	7.904177533	7.854777006	8.027678039	8.268286621	7.803531612	8.060899544	7.894260544	8.185041475	8.332942344	7.803450533	8.05914643	7.788165976	7.810214259	8.023032969	7.980999914	7.915281	8.037246614	7.821602693	7.863275471	7.824321032	8.01335266	8.196798903	8.218794431	7.836912282	8.062461986	7.968835226	7.754828743	8.141040477	7.929641925	7.895270729	7.87437537	8.222270819	8.109663349	7.877349106	8.058714623	7.967982534
ALKBH3	8.658772185	8.549645068	8.500565175	8.542235766	8.519892171	8.697635783	8.598085771	8.529115813	8.623286733	8.445046565	8.362217423	8.587402838	8.319848495	8.415697341	8.383476784	8.357201375	8.510898616	8.493537056	8.673253171	8.280211679	8.594921539	9.251841811	8.534704384	8.489130053	8.529147424	8.290521644	8.639738514	8.397190058	8.43405751	8.632986138	8.786548934	8.316268576	8.398119551	8.673694619	8.624442549	8.938748424	8.428658901	8.486549507	8.316890759	8.27669059	8.530725397	8.387513685	8.308277523	8.245063802	8.43764372	8.230706214	8.275748973	8.360636987	8.401796634
ALKBH4	7.684771103	7.798278184	7.608632821	7.550257409	7.735672315	7.847408381	7.940742225	7.688423976	7.698647627	7.809871221	7.76871324	7.840710964	7.657525002	7.943886912	7.760462315	7.886706587	7.70995286	7.71003451	7.82213317	7.681535757	7.724857667	7.720741907	7.683769436	7.792835557	7.685673066	7.64581318	7.620780206	7.910172571	7.755556483	7.724232001	7.792602831	7.629132067	7.679136808	7.701195359	7.890880239	7.74917902	7.656068691	7.87470356	7.836867627	7.845806873	7.695433996	7.782891519	7.675421256	7.754871174	7.878891808	8.102784103	7.801240759	7.740124798	7.794024393
ALKBH5	12.06623181	12.07680855	11.9214869	12.00901759	11.95999392	11.8624097	12.1701162	11.96120442	11.85774349	11.71248327	12.04687325	11.81909325	12.01824927	11.83092019	12.07120284	12.29680251	12.00683553	11.85363574	12.13498607	11.90444854	11.9157819	11.72485762	11.66122485	11.96291278	11.66825255	12.11374939	11.72601123	11.74408511	11.97794119	11.84148758	11.92577292	12.00911876	11.9361494	11.90104799	12.46038833	11.80583764	11.77819522	11.82478209	12.03570534	11.82215397	12.00134305	12.27404966	11.87241961	12.10945739	12.268195	11.8567253	11.89371116	12.34386179	11.96209576
ALKBH6	8.586425087	8.29956208	8.343040804	8.294772081	8.265499266	8.149951405	8.400934895	8.159094595	8.181145036	8.271908799	8.372550665	8.330629882	8.161365605	8.431406412	8.297501474	8.451491768	8.241521472	8.398890063	8.445818249	8.300120911	8.534834936	8.485351413	8.316442538	8.455748074	8.23252401	8.302648126	8.214093706	8.268023349	8.284185921	8.307171085	8.456721233	8.276055077	8.183653675	8.510439439	8.699165995	8.474591673	8.320480922	8.234724842	8.527385491	8.383904319	8.687231531	8.444690867	8.381093623	8.287170225	8.58179323	8.713705645	8.269841427	8.364873224	8.284373136
ALKBH7	8.808325719	8.957918478	8.930625215	8.688803732	8.599961019	8.788997312	8.807366396	8.965604845	8.967993516	8.751664818	8.893067081	9.111802449	8.855453827	9.407941045	9.070723149	8.720968423	9.244400277	8.902759455	8.928850932	8.804236478	9.251108015	9.433106491	8.822753311	8.875433448	8.951332747	8.826650784	8.983030869	8.960103377	9.134202637	8.950849572	8.816163943	8.474114913	8.521932878	9.035587557	9.093729185	8.955568744	8.838051522	9.216072461	8.800806209	8.893243989	9.164770657	8.759486088	8.825838703	9.048233143	8.810083701	8.916764363	8.706867473	8.732613541	8.742371945
ALKBH8	8.104438174	7.865415484	7.922652605	8.087318125	8.039055055	7.945887305	7.988831284	7.995019369	7.936759134	8.108830391	8.201785196	8.049237005	7.736377609	8.091732507	7.882416999	7.957778942	8.248275313	8.036826866	8.175175943	7.812354204	8.218715738	8.301191656	7.945910772	7.993214924	7.978806604	8.073681288	8.029029389	7.903526869	7.870293361	7.65437691	7.97841764	7.871706226	7.937310219	7.934501502	7.98170273	8.102520864	7.855317779	7.959254862	8.157029166	8.176930474	8.331183391	8.126079651	7.937978772	8.005415003	8.033736495	7.884864577	7.78384302	8.110446633	8.14003587
ALLC	7.44543498033333	7.40514480266667	7.488126001	7.479715609	7.40697494133333	7.43817390166667	7.36745944433333	7.43002099966667	7.40351458033333	7.43247978933333	7.44719962233333	7.43490284366667	7.45340668466667	7.427990078	7.43963648566667	7.44209785133333	7.45606499333333	7.46515044933333	7.412908096	7.46253843233333	7.54214541733333	7.40908352666667	7.34408083666667	7.442774868	7.454082528	7.43146008433333	7.45161490733333	7.417781958	7.45687897566667	7.39723609533333	7.44738247366667	7.44224663366667	7.47715437866667	7.37492770466667	7.46556618666667	7.45468425033333	7.43088712933333	7.39847476733333	7.432448522	7.48338056666667	7.41634725933333	7.42600039	7.36287151466667	7.38407277166667	7.45093537233333	7.54873801066667	7.42904595933333	7.410554541	7.42323752666667
ALMS1	7.869164063	7.888901806	8.065810004	7.756037054	7.983490614	8.004987249	7.979375218	7.699665082	7.725619727	8.011607939	8.009937934	7.850368929	7.948967863	7.917522951	7.826338875	7.837699119	7.955967189	8.154590459	7.875292137	7.6301323	8.11530082	8.130352082	7.865172653	7.986369956	7.705377551	7.94623953	7.798095519	7.962088995	7.946361748	7.834211966	7.843024889	7.828904021	7.755549395	8.06679431	8.153059973	8.218794431	7.827595746	7.847146645	7.888863093	7.783163423	7.595703289	8.009810426	7.929530275	8.091359263	8.212241303	8.038250887	8.299068839	7.854527785	7.903764531
ALOX12	8.259701593	8.195714692	8.065810004	7.681765657	7.949275632	7.770364461	8.420731887	8.196897605	8.037346075	8.265357622	7.494619108	7.888505324	8.085552935	8.824349014	7.784993285	7.751619923	7.947164555	8.063927781	7.810054524	7.845742968	8.870996288	7.965243681	7.980739576	8.343809919	7.968051297	7.862907152	7.642992994	7.813817001	8.314942913	8.002968404	8.228057546	7.936957027	7.708405586	8.20310628	7.937399847	7.854333184	7.846152489	8.122452833	8.714587047	8.081044687	8.648606892	8.139212396	8.169125863	8.880820065	8.266431233	8.188119582	8.403599092	9.023473615	8.065281652
ALOX12B	7.445986404	7.399722293	7.416198012	7.456278705	7.428859809	7.4790307	7.491583688	7.462027353	7.439370508	7.4720783	7.458108292	7.575941573	7.480162327	7.56074206	7.43976162	7.489018957	7.522537704	7.415418395	7.431008081	7.468689541	7.392717846	7.434344975	7.393311321	7.56555507	7.316503194	7.549268094	7.492639985	7.458378764	7.40411545	7.46210432	7.494143199	7.576227141	7.47021791	7.421876886	7.586252977	7.410044024	7.456936491	7.432881899	7.628661754	7.459245307	7.666452466	7.512730445	7.414075609	7.408395384	7.544387403	7.489776607	7.523155502	7.433319252	7.529058644
ALOX12P2	7.384602443	7.4259174405	7.4660070375	7.386861786	7.433282982	7.500730883	7.4672601215	7.417493993	7.352001729	7.3842276065	7.4111814955	7.4069102005	7.390674823	7.4999295265	7.452758511	7.4212626025	7.4507265735	7.5801953885	7.3666060245	7.4610117365	7.489326658	7.3545708925	7.4747063065	7.414149813	7.409090634	7.4046554045	7.414402467	7.389054525	7.413485608	7.4363297405	7.391435772	7.357226712	7.411849405	7.4561746185	7.416093412	7.3829754375	7.4678984205	7.4181837315	7.4847289745	7.4222208645	7.514724654	7.3733457895	7.392896278	7.3979373245	7.457679272	7.359933764	7.4018763325	7.363649221	7.387964051
ALOX15	7.997391195	7.562498851	7.608275163	7.5127713335	7.59435612725	7.4559229255	7.480810873	7.69783651025	7.575312649	7.57170847275	7.49282192725	7.6823747865	7.70862605825	7.4261635205	7.722384643	7.709789853	7.458715964	7.52441937275	7.7871204325	7.53334503425	7.48387426575	7.53549344925	7.5037463685	7.84059906075	7.7304201685	7.56712394375	7.612518471	7.5153374015	7.56701264325	7.52557970625	7.55423152175	7.677202894	7.59310310275	7.681836516	7.5599609715	7.447751095	7.60506023025	7.67792227075	7.609805453	7.61214867925	7.6853106305	7.61420630725	7.5545372725	7.55092689925	7.659100258	7.75489261225	7.761231141	7.65037000775	7.53301785625
ALOX15B	7.46841475666667	7.47061987266667	7.434954905	7.44287077933333	7.48939756633333	7.40782551466667	7.49039456733333	7.472043293	7.46300405266667	7.40840190433333	7.39574307266667	7.52916881233333	7.48408340066667	7.51894124433333	7.52861203833333	7.51709748566667	7.471116173	7.52453891966667	7.50982901733333	7.49228684433333	7.362686984	7.47063335066667	7.463156509	7.387955776	7.425502007	7.440982652	7.50774640466667	7.53406984433333	7.45444420633333	7.52833891233333	7.39937717033333	7.435717765	7.40428407566667	7.47613107633333	7.44442655933333	7.48721742733333	7.47970793966667	7.412433109	7.40780251033333	7.44833602266667	7.385761348	7.43905950466667	7.46145034633333	7.54123835933333	7.48390206433333	7.494021202	7.42867662966667	7.422210795	7.49798510333333
ALOX5	9.13958417866667	9.21300585466667	9.14394325566667	9.08889002666667	9.19492592833333	9.097785202	9.21450856333333	9.256267807	9.292699639	9.35592558166667	9.24331641666667	9.24725290033333	9.35999599733333	9.28164101866667	9.38626495766667	9.21543254033333	9.06836344366667	9.21044034566667	9.09836371466667	9.29196488033333	9.12638394233333	8.76131586666667	9.14270601433333	9.28131456566667	9.34285816233333	9.15155400133333	9.08327744966667	9.39230777833333	9.241765762	9.20634461666667	9.188499246	9.43420191233333	9.38422664333333	9.21552025466667	9.068437701	9.042125188	9.322498932	9.295277368	9.275868369	9.265787069	9.04114925766667	9.19743206533333	9.156557136	9.326208546	9.25034933166667	9.32108482966667	9.38542200433333	9.15719628466667	9.19629986133333
ALOX5AP	13.42566907	14.07759888	13.72316688	13.58812185	13.7181606	13.23814634	14.08828266	13.96906588	13.72163663	13.75211177	13.96151003	13.89018919	14.23067282	14.23079891	14.21592564	13.26511803	13.43877752	14.08854522	13.51447793	14.23928598	13.61022371	12.4756122	13.57274793	13.63230844	14.0401107	13.75159514	13.42032652	14.06637347	13.78800523	14.0882513	13.79382925	13.9195296	14.144588	13.55441981	13.55644176	13.60615522	13.96613947	13.78595708	13.76043602	13.77686569	13.30692655	13.54870248	13.25352951	13.45012025	13.4364266	14.01557416	14.07194494	13.33420745	13.40117284
ALOXE3	7.411181766	7.327692547	7.436951785	7.47553529	7.419637306	7.434599354	7.399635009	7.455441136	7.46330566	7.545998981	7.420947128	7.390151026	7.553154103	7.423636237	7.499627394	7.552235316	7.366075557	7.532719148	7.444348174	7.446080281	7.445554706	7.416026395	7.42422212	7.434944807	7.513079387	7.4392878	7.462103297	7.375211273	7.410353905	7.481372289	7.408956517	7.405564944	7.52213082	7.380302985	7.46068264	7.481425783	7.542125859	7.454586002	7.729010802	7.437362473	7.460178442	7.395911656	7.517454272	7.418712994	7.479587695	7.481078274	7.442968206	7.417166353	7.464739946
ALPI	7.437352856	7.558908249	7.405966454	7.465937425	7.52664668	7.4790307	7.558751547	7.475729186	7.621794201	7.51451616	7.467294581	7.412684884	7.462174793	7.454532519	7.430988221	7.365478404	7.544025554	7.449329558	7.450995165	7.610246929	7.531496446	7.523104399	7.524925357	7.459546676	7.513079387	7.506092979	7.47237287	7.375211273	7.473103176	7.455671287	7.62463723	7.417467742	7.402457566	7.394211426	7.508166865	7.490307198	7.419202523	7.461756787	7.537578615	7.560330232	7.595703289	7.409197806	7.537675919	7.449540046	7.438009875	7.481078274	7.453133499	7.504212117	7.426741406
ALPK1	9.111246762	9.074811079	9.524280712	9.22932741	9.646993518	9.153420525	8.886078434	9.544628138	9.469270022	10.16627236	9.102978396	9.823991627	9.659602528	9.357916817	9.938927934	9.133839216	9.116575935	9.459527922	8.875489094	9.625496472	9.312963306	8.749130261	9.873413418	9.766109629	10.31079333	9.798507833	9.068422774	10.17101399	9.410953305	9.618271036	9.341454913	9.353427046	9.716949612	9.428255152	9.078645789	9.384655819	9.955746272	9.545636506	9.469221305	9.492169971	8.852684776	9.418114892	9.211811121	9.767102737	8.969664595	9.871019716	9.669577562	8.806273398	9.19000316
ALPK2	7.521685534	7.69254876	7.436951785	7.446557964	7.44714377	7.565755135	7.505256986	7.573870296	7.585484192	7.450633102	7.548292025	7.479113925	7.581089718	7.693483588	7.603083208	7.662538674	7.544025554	7.532719148	7.659324897	7.569433643	7.548337616	7.540242762	7.691821047	7.45135597	7.555867817	7.618823822	7.759505463	7.520660887	7.54376694	7.487786266	7.568399916	7.429299166	7.610839778	7.530601186	7.379760225	7.623651074	7.577313881	7.598879956	7.456226078	7.459245307	7.609666003	7.812932912	7.486846463	7.622514626	7.438009875	7.489776607	7.453133499	7.623162606	7.492649536
ALPK3	7.40236751	7.451881463	7.458133087	7.485073431	7.275380544	7.343573152	7.456858728	7.442782012	7.314791057	7.439847834	7.354150943	7.285907216	7.498237943	7.439116993	7.331140482	7.321356083	7.377650165	7.466162658	7.437686074	7.453657148	7.445554706	7.406802067	7.38557335	7.326754606	7.394378329	7.431713254	7.47237287	7.403311858	7.341586119	7.318246678	7.365265908	7.369438125	7.452193198	7.490183436	7.363212167	7.383022255	7.38079777	7.373549821	7.456226078	7.41533217	7.394338334	7.439477765	7.455896839	7.449540046	7.378347035	7.524720111	7.432762024	7.417166353	7.358157877
ALPL	10.6117828	11.12410394	12.47424975	11.99324836	12.83048662	12.00131492	11.43362456	12.59134264	12.9241091	13.35989949	11.99421174	13.17214692	12.81349862	13.01459032	13.1594823	11.23879003	11.3909627	11.92715354	11.40816833	11.91653196	11.46388974	10.11728666	12.49605325	13.30198384	12.8393122	12.27641695	11.45461135	13.0759633	12.61258584	11.79336165	12.73512856	12.09338033	12.46855952	12.34573064	11.58549265	11.29522782	12.78974487	12.91416985	12.59625882	12.53846545	11.76858008	11.84007169	11.47929659	12.48702381	10.68153436	13.02920835	12.53002441	11.99978674	12.004314
ALPP	12.55854779	12.35906125	12.59079837	12.5113029	12.41645657	12.79208046	13.26419267	13.12593523	12.39469351	12.99191263	12.0214829	13.329302	11.53211309	11.81896525	12.71250774	13.3287097	13.07186494	12.906115	12.56754704	12.4072546	12.65713693	12.10213275	12.65267285	12.90435344	12.74785203	12.21826683	12.61136875	12.47111348	12.44433954	12.75360066	13.00659183	12.52421059	12.23278872	12.07256654	13.08582025	12.46408789	12.55133322	12.1374335	12.91131626	12.7802158	13.48280391	12.55763576	12.47985493	12.61794105	12.95925117	12.44854057	12.16676489	11.85335774	12.24172075
ALPPL2	7.749193643	7.685566875	7.634011186	7.706892448	7.632903311	7.859983206	7.749310561	7.583351417	7.732285521	7.750592033	7.760592148	7.618071345	7.609402061	7.7080015	7.654331503	7.558354422	7.789184805	7.908904664	7.7358344	7.649678144	7.694030723	7.573856491	7.715954231	7.61448364	7.652344214	7.598270905	7.546592859	7.503085085	7.637717649	7.603062018	7.710354522	7.597638738	7.657285784	7.701195359	7.6250114	7.596878871	7.553947076	7.694526909	7.594719701	7.661384034	7.813447574	7.68432435	7.64643772	7.520949325	7.667986609	7.778006539	7.73960045	7.58694576	7.68901372
ALS2	8.236747343	8.078639531	8.015612198	8.155968413	8.260661176	8.222982875	8.13036539	8.127400835	8.105908005	7.89571957	8.298348997	8.234897501	8.307711307	7.835947528	8.420740252	8.540064172	8.024292414	8.036826866	8.075314044	8.365710639	8.262430258	8.011172025	8.424236958	7.993214924	8.236809236	8.443539181	8.340076303	8.122319948	8.023121235	8.012892005	8.228057546	8.01349832	8.200372303	8.097625435	8.46078282	7.913273295	8.411269109	8.275468425	7.909244704	8.039494954	7.958684795	8.453734239	8.176130399	8.08306422	8.35936313	7.858684841	8.104054693	8.021308231	8.167835498
ALS2CL	7.44225226033333	7.489406146	7.44453927533333	7.41698916666667	7.45692429333333	7.42950269133333	7.415804817	7.453984783	7.482980446	7.39446725066667	7.45150813133333	7.408764566	7.45325436566667	7.438963153	7.40415000033333	7.432570319	7.511572058	7.392438655	7.45093568566667	7.425115907	7.60857995933333	7.55622390133333	7.46285927233333	7.42393227333333	7.48037528333333	7.461556193	7.54239781866667	7.45707022466667	7.51354181	7.46404976566667	7.43169931266667	7.492958969	7.48356187233333	7.38473527433333	7.471226712	7.44283757666667	7.444409899	7.46338275966667	7.40815828466667	7.456294595	7.45303142366667	7.43354747833333	7.43831869866667	7.45572349766667	7.50224639266667	7.46082974366667	7.446220692	7.45964706633333	7.40391244766667
ALS2CR11	7.419950662	7.336843218	7.405966454	7.386861786	7.391655671	7.522747461	7.340265421	7.375108466	7.373945993	7.340538804	7.314844173	7.37880441	7.417472595	7.392472554	7.377256588	7.379850955	7.366075557	7.346563892	7.34234336	7.351982236	7.392717846	7.443437372	7.370076945	7.3603992	7.439707032	7.416473004	7.37088873	7.393986454	7.397878706	7.423404088	7.451909993	7.44105828	7.47021791	7.51717457	7.363212167	7.392050469	7.367855341	7.483081064	7.651158371	7.370672782	7.328935535	7.386951194	7.414075609	7.32482683	7.479587695	7.333947049	7.360164326	7.367825666	7.417104073
ALS2CR12	7.570182219	7.526883531	7.458133087	7.396980943	7.474157792	7.41962922	7.610400567	7.449027146	7.46330566	7.418142535	7.57468368	7.543999973	7.52555252	7.620221531	7.43976162	7.576496184	7.423287417	7.363911393	7.450995165	7.476145198	7.339040688	7.582117619	7.587726833	7.516689888	7.618416618	7.469282284	7.602684058	7.572320375	7.651502812	7.384382035	7.485753386	7.332705707	7.538691146	7.408069201	7.46068264	7.427965408	7.393670982	7.468896054	7.408933001	7.459245307	7.3158432	7.439477765	7.445502033	7.470003781	7.369681362	7.403194329	7.370659899	7.637410679	7.520043422
ALS2CR13	9.223471276	9.480021536	9.42077071	10.09861429	9.897110379	9.481889782	8.945052279	9.2465783	9.156167199	8.894544767	9.735717778	8.95952642	9.624540748	8.956609286	9.174637175	9.969332415	9.569244916	9.109134107	9.068927539	9.791515888	8.830406508	11.13363064	10.2540496	9.063877739	9.028129484	10.32960149	11.14369759	9.149806767	9.291881424	9.404125753	9.262921439	9.707153565	10.22538724	9.457679342	9.003660012	10.23660086	10.00878201	9.293044426	9.340245901	9.511726041	9.670669233	9.246444016	9.037280399	9.558583372	9.472711794	8.471613977	8.796823416	9.490541818	9.516105382
ALS2CR14	10.01717996	9.776007001	10.12471903	9.877987609	9.792357645	10.23776393	10.81624643	10.82197214	9.772727142	9.912364451	9.279644786	10.58766713	8.894767547	9.107383282	9.77961967	9.948656075	10.19670111	9.931453157	9.372169801	9.539179776	10.73355067	9.742079229	11.49560066	10.97936712	10.84765163	9.938931851	9.992994941	10.30238638	9.842732178	10.30366841	10.77423434	9.85851588	9.505661863	10.00420844	10.51787378	10.64547073	9.96269805	9.776641338	10.58416306	9.562603462	10.72088803	9.513020131	9.557301667	9.737715421	10.13938047	9.668505069	9.641903647	9.039523552	9.375472704
ALS2CR16	7.48848384	7.477324812	7.479784082	7.522650423	7.560455237	7.508254275	7.384998315	7.455441136	7.5632735	7.493368202	7.539431445	7.511733756	7.435319703	7.469884386	7.395369836	7.47592374	7.423287417	7.415418395	7.464246836	7.520036214	7.462963892	7.470436207	7.486070656	7.45135597	7.548798381	7.584419846	7.55137381	7.375211273	7.473103176	7.526212636	7.535672527	7.618718194	7.482037562	7.490183436	7.476580954	7.427965408	7.577313881	7.545419595	7.444461261	7.407949513	7.652108653	7.59344217	7.486846463	7.470003781	7.47133974	7.489776607	7.432762024	7.417166353	7.474099885
ALS2CR2	11.03833799	11.07968585	12.27386668	12.38245812	11.75491987	13.23025042	10.16148502	13.12156397	12.66996196	13.09583546	11.9838364	11.90482941	12.18448964	12.69704684	11.20707393	10.79916059	12.06933649	12.68604262	12.73815552	11.96386663	13.24702955	12.93212265	12.26010122	11.7505449	11.22390903	11.8082838	11.41521545	11.69860777	12.61880307	11.51478133	11.9622171	12.61442933	10.95430638	12.37511845	11.47759101	12.41961321	11.66463738	12.28249751	12.24454164	12.47779233	12.66690481	11.56374461	13.01898876	12.32767796	11.44183539	11.67312656	12.20100777	12.58400163	12.15198802
ALS2CR4	7.496850203	7.620436836	7.513218979	7.485073431	7.509383356	7.343573152	7.597656242	7.442782012	7.592816807	7.482741807	7.539431445	7.479113925	7.355026434	7.590584035	7.603083208	7.527394515	7.522537704	7.598112244	7.503713793	7.596797678	7.374914037	7.582117619	7.571936086	7.50038872	7.625249342	7.60515166	7.651753622	7.572320375	7.576743417	7.526212636	7.502504859	7.586974186	7.605971759	7.51717457	7.500294152	7.677471358	7.577313881	7.490127315	7.537578615	7.444671374	7.394338334	7.579462655	7.527583144	7.398053805	7.463058197	7.489776607	7.463258021	7.504212117	7.501838565
ALS2CR8	7.593851548	7.477324812	7.490797241	7.698558247	7.58516972	7.508254275	7.470842595	7.419416905	7.578116143	7.597925675	7.430301819	7.435015991	7.408558304	7.469884386	7.422161597	7.495509199	7.377650165	7.532719148	7.594730328	7.48356059	7.392717846	7.565537741	7.431945129	7.467728737	7.513079387	7.5206054	7.574983167	7.538059467	7.466781482	7.449232187	7.510838494	7.554487868	7.52213082	7.449344234	7.539524443	7.401057129	7.577313881	7.497143065	7.420815645	7.422694252	7.568033496	7.52811655	7.597499251	7.303572592	7.463058197	7.420466017	7.391526128	7.519571538	7.501838565
ALX3	7.489756017	7.476129954	7.6047327	7.542805293	7.4904768915	7.4641407215	7.4831526095	7.527069754	7.470759597	7.4696938625	7.56590206	7.456588888	7.5017968145	7.3992390865	7.4606166515	7.4874726815	7.471489387	7.548282775	7.5521885435	7.4604664255	7.524278643	7.3488118045	7.6129147425	7.537030619	7.401775342	7.525688166	7.4830454685	7.5247553865	7.5086786755	7.526209014	7.5137386405	7.502220964	7.3833068905	7.528764711	7.4914068645	7.4680436715	7.4667661025	7.4886009775	7.4847289745	7.410663097	7.4607242965	7.5278663065	7.497086401	7.515532273	7.4583917715	7.6005964555	7.509888395	7.4872589	7.487822726
ALX4	7.357611759	7.399722293	7.416198012	7.396980943	7.30505682	7.493682089	7.384998315	7.403475784	7.390520225	7.407218533	7.411547772	7.479113925	7.462174793	7.515573177	7.413282483	7.428865399	7.533305309	7.398336666	7.404120625	7.476145198	7.320978577	7.505752993	7.493823812	7.467728737	7.4247096	7.484097458	7.462103297	7.431036414	7.441616556	7.416926272	7.477335289	7.369438125	7.36365107	7.503702156	7.468641465	7.587973598	7.43185733	7.432881899	7.526058275	7.430037218	7.3158432	7.456328118	7.360858962	7.480214268	7.42113905	7.420466017	7.339047721	7.384420194	7.297369346
AMAC1	7.578114534	7.597763414	7.501940971	7.494552954	7.40103455	7.579934458	7.629311844	7.814121774	7.607375986	7.628809813	7.60945516	7.511733756	7.553154103	7.82202558	7.499627394	7.623327111	7.445732751	7.363911393	7.536348	7.534347358	7.462963892	7.416026395	7.667667401	7.516689888	7.632058587	7.498791412	7.570300152	7.670753793	7.803541873	7.69264302	7.640467207	7.618718194	7.586058154	7.51717457	7.444702405	7.579076187	7.38079777	7.483081064	7.583350453	7.495480163	7.813447574	7.535689343	7.350084637	7.693829728	7.560265969	7.542298313	7.591220374	7.496478984	7.474099885
AMAC1L1	7.538024047	7.390869553	7.436951785	7.37667151	7.419637306	7.374237302	7.442747745	7.408647517	7.406949002	7.429018295	7.430301819	7.423875071	7.417472595	7.469884386	7.377256588	7.435706244	7.377650165	7.311588872	7.490600839	7.399765999	7.514535367	7.514454942	7.439668414	7.581850332	7.597778777	7.476705032	7.446524379	7.365762007	7.335284249	7.46853182	7.408956517	7.393591737	7.415112806	7.435635044	7.420557345	7.392050469	7.542125859	7.476004061	7.444461261	7.451965231	7.381245352	7.426624184	7.507288846	7.480214268	7.463058197	7.472392487	7.412226537	7.384420194	7.546913259
AMAC1L2	7.533671308	7.511766592	7.60884122166667	7.56298030833333	7.53864086533333	7.59827152366667	7.562044231	7.53435751933333	7.49311828633333	7.51014880133333	7.528171535	7.56882095566667	7.490878865	7.48940457233333	7.53140997633333	7.58397961433333	7.47873878866667	7.58159115	7.58993884866667	7.55082596766667	7.54498685433333	7.542331828	7.535834184	7.45678473366667	7.536708199	7.55131054766667	7.50093402533333	7.49009129233333	7.643343066	7.55184176033333	7.587198878	7.57899479	7.51059090566667	7.556374573	7.53154181233333	7.49606372166667	7.527454242	7.58309562266667	7.51788617066667	7.51709164833333	7.478046865	7.56032945	7.57090179766667	7.55134242266667	7.59928598766667	7.71086132166667	7.57140590166667	7.508510017	7.468678118
AMACR	7.55620509166667	7.75403407166667	7.634166534	7.67694066466667	7.629369132	7.55546777733333	7.74021728166667	7.50296506433333	7.66369859166667	7.55982480533333	7.61811178	7.572079282	7.594051431	7.55917665633333	7.67367835966667	7.50984636633333	7.53758395633333	7.58582543733333	7.56209773066667	7.59811603	7.60599460066667	7.55481872333333	7.63923853933333	7.657991864	7.64472038	7.629666934	7.654781128	7.76496586066667	7.58479764466667	7.55818819833333	7.605624966	7.64216847033333	7.74049128666667	7.51699000566667	7.62238142	7.57950873233333	7.58631000533333	7.69566639966667	7.498888295	7.55313406533333	7.58376586733333	7.54690318333333	7.59067274433333	7.54782902833333	7.61203265566667	7.60856357566667	7.526708658	7.544687744	7.61631050066667
AMBN	7.4107046	7.4478815155	7.44804638	7.43427937025	7.4542363595	7.4407720595	7.41700590725	7.432926975	7.430765791	7.397785759	7.4497277415	7.527690634	7.40413499925	7.41194170725	7.3769226615	7.4268247795	7.50521601375	7.389302318	7.42578895075	7.4072502735	7.47876094225	7.4048901285	7.4202886665	7.426658712	7.390194792	7.420191913	7.456122533	7.402382869	7.408887926	7.47812209975	7.4018883825	7.390269162	7.447125625	7.49337811675	7.440655249	7.441056349	7.4534799035	7.41629298325	7.32406150025	7.37965236825	7.45712095925	7.3979714805	7.40606234525	7.39252636125	7.46448777275	7.40324262275	7.41157950675	7.42683708325	7.41438685775
AMBP	7.419950662	7.502328871	7.416198012	7.407030391	7.419637306	7.449489523	7.545554625	7.449027146	7.4313196	7.407218533	7.521610768	7.44610902	7.444257681	7.500403236	7.499627394	7.469318376	7.445732751	7.499592709	7.424313385	7.415366935	7.514535367	7.514454942	7.331158892	7.50038872	7.4247096	7.542147621	7.482551239	7.520660887	7.441616556	7.474954307	7.510838494	7.565398171	7.446107473	7.463005003	7.420557345	7.454741046	7.456936491	7.403485564	7.560524948	7.46651282	7.527110259	7.422298489	7.507288846	7.480214268	7.504132158	7.46371795	7.610313829	7.473064739	7.397667187
AMBRA1	7.624819392	7.434680613	7.524634678	7.531905949	7.483050262	7.537161857	7.558751547	7.555527552	7.533160415	7.545998981	7.539431445	7.490028382	7.805681033	7.56074206	7.540649128	7.564437475	7.511721536	7.725782957	7.614134291	7.649678144	7.339040688	7.523104399	7.517134906	7.492232199	7.484046911	7.461829199	7.47237287	7.511895062	7.517801486	7.673548846	7.560258907	7.498738621	7.476147618	7.421876886	7.452703344	7.427965408	7.530214584	7.476004061	7.51450546	7.625216197	7.500168304	7.500979384	7.486846463	7.271344782	7.504132158	7.489776607	7.401897004	7.48090539	7.483403198
AMD1	8.729413338	9.7087200445	9.5027058355	9.493394368	9.3159448605	9.2803506765	9.2132733255	9.148677739	9.7598059055	8.779406387	9.5682185215	9.135641103	9.956142524	8.7678189585	9.350987819	8.8180415485	9.20319933	9.3190722035	8.835092531	9.8599807155	8.7914459315	9.2919751755	9.6481679885	9.245047544	9.6076599185	9.6739156775	9.629391246	9.288023686	9.4071992155	9.2427230605	9.2931076775	10.010461007	10.193414143	9.091371476	8.8611342565	9.242832118	10.0046784705	9.4387556105	9.395470721	9.1371967195	8.3874763045	9.1239992545	9.1128724465	9.247551738	9.0118913495	8.701681064	9.3835380545	9.059977316	9.2676096335
AMDHD1	7.677418645	7.566784722	7.700219831	7.681765657	7.64063519	7.594035869	7.545554625	7.644492579	7.636072113	7.659526603	7.719519564	7.649355988	7.489188064	7.649664303	7.675327056	7.442507358	7.586455843	7.415418395	7.536348	7.6301323	7.740056005	7.769976027	7.408772672	7.549267028	7.638844228	7.491459578	7.739636323	7.589180631	7.485789958	7.494196726	7.725574674	7.597638738	7.763089012	7.490183436	7.539524443	7.668484936	7.577313881	7.490127315	7.594719701	7.567528411	7.595703289	7.557930087	7.577694953	7.470003781	7.560265969	7.622536912	7.513273145	7.615987651	7.681129007
AMDHD2	8.227440712	7.973324599	8.136218893	7.842389598	7.908328714	7.921721052	8.092289083	7.995019369	8.24791884	7.93247635	7.93130549	8.082348699	8.319848495	8.323621238	8.069732122	8.190181264	7.96471238	8.23855303	8.046273807	8.006050479	7.912022998	8.135537368	7.909892587	8.090501922	8.2992147	8.044291952	7.931980806	8.329828319	8.156637319	7.924961016	8.053374199	8.071174215	8.046637876	8.503860219	8.196798903	8.129629772	8.131173528	8.033807181	7.857837848	7.825115553	8.141040477	7.99554343	8.027733307	7.805234351	8.062515092	8.16277238	8.215205678	7.999466635	7.986701599
AMELX	7.411181766	7.327692547	7.436951785	7.324601094	7.410361994	7.41962922	7.449819231	7.393534078	7.373945993	7.340538804	7.402102668	7.390151026	7.337091965	7.454532519	7.395369836	7.401100879	7.307119133	7.381168316	7.404120625	7.335726631	7.445554706	7.29311539	7.408772672	7.284081374	7.355815065	7.393384715	7.398476787	7.375211273	7.40411545	7.358121122	7.374063826	7.475892881	7.383208751	7.309980071	7.363212167	7.355789606	7.506127503	7.432881899	7.444461261	7.407949513	7.355089934	7.400360981	7.38227487	7.449540046	7.446393483	7.403194329	7.412226537	7.48090539	7.358157877
AMELY	7.463119044	7.417292971	7.458133087	7.456278705	7.465208838	7.493682089	7.525539771	7.408647517	7.548288406	7.385217355	7.494619108	7.435015991	7.471158627	7.500403236	7.413282483	7.533659756	7.434539859	7.432415407	7.450995165	7.534347358	7.531496446	7.514454942	7.517134906	7.50854101	7.491343895	7.513364301	7.462103297	7.42183707	7.397878706	7.436333606	7.552090756	7.498738621	7.487887457	7.688323586	7.516025347	7.490307198	7.444435876	7.51108404	7.38504328	7.502701704	7.420583221	7.524300139	7.38227487	7.592037749	7.479587695	7.43774832	7.473341886	7.511909602	7.417104073
AMFR	8.476257037	8.369444099	8.4651339725	8.539589262	8.252875122	8.641679684	8.4071794795	8.7248973485	8.4520008145	8.8013919825	8.4562691525	8.4080846885	8.4476174315	8.3938384925	8.454108784	8.5873559985	8.493562772	8.678305296	8.433443951	8.235285228	8.558475714	8.5915546745	8.283390004	8.42767867	8.32491064	8.562992679	8.3307031835	8.2911625735	8.636977178	8.2123213955	8.303348042	8.771349646	8.2663555835	8.559667739	8.523259584	8.4975431495	8.550275759	8.667905261	8.4720516045	8.50218084	8.713474359	8.5734535195	8.465363439	8.4846366395	8.4381936835	8.35390669	8.3143371855	8.5022060605	8.7829014205
AMH	7.40236751	7.355021557	7.416198012	7.426925608	7.363217715	7.4790307	7.484701012	7.37954685	7.479081394	7.351798944	7.402102668	7.37880441	7.498237943	7.423636237	7.413282483	7.428865399	7.511721536	7.499592709	7.47085297	7.468689541	7.211095226	7.434344975	7.431945129	7.484070606	7.4247096	7.446831968	7.467249584	7.503085085	7.42909251	7.507008995	7.356437812	7.429299166	7.476147618	7.530601186	7.420557345	7.392050469	7.393670982	7.490127315	7.324546269	7.400544773	7.420583221	7.435213812	7.445502033	7.449540046	7.290027172	7.455053331	7.513273145	7.519571538	7.474099885
AMHR2	7.330206824	7.426009911	7.490797241	7.465937425	7.50066357	7.281272839	7.435644057	7.505331419	7.479081394	7.418142535	7.565917421	7.44610902	7.480162327	7.376786285	7.340455314	7.442507358	7.411973861	7.432415407	7.404120625	7.562495048	7.514535367	7.461483868	7.377828957	7.459546676	7.439707032	7.446831968	7.482551239	7.47639188	7.485789958	7.46853182	7.365265908	7.629132067	7.383208751	7.435635044	7.371504184	7.410044024	7.469357544	7.358373806	7.408933001	7.610768698	7.394338334	7.417952198	7.476568551	7.345918686	7.352240854	7.481078274	7.401897004	7.376141448	7.348151132
AMICA1	12.50611721	12.39532828	12.43196437	12.23627499	12.61413477	12.13958471	12.47405589	12.65149325	12.57034885	12.87300633	12.49956743	12.55732312	12.81208289	12.68168875	13.1560474	12.23581917	12.47060898	12.22086275	12.31182015	12.85395708	12.60690367	12.2753869	12.99459861	12.76898156	13.12463082	12.71163155	12.54088663	13.09001658	12.51565862	12.81518462	12.53445069	12.80138187	12.97695016	12.70397273	12.29645992	12.89230034	13.02522265	13.04226289	12.88671655	12.53201956	12.38838888	12.75262238	12.25476853	12.5336226	12.41307521	13.09932353	13.01004788	12.21237997	12.44320989
AMIGO1	7.58600426	7.835388083	7.479784082	7.612906266	7.742601919	7.537161857	7.591242538	7.593041016	7.502474106	7.525040837	7.702881448	7.659729115	7.562426666	7.545741214	7.548672209	7.705488051	7.586455843	7.662437981	7.704169171	7.548500056	7.531496446	7.646056873	7.627517433	7.557410491	7.555867817	7.632377341	7.647382113	7.770239538	7.617172062	7.590233511	7.568399916	7.618718194	7.596103624	7.543982507	7.547334881	7.472538542	7.789537396	7.858236047	7.549067254	7.617989804	7.710047951	7.56518546	7.779034857	7.632683222	7.591648563	7.55995917	7.562286706	7.637410679	7.483403198
AMIGO2	7.601656551	7.558908249	7.895182137	7.604100221	7.45620397	7.717481427	7.616731535	7.677271791	7.614602681	7.535534634	7.583419914	7.533282019	7.516418226	7.751248114	7.58014381	7.726265287	7.607415735	7.598112244	7.568823884	7.476145198	7.740056005	7.378880385	7.532727247	7.61448364	7.583903623	7.639109908	7.50760841	7.58077312	7.644602783	7.500604146	7.426225408	7.532425735	7.575836422	7.51717457	7.594014818	7.596878871	7.63406244	7.552199961	7.479644199	7.654150034	7.739456188	7.546898995	7.665791836	7.714218837	7.438009875	7.759766549	7.523155502	7.772824843	7.599052346
AMIGO3	7.437352856	7.57460874	7.501940971	7.446557964	7.518044554	7.389448359	7.484701012	7.413959683	7.4313196	7.525040837	7.503652168	7.435015991	7.498237943	7.485174126	7.499627394	7.508375922	7.511721536	7.449329558	7.464246836	7.527211637	7.662620853	7.406802067	7.587726833	7.50038872	7.45459462	7.408807296	7.403915791	7.47639188	7.447891559	7.551808161	7.365265908	7.464355997	7.493697026	7.449344234	7.555135377	7.481425783	7.481697434	7.504128559	7.373034239	7.385662718	7.595703289	7.489046142	7.486846463	7.561581288	7.446393483	7.489776607	7.473341886	7.58694576	7.36811339
AMMECR1	7.84780943766667	7.797541522	7.84781116466667	7.909177251	7.925315205	7.83211388766667	7.84040337066667	7.66294852633333	7.83501597266667	7.743234683	7.72778435066667	7.74460837033333	7.80075034333333	7.64639319166667	7.72006964233333	7.78078519533333	7.80204402166667	7.777849008	7.81170710733333	7.782386187	7.88286571366667	7.996888022	7.831806446	7.78232578	7.761026246	7.94281544166667	8.08588339366667	7.80745903666667	7.86267154166667	7.76951837	7.88552702766667	7.80271251	7.751406463	7.784304461	7.868382407	7.86690968266667	7.759297766	7.83144601166667	7.67216910733333	7.78101000233333	7.89412051333333	7.91244953566667	7.78808041833333	7.685669113	7.80803586066667	7.69068364166667	7.71888891666667	7.86063033266667	7.737279525
AMMECR1L	7.849947793	7.841456068	7.922652605	8.041723453	8.071631231	7.909524756	7.854067162	7.934998007	7.901642544	7.959420515	7.988958125	7.897911468	7.993802075	7.877175874	7.882416999	8.096460337	7.827705138	7.981131622	7.980274149	8.154280199	7.770032658	7.98263847	7.895156768	7.696219625	7.962636436	8.054167478	8.208936323	7.835079434	7.817087952	7.946409795	7.807164713	8.057030425	8.000567118	7.701195359	7.956666117	7.828460577	8.138441846	7.801883677	7.978528695	7.996616282	7.857698529	8.132659515	8.058891027	7.893749673	8.242090587	7.668039955	7.88558092	8.069217793	8.082860296
AMN	7.437352856	7.460410726	7.490797241	7.485073431	7.483050262	7.565755135	7.377629123	7.430784027	7.479081394	7.418142535	7.411547772	7.50090127	7.507314005	7.408088641	7.386337879	7.386975264	7.366075557	7.516193058	7.34234336	7.31930702	7.247983943	7.350606496	7.370076945	7.36875295	7.469374036	7.393384715	7.398476787	7.384619508	7.479439024	7.416926272	7.408956517	7.510045927	7.433821763	7.366343296	7.420557345	7.525800713	7.481697434	7.418250014	7.420815645	7.444671374	7.328935535	7.430929288	7.455896839	7.480214268	7.32580355	7.446397258	7.532997916	7.376141448	7.501838565
AMN1	7.578114534	7.664325668	7.513218979	7.795880343	7.685704959	7.622005882	7.571833155	7.475729186	7.60011405	7.503959125	7.727794818	7.649355988	7.696775307	7.56074206	7.754217425	7.736487743	7.586455843	7.757093517	7.523316909	8.015787034	7.64670075	7.646056873	7.548368568	7.50854101	7.638844228	7.612002618	7.884843513	7.670753793	7.524260898	7.679923375	7.73314117	7.67992415	7.720524428	7.380302985	7.578484795	7.579076187	7.789537396	7.907048333	7.456226078	7.603552693	7.407449117	7.726145683	7.547733049	7.602192952	7.637808862	7.489776607	7.523155502	7.608778596	7.68901372
AMOT	7.728063813	7.566784722	7.741488125	7.681765657	7.707443376	7.663382437	7.726134649	7.688423976	7.5632735	7.679922739	7.600805001	7.680395868	7.647803955	7.530685372	7.625440879	7.71593281	7.628216309	7.678363026	7.659324897	7.603541613	7.662620853	7.783630687	7.611545733	7.784903194	7.576930615	7.64581318	7.55137381	7.614130676	7.665339718	7.641564412	7.608702101	7.629132067	7.657285784	7.688323586	7.686710293	7.508057849	7.645116252	7.731185439	7.794289241	7.495480163	7.739456188	7.726145683	7.567742134	7.581884836	7.872304111	7.604525395	7.675922372	7.785701102	7.599052346
AMOTL1	7.40236751	7.494043638	7.416198012	7.494552954	7.576993505	7.690584003	7.399635009	7.436702205	7.423232392	7.439847834	7.430301819	7.468156705	7.39073473	7.649664303	7.377256588	7.401100879	7.445732751	7.565554896	7.484029308	7.415366935	7.565055842	7.452483966	7.408772672	7.418487384	7.527442076	7.34638815	7.393011908	7.42183707	7.603587859	7.46853182	7.510838494	7.738095127	7.493697026	7.476617894	7.476580954	7.410044024	7.506127503	7.447383436	7.502919382	7.451965231	7.460178442	7.48502778	7.455896839	7.470003781	7.386976639	7.385920479	7.422514839	7.457275263	7.397667187
AMOTL2	7.817243622	7.620436836	7.797399661	7.456278705	7.552093974	7.594035869	7.512048006	7.677271791	7.607375986	7.618535084	7.600805001	7.711178883	7.686917864	7.530685372	7.572369942	7.570484665	7.554699608	7.614290196	7.627062944	7.512821002	7.581648153	7.540242762	7.517134906	7.459546676	7.527442076	7.625615354	7.763432694	7.572320375	7.830544363	7.564609286	7.73314117	7.44105828	7.570659843	7.503702156	7.508166865	7.56130106	7.393670982	7.504128559	7.617374675	7.610768698	7.595703289	7.671987387	7.557754975	7.45977957	7.479587695	7.805192409	7.523155502	7.549865765	7.615951212
AMPD1	7.366654544	7.399722293	7.490797241	7.396980943	7.275380544	7.464299909	7.370225726	7.413959683	7.439370508	7.461375984	7.34440691	7.423875071	7.399646611	7.515573177	7.368126807	7.415063751	7.411973861	7.293957075	7.404120625	7.505565916	7.392717846	7.350606496	7.377828957	7.36875295	7.340181842	7.370023009	7.436019619	7.449307471	7.447891559	7.436333606	7.39156969	7.320332215	7.396076341	7.557319025	7.444702405	7.454741046	7.481697434	7.490127315	7.432658087	7.378182099	7.513608088	7.48502778	7.392917627	7.418712994	7.32580355	7.46371795	7.360164326	7.441340947	7.36811339
AMPD2	7.48830744266667	7.419516982	7.510476031	7.48804555666667	7.42504259533333	7.57262119233333	7.411358669	7.65329765166667	7.55043493566667	7.454199934	7.45772099266667	7.481740014	7.43576286766667	7.50436577366667	7.38622362533333	7.51778522066667	7.441412827	7.44369150766667	7.47301225666667	7.46559784133333	7.42780399833333	7.35689016333333	7.525220411	7.45660726766667	7.51934087166667	7.45893026966667	7.470297131	7.49366364766667	7.51619659066667	7.54114331566667	7.46873653533333	7.439445635	7.46407844066667	7.50720423633333	7.41766451233333	7.47840074833333	7.52449059433333	7.477328741	7.47170565966667	7.46361434333333	7.610091565	7.52926875133333	7.43472952566667	7.49020077566667	7.47234112633333	7.57259191066667	7.471821124	7.46172169366667	7.553778537
AMPD3	7.5159821575	7.52335998	7.520221903	7.48557386675	7.50440656825	7.481541262	7.460904186	7.46101694375	7.502183003	7.5029327515	7.46077327475	7.51685216975	7.5693097635	7.3767319035	7.5024811845	7.48643185725	7.46237883925	7.43589546075	7.4850441595	7.4883517815	7.37883732225	7.47019417775	7.4363652335	7.4612259455	7.4848705055	7.50217397075	7.462941946	7.4936746675	7.496615495	7.4682273365	7.4304186815	7.51819208325	7.50150592675	7.4458326025	7.49519873825	7.50132808675	7.47344087525	7.5322115105	7.36589258375	7.456416916	7.48359993425	7.530733288	7.53729479125	7.480045163	7.47910915575	7.496972234	7.52524772675	7.46150375625	7.48791208975
AMPH	7.546128225	7.408530268	7.416198012	7.522650423	7.50066357	7.41962922	7.641784052	7.60294047	7.423232392	7.4720783	7.626673855	7.423875071	7.480162327	7.56074206	7.640017845	7.514752791	7.38915692	7.482916468	7.529835862	7.616913732	7.514535367	7.523104399	7.455119949	7.581850332	7.469374036	7.549268094	7.546592859	7.449307471	7.435350581	7.526212636	7.477335289	7.554487868	7.570659843	7.543982507	7.468641465	7.481425783	7.656068691	7.518009751	7.502919382	7.625216197	7.355089934	7.386951194	7.557754975	7.377291165	7.45474285	7.515959325	7.610313829	7.527198022	7.510969963
AMT	8.565050315	8.172097425	8.200983704	8.186058904	8.000335544	7.957857449	8.433761245	8.102713091	8.026504278	8.238703592	8.177905546	8.270029824	8.069562788	8.020151253	8.22704428	8.340355097	8.369230095	8.103599601	8.021408648	8.105075465	8.335829821	8.942830178	8.26589225	8.084311972	8.000025198	8.278277991	7.998706171	8.176503077	8.110494429	8.303537736	8.243694814	7.920998237	7.975517394	8.449535774	8.525429288	8.426235069	7.959945613	7.959254862	8.503953867	8.182365663	8.508261806	8.19911877	7.963039789	7.844977458	8.547125972	8.315235446	8.104054693	8.115514526	8.11171644
AMTN	7.445986404	7.355021557	7.395822868	7.396980943	7.45620397	7.404578945	7.428507952	7.375108466	7.4313196	7.461375984	7.373481602	7.479113925	7.399646611	7.376786285	7.321781739	7.455991168	7.366075557	7.363911393	7.477446903	7.438462883	7.445554706	7.331575314	7.431945129	7.343625399	7.308548296	7.506092979	7.359665408	7.35627198	7.379164945	7.449232187	7.426225408	7.270224089	7.376723248	7.394211426	7.444702405	7.364893746	7.43185733	7.381085343	7.348882721	7.400544773	7.486786488	7.400360981	7.403517686	7.345918686	7.438009875	7.420466017	7.339047721	7.334190762	7.387868561
AMY1A	8.310036393	8.21279812866667	8.546314834	8.19329144033333	8.27437582766667	8.23739025033333	8.286627001	8.35441072233333	8.24557301966667	7.979425396	8.00566246266667	8.20564532533333	8.01318696166667	8.003082925	8.057059958	8.13214699733333	8.04009080766667	8.06667601966667	8.06048834833333	7.98159430533333	8.19330742733333	8.08994939866667	8.18362778133333	8.18872422533333	8.182151989	8.136899154	8.14732618	8.20342151866667	8.17014885633333	8.237450492	8.17428432366667	8.28689122866667	8.179914507	8.15509995266667	8.24371298133333	8.18819337566667	8.15711481	8.02356616066667	8.34294340766666	8.11562481366667	8.13423574	8.148152603	8.03197104933333	8.06033388333333	8.22021467033333	8.099835954	7.997752193	7.86620105466667	8.06711442966667
AMY1B	8.05455220333333	8.125908909	8.06660306833333	8.06887268366667	8.111350316	8.04336998233333	8.110394928	8.029805487	8.03032989866667	7.83518582166667	7.85302350933333	8.02275559566667	7.86174318766667	7.668146785	7.87623535066667	7.91754935	7.89523044466667	7.95687961066667	7.77733014833333	7.82007860733333	8.01396097	7.80669087866667	8.00329309266667	7.99881250866667	8.106382829	8.03329033233333	7.963005572	8.082979245	8.03091223333333	8.01144700466667	8.053070886	8.26590900133333	8.19804472666667	8.00406464633333	7.971293302	7.90589343966667	8.053146037	7.975412044	8.04788769833333	7.98697467366667	8.0215138	7.895324064	7.829198806	7.82097688266667	7.96189473933333	7.82726915866667	7.712499941	7.75329752833333	7.88157962333333
AMY1C	13.29745634	12.32581746	12.3002014	13.23102525	13.11125192	13.03898118	12.80487118	12.90237213	12.82792906	12.65954229	13.10858451	12.44355697	12.90485569	12.89167774	12.76083406	12.93465382	12.27735138	13.04224846	12.92608074	12.09141308	12.6385262	12.13401035	12.42692286	12.42652294	11.85842152	12.72667796	12.21268522	12.63463909	12.60666044	12.78500899	12.68768031	13.01963328	12.71769323	12.5692096	12.82253241	12.51500958	12.94629764	12.04548692	12.06587048	13.41888939	12.83912254	13.37909879	13.12638658	13.3290053	13.16721513	12.9334885	13.28025485	13.44730159	13.39064478
AMY2A	7.6228715415	7.6262560365	7.559874164	7.723795499	7.70658794225	7.63834946325	7.701456284	7.60295471625	7.62016831175	7.73819224075	7.69231362675	7.65896928725	7.60706989075	7.7097030355	7.76187790475	7.7491817835	7.695102857	7.6186638875	7.62090697025	7.6917164665	7.62373531975	7.66131644725	7.682244546	7.6529043545	7.69640236725	7.691154848	7.67942203875	7.731034398	7.68468625725	7.7543030365	7.720247758	7.66586492975	7.665533994	7.60087067475	7.77020162325	7.6306686525	7.73401430075	7.61171397	7.656235621	7.69946541825	7.5915065775	7.76440313725	7.64758823	7.69478402175	7.82044590125	7.7070442875	7.73824540225	7.68966470425	7.6935503175
AMY2B	7.646201799	7.714835231	7.5809833305	7.8918819415	7.795321219	7.590890668	7.66629441	7.688052437	7.731972688	7.636506589	7.669180751	7.6512558685	7.6927234575	7.43882334	7.738958928	7.7827946635	7.6586842975	7.6931200695	7.645841487	7.759967894	7.682446501	7.590513699	7.6756216545	7.598229835	7.721346316	7.6286287665	7.722214894	7.8094563745	7.6878492455	7.90087728	7.7161874925	7.737676679	7.8736517315	7.536029558	7.6194684585	7.650719171	7.696636305	7.6523726275	7.531818445	7.7628580305	7.5825378685	7.786926546	7.746204876	7.742160303	7.848190356	7.61630715	7.7339531635	7.7829250095	7.720835961
AMZ1	7.471618397	7.485708827	7.501940971	7.446557964	7.4918857	7.493682089	7.512048006	7.537999994	7.502474106	7.450633102	7.458108292	7.511733756	7.453208582	7.530685372	7.465755402	7.521092258	7.423287417	7.329123756	7.431008081	7.468689541	7.428041687	7.434344975	7.532727247	7.385400329	7.484046911	7.469282284	7.574983167	7.494231117	7.49854066	7.442786479	7.568399916	7.618718194	7.421386027	7.463005003	7.484502199	7.392050469	7.444435876	7.461756787	7.38504328	7.46651282	7.540679117	7.468750582	7.547733049	7.45977957	7.42113905	7.46371795	7.34962697	7.441340947	7.510969963
AMZ2	8.6834211555	8.787101456	8.686645368	8.672702568	8.734286359	8.7128879945	8.827960414	8.6308623165	8.7066528585	8.642095757	8.7418900685	8.7728771	8.633396343	8.801552553	8.7148318585	8.614060925	8.7143207505	8.5871573685	8.837597799	8.888814294	8.9078321065	8.890653456	8.642418286	8.81767172	8.686182599	8.8729408755	8.826291157	8.682537578	8.761988498	8.7420350685	8.7947551235	8.604400573	8.779765404	8.794143093	8.839358677	8.8204145145	8.7162824145	8.7826973045	8.66116265	8.721888894	8.643754829	8.7915567275	8.686270795	8.5756942455	8.8276110175	8.5203275835	8.7274553075	8.713954172	8.6772508335
ANAPC1	8.23438596966667	8.12281927466667	8.23463137666667	8.324282636	8.12584384733333	8.18991321633333	8.207727642	8.07274442166667	8.06436333333333	8.23019933166667	8.10894728	8.16742924366667	8.21003024166667	8.176808706	8.15709375533333	8.270986523	8.22181337366667	8.363917869	8.198705324	8.12360907433333	8.41992327366667	8.28275598333333	8.09875717933333	8.10912999566667	8.01322058066667	8.21869788033333	8.21453336866667	8.141149341	8.15213554833333	8.03371694533333	8.189757726	8.15330911533333	8.16690514	8.33003029833333	8.20808395066667	8.18727218766667	8.185778386	8.21878345433333	8.06981037833333	8.17669480533333	8.26508300866667	8.29511942666667	8.24265880133333	8.25913267833333	8.269232455	8.176655592	8.173775355	8.25690615466667	8.21158268733333
ANAPC10	7.83696879	7.746748038	7.727642171	7.819310605	7.972167218	7.897252899	7.743554198	7.903243785	7.745526412	7.848528304	7.752439313	7.721376004	7.66728775	7.454532519	7.654331503	7.623327111	7.911387485	7.678363026	7.767097613	7.904804768	7.614443416	7.868472912	7.865172653	7.792835557	7.788165976	7.755405832	8.328141507	7.849064304	7.823827902	7.845964772	7.952391665	7.802418037	8.10040504	7.688323586	7.762355963	8.260421435	7.934657529	7.928182453	7.750940992	7.675844095	7.568033496	7.656292835	7.72306316	7.622514626	7.520331059	7.481078274	7.442968206	7.720146753	7.529058644
ANAPC11	8.0650762632	8.0460635758	8.0287709078	7.9157938948	7.9362384706	8.0319917412	8.0548582322	8.063178079	7.9776832714	8.0065051238	7.9870191472	7.9960969068	8.0216796648	8.1251574546	7.944511621	7.9443016122	7.9900626358	7.971476389	7.9933551164	8.0085782206	7.9721393944	8.0281792172	8.022792098	8.0843947342	8.110397687	7.9855621026	7.9792764248	8.0470454396	8.0280594328	8.092324454	8.0595680146	7.9179364798	7.92511825	8.0411244496	7.9921813862	8.0582102058	7.9803074664	8.0341712744	7.9561464398	7.981373809	8.0040590348	7.9353920844	7.9542336544	7.9529006006	7.9377135058	8.0485177108	8.0121263994	7.9595147126	7.9489618528
ANAPC13	10.24409949	10.79445702	10.2799432	10.46407181	10.72408357	10.55756092	10.58571304	10.38773408	10.72636115	10.35170024	10.84866285	10.51666935	11.09528178	10.13847877	10.51539178	10.33248066	10.34862294	10.40935029	10.11253993	10.8201818	10.11057339	10.22171957	10.86774669	10.34086246	10.43028787	10.75451365	10.9127074	10.11979439	10.47660366	10.3891077	10.37571923	10.84547406	11.02307821	10.34032436	10.16451277	10.28589709	10.71685737	10.37583239	10.33039528	10.14093793	9.906554343	10.49055612	10.39828917	10.23745285	10.28999232	9.293971197	10.29310904	10.10257024	10.30071062
ANAPC2	7.6589457875	7.558812996	7.5165653305	7.5876280625	7.5115992815	7.389086253	7.575955227	7.5747641175	7.389629622	7.618874031	7.502183521	7.4490895435	7.38573766	7.627999455	7.52282339	7.5560403885	7.546328437	7.4055907905	7.5935794035	7.5494109205	7.69596682	7.6531603595	7.5457831185	7.581981282	7.547311689	7.474047977	7.5240190075	7.5323701235	7.470679184	7.451177606	7.4545832365	7.557471105	7.4678217705	7.6297599365	7.6708848195	7.5788471795	7.5488813315	7.6202518505	7.7342042465	7.6752758515	7.5399081245	7.6094668495	7.4661193515	7.4434100915	7.5317785095	7.6264182465	7.572869689	7.616413206	7.5656800355
ANAPC4	8.940723875	8.647455845	8.514841033	9.074745918	8.785552647	8.653131518	8.77255055	8.435608512	8.941011725	8.616201816	8.927530019	8.873023509	8.504055209	8.366727169	9.066533196	9.276460087	8.628111233	8.563481073	8.608645197	8.957150911	8.480976577	9.315877412	8.995682637	8.591080079	8.953601117	8.955337404	9.470942866	8.513135962	8.702431426	8.93788862	8.930907788	9.070378612	9.177255186	8.61019165	8.9082567	8.907960229	9.187997733	8.787309353	8.748836134	9.013886094	8.754988062	9.081434091	8.466313356	8.803476663	8.895167999	8.336405884	8.904820838	8.882334697	8.981448834
ANAPC5	11.13014748	10.88108571	10.67980906	10.87769975	10.6770424	10.73586245	11.1057176	10.49124749	10.93799529	10.52723211	10.81787984	10.60850879	10.62490497	10.75971965	10.64036839	11.05629753	10.95017429	10.59254655	10.99957678	10.54957107	11.02079026	11.10579202	10.87190816	10.60513634	10.5572559	10.92698925	10.66757366	10.54363207	10.75430137	10.85797672	10.69621277	10.31457496	10.48727434	10.96396044	11.19072004	11.01366386	10.64212421	10.87651992	10.84682148	10.84327015	10.74711223	10.93962457	10.85975824	10.79970182	11.12839129	10.92690599	10.68246483	10.89372276	10.84934976
ANAPC7	7.601656551	7.69254876	7.583879658	7.811539774	7.66344643	7.783395139	7.696594244	7.425023609	7.725619727	7.556435258	7.694519662	7.618071345	7.66728775	7.620221531	7.668390192	7.582472221	7.739986286	7.581867625	7.633524117	7.596797678	7.480265906	7.548730163	7.509355065	7.655374367	7.685673066	7.534997034	7.55137381	7.555279656	7.603587859	7.513411729	7.710354522	7.728602229	7.785243965	7.476617894	7.739906428	7.534672257	7.553947076	7.637838944	7.606060881	7.625216197	7.407449117	7.653115536	7.788227898	7.714218837	7.591648563	7.507215924	7.648035606	7.644484172	7.772309021
ANG	8.4708651025	8.3929404815	8.161187872	8.038917101	8.105687068	8.7035563765	8.1915338705	8.207943575	8.1787440605	8.357643417	7.934333968	8.0093716335	8.008311901	8.3812419885	8.3344061405	8.473856236	8.080855298	8.106142692	8.109126906	8.151515313	7.7331376245	8.28388548	8.421505044	8.884325398	8.2253889805	8.344994188	8.035328066	8.4699272785	7.958719228	8.5560322535	8.0308987105	8.5861770695	8.5852725655	8.1091160635	8.033680799	7.918922871	8.5760134155	8.0090687275	8.536135122	8.031057915	8.011735245	7.9404336155	8.3092894835	8.225092264	8.019978467	8.147879067	8.5752486395	8.044941876	8.2042444205
ANGEL1	8.347403508	8.273199728	8.041015091	8.209664197	8.000335544	8.062219208	8.210771958	8.253641999	7.954008088	8.061407496	8.2651318	7.971205552	7.902447412	8.17947469	8.192593514	7.985564828	8.127209007	7.981131622	8.22170389	7.920468418	8.127152104	8.145850613	8.084912451	8.078081933	8.086119698	8.029326613	8.081587365	7.9298992	8.171582596	8.17550752	8.053374199	8.042706345	7.875226544	8.045720264	8.408279793	8.149459558	7.908812861	8.095109381	8.044346596	8.149424882	8.302391063	8.359137995	7.963039789	8.099591024	8.107192464	8.123256884	7.941916112	8.273121446	8.041526121
ANGEL2	8.921363868	9.042819329	8.787950905	9.451899979	9.417929097	9.173084183	8.8791073	9.032570907	9.210234841	8.827293362	9.407580442	8.897267914	9.122124534	8.668447266	8.979342827	9.441841822	8.913605949	8.921406992	8.968705817	9.328516232	8.788320558	9.773543064	9.460969138	8.912867917	9.11782612	9.367913135	10.29812518	9.131774479	9.209277866	9.231974913	9.142268142	9.181154389	9.797590427	8.79143951	9.063417726	9.396919625	9.431689423	9.33840101	9.098735321	8.869890911	8.772823182	9.233042944	9.054516666	8.980870603	9.083972462	8.601533123	8.702799901	9.068494365	8.993744522
ANGPT1	7.568045578	7.612259351	7.5964882415	7.563878737	7.545702157	7.621851464	7.4880497905	7.5320134585	7.6392716035	7.5509424	7.6216252905	7.5545241465	7.701734475	7.649641129	7.625440879	7.7062220465	7.580760809	7.589922546	7.477354479	7.9308023545	7.669083818	7.7087913195	7.763023119	7.5533387595	7.635380416	7.7645258135	7.814960841	7.754083996	7.5245206245	7.5390103985	7.6441366815	7.6698943175	7.820735449	7.583772869	7.6055977265	7.6595131135	7.789370011	7.662008691	7.639256375	7.58563874	7.7483121005	7.527476002	7.6412585945	7.4802081815	7.495571735	7.4947702375	7.5394460525	7.5900846675	7.5011185015
ANGPT2	7.463119044	7.434680613	7.416198012	7.513340416	7.40103455	7.493682089	7.604042193	7.482850793	7.406949002	7.429018295	7.439612897	7.638955854	7.417472595	7.500403236	7.430988221	7.489018957	7.400597582	7.432415407	7.457627806	7.423106263	7.531496446	7.514454942	7.564065164	7.475903079	7.505859941	7.424108323	7.536970572	7.520660887	7.379164945	7.449232187	7.408956517	7.543496844	7.446107473	7.463005003	7.428630688	7.436903221	7.444435876	7.476004061	7.467953432	7.355560756	7.595703289	7.386951194	7.486846463	7.408395384	7.552342453	7.385920479	7.401897004	7.48090539	7.397667187
ANGPT4	7.538024047	7.443304613	7.571733373	7.436774008	7.353640491	7.565755135	7.456858728	7.375108466	7.398752792	7.317822111	7.354150943	7.37880441	7.372898809	7.3610281	7.368126807	7.350939375	7.354431278	7.329123756	7.370048921	7.446080281	7.410428243	7.378880385	7.408772672	7.352023771	7.505859941	7.469282284	7.398476787	7.346741469	7.397878706	7.3974333	7.374063826	7.464355997	7.396076341	7.394211426	7.539524443	7.392050469	7.3417703	7.468896054	7.456226078	7.400544773	7.527110259	7.468750582	7.350084637	7.271344782	7.47133974	7.403194329	7.391526128	7.351082707	7.407412515
ANGPTL1	7.432743277	7.345870278	7.411173607	7.3952692595	7.3197003995	7.3665914585	7.435498177	7.427638018	7.3732915595	7.4179252285	7.354124496	7.395744647	7.449119005	7.3528883005	7.368031573	7.3652911195	7.462239189	7.380459215	7.436881357	7.3785579985	7.391040031	7.3824462995	7.350314244	7.43039396	7.4056315515	7.431652486	7.429738452	7.3799153905	7.413485608	7.3579963855	7.3647226705	7.508136676	7.4142221295	7.3591810975	7.412457228	7.34187923	7.4869915945	7.468896054	7.431950223	7.3819224085	7.348544276	7.3662811565	7.45065971	7.3459006495	7.343002545	7.4334316375	7.338963726	7.457275263	7.482947539
ANGPTL2	7.48848384	7.485708827	7.686678223	7.513340416	7.428859809	7.312585341	7.498435613	7.633842008	7.533160415	7.587588781	7.652306821	7.649355988	7.756219933	7.500403236	7.465755402	7.421984632	7.456867611	7.549172576	7.477446903	7.520036214	7.548337616	7.496999338	7.517134906	7.541123973	7.562912885	7.476705032	7.52238366	7.494231117	7.492156879	7.590233511	7.494143199	7.475892881	7.499465998	7.394211426	7.632750737	7.579076187	7.419202523	7.531772807	7.397009203	7.46651282	7.460178442	7.600325838	7.455896839	7.470003781	7.528381905	7.515959325	7.391526128	7.706675132	7.501838565
ANGPTL3	7.3949341155	7.430298792	7.336359779	7.381694804	7.446460125	7.35077434	7.413988796	7.42945846	7.459225951	7.401679945	7.434828032	7.468068701	7.3996386045	7.320826141	7.368031573	7.4275079195	7.451242885	7.4400522255	7.4041105285	7.4487351105	7.435268567	7.4206170355	7.4087592395	7.385400329	7.328065293	7.5316091155	7.432277394	7.4831534145	7.3947501635	7.4389669595	7.3471986215	7.43314525	7.410657032	7.407442844	7.4754543325	7.450175611	7.4173795125	7.3990580675	7.4503436695	7.400532947	7.348552801	7.437465137	7.4178445375	7.443907755	7.4168952175	7.450841539	7.375470657	7.395990823	7.4290685705
ANGPTL4	7.55899288766667	7.52413821033333	7.645015349	7.531225939	7.48519397	7.483808629	7.56508683233333	7.831484756	7.55975806233333	7.59679530333333	7.609002305	7.63507781766667	7.674329574	7.81919080766667	7.59120998766667	7.53460376833333	7.617796271	7.66117049366667	7.68654099966667	7.59597309633333	7.513811715	7.53730508933333	7.55694773833333	7.56284522433333	7.54976942966667	7.681367675	7.588919761	7.61548244666667	7.49464319333333	7.66251650433333	7.561064425	7.513684985	7.53953317533333	7.48531969066667	7.580665728	7.65377421166667	7.54519870833333	7.50594979066667	7.566667107	7.488161683	7.60897228333333	7.58602108733333	7.528907988	7.550935955	7.46458256166667	7.78033921466667	7.48427147066667	7.65030662166667	7.53176559866667
ANGPTL5	7.40236751	7.399722293	7.267784855	7.356071759	7.382226076	7.404578945	7.302016929	7.403475784	7.4313196	7.329214088	7.430301819	7.367402636	7.408558304	7.329288827	7.340455314	7.386975264	7.38915692	7.630402892	7.390559294	7.399765999	7.392717846	7.378880385	7.338967858	7.335202787	7.340181842	7.385627851	7.319498464	7.298491963	7.40411545	7.338264357	7.39156969	7.405564944	7.383208751	7.408069201	7.31260286	7.419012888	7.419202523	7.350732699	7.444461261	7.385662718	7.460178442	7.391441725	7.704110224	7.387686376	7.42113905	7.394558501	7.401897004	7.534789154	7.378017126
ANGPTL6	7.538024047	7.443304613	7.490797241	7.47553529	7.438028843	7.41962922	7.545554625	7.403475784	7.486915046	7.429018295	7.521610768	7.533282019	7.480162327	7.423636237	7.491245544	7.489018957	7.456867611	7.532719148	7.424313385	7.446080281	7.531496446	7.557162062	7.408772672	7.62265452	7.513079387	7.513364301	7.502640643	7.538059467	7.492156879	7.519812797	7.73314117	7.554487868	7.476147618	7.29575507	7.468641465	7.445827919	7.419202523	7.624957953	7.420815645	7.363132959	7.595703289	7.489046142	7.547733049	7.490412582	7.58384925	7.542298313	7.493388119	7.549865765	7.445851656
ANGPTL7	7.40236751	7.426009911	7.405966454	7.503974933	7.45620397	7.522747461	7.414137626	7.419416905	7.382251293	7.385217355	7.383070741	7.390151026	7.363968744	7.313304047	7.43976162	7.415063751	7.489938519	7.449329558	7.457627806	7.438462883	7.410428243	7.416026395	7.38557335	7.426722385	7.469374036	7.446831968	7.446524379	7.393986454	7.391642315	7.371279829	7.417605636	7.464355997	7.433821763	7.380302985	7.492406259	7.427965408	7.456936491	7.440148825	7.51450546	7.378182099	7.460178442	7.46463023	7.507288846	7.480214268	7.47133974	7.368630963	7.401897004	7.473064739	7.464739946
ANK1	7.625890049	7.566189836	7.684687666	7.547118954	7.465316998	7.689974971	7.4666936105	7.6081226625	7.5050415535	7.71150074	7.4696995115	7.565260647	7.6245147045	7.6750928005	7.434571868	7.543875267	7.4452680505	7.432042392	7.519100249	7.529895472	7.5784973075	7.613984583	7.486832215	7.4676667635	7.480121919	7.6187540355	7.658014939	7.6366623115	7.608316585	7.564488313	7.577716608	7.5151903745	7.475988461	7.516808116	7.5079090085	7.641474552	7.4932808675	7.560054648	7.4384432165	7.664549214	7.5874040985	7.585583204	7.6300344335	7.4751090245	7.5621484915	7.5994620055	7.575215189	7.565968107	7.51768821
ANK2	7.445627525	7.4116389525	7.485974356	7.4217694535	7.344015636	7.5492421165	7.413988796	7.425100466	7.3231874315	7.334876446	7.358839708	7.4012093135	7.3773365225	7.415862439	7.3496336445	7.434434956	7.4454714725	7.432249662	7.457627806	7.402534239	7.400147691	7.4156821755	7.404776321	7.459477292	7.3788070795	7.4049288595	7.419281435	7.4447503785	7.388523596	7.4330551185	7.4175909625	7.3564330815	7.357049101	7.309301033	7.4405493465	7.387536362	7.3673168595	7.461756787	7.390770404	7.3931037455	7.4208112945	7.4255953255	7.3386942135	7.359801304	7.3522224595	7.438240409	7.391194497	7.4212137175	7.4444935445
ANK3	7.55033084566667	7.55879277833333	7.50004861066667	7.53714471766667	7.53335584766667	7.511380997	7.55120004666667	7.516367654	7.59541957	7.54206455166667	7.547884224	7.56514700766667	7.62897920266667	7.61902635766667	7.602483231	7.617382713	7.60849430466667	7.548729553	7.57090865066667	7.51521278133333	7.68317636533333	7.476306471	7.49905414966667	7.57650985866667	7.517841673	7.50541722733333	7.53884980933333	7.46992299233333	7.56168435466667	7.52405966266667	7.55371327933333	7.48423332133333	7.53236096566667	7.63115957	7.56539123533333	7.537630519	7.58250828533333	7.54149832066667	7.51813711033333	7.62995394233333	7.62002336033333	7.619809225	7.62666111433333	7.510582121	7.613746258	7.560114514	7.56939607566667	7.58871467833333	7.63402378366667
ANKAR	7.533867685	7.5545126765	7.5997851565	7.615858144	7.596774566	7.533980691	7.542116444	7.4610290895	7.5751243075	7.587744363	7.594830184	7.51455344	7.4487754075	7.5681626245	7.555093791	7.5883202755	7.531784102	7.422658407	7.51610411	7.6146131915	7.4455027895	7.4792664265	7.522597229	7.511877068	7.538218163	7.551501406	7.6321917725	7.6074131555	7.5434421355	7.541324653	7.474137186	7.5919835785	7.536028328	7.46290924	7.6106152095	7.4990445375	7.5178006915	7.4684707445	7.4750223	7.5229233535	7.5495256925	7.6015775715	7.4943799995	7.4793011725	7.587213493	7.420640141	7.4760924965	7.5166656135	7.5490138665
ANKDD1A	8.125011408	7.706369761	8.448706488	7.894900808	7.859899939	7.834757668	7.9982093	7.814121774	8.781320793	8.450509566	8.628344523	8.788320046	7.993802075	8.375089691	9.068630084	8.068068354	8.489345344	8.116554848	7.937340616	8.020630283	7.991431674	8.671633218	8.437538672	8.62070612	8.432675221	8.61967035	8.729490089	8.212969395	8.739451817	8.171350881	8.089203883	8.020871943	7.966037033	7.911174111	7.91772591	7.775836005	7.992852872	8.038627344	7.978528695	8.015161456	7.783830385	8.040277809	7.971297639	8.570505824	8.72995443	8.957071913	8.855640562	8.58410333	8.598934936
ANKFN1	7.445986404	7.381972566	7.385759944	7.494552954	7.44714377	7.358945615	7.449819231	7.413959683	7.494712604	7.340538804	7.55712044	7.457155491	7.571738011	7.376786285	7.358949403	7.379850955	7.565328609	7.499592709	7.562338428	7.596797678	7.339040688	7.369493538	7.462850213	7.401975445	7.371328532	7.338449236	7.502640643	7.346741469	7.410353905	7.545409033	7.632565421	7.232032999	7.476147618	7.338267794	7.329648685	7.454741046	7.262055477	7.36597941	7.30001614	7.459245307	7.328935535	7.447944006	7.2844708	7.303572592	7.412651385	7.515959325	7.381113796	7.384420194	7.464739946
ANKFY1	8.67183070366667	8.34276845866667	8.46215413266667	8.39729000433333	8.30489133	8.22510791533333	8.551594592	8.36403635633333	8.47221793566667	8.32426378	8.36941773533333	8.46619690933333	8.21937062366667	8.25672658733333	8.62543582366667	8.675209018	8.40732229833333	8.34717406733333	8.47968237066667	8.25849322366667	8.45444495333333	8.236507355	8.47743221966667	8.51689618966667	8.44840615033333	8.414115242	8.198919175	8.44899749366667	8.37861454433333	8.72436386366667	8.40759291433333	8.32836898933333	8.30878431	8.489489479	8.65049626033333	8.55818635233333	8.47515747233333	8.35245752266667	8.66086818466667	8.46813508233333	8.46705094933333	8.55931558666667	8.40500415966667	8.40900368766667	8.50026269066667	8.61168157866667	8.53746147966667	8.27307184933333	8.39951473166667
ANKH	7.7440877605	7.598065519	7.677552837	7.624000205	7.5400235405	7.4780383105	7.551456614	7.499163253	7.620057165	7.608199297	7.59544052	7.705870966	7.5737250385	7.5681626245	7.5584356345	7.6316615165	7.510823207	7.5078928835	7.69448578	7.59336757	7.708867257	7.6866622485	7.7743298915	7.7568756625	7.49355146	7.624671812	7.5314700685	7.614309151	7.676586335	7.5870286555	7.7632644095	7.7807658905	7.6199301565	7.6877771765	7.611243744	7.6104013345	7.471037338	7.5305948895	7.6156475175	7.5096996495	7.507488114	7.516125046	7.6220327035	7.597132255	7.607019738	7.547651852	7.532997916	7.650186074	7.7102176985
ANKHD1	7.983040575	7.88397741866667	7.93711706533333	7.98909945966667	7.97434769133333	7.99625639	7.92095666966667	7.80421791333333	8.00380317433333	7.88304139733333	7.99298781433333	7.965273953	7.931807395	7.84139325966667	7.96259589466667	8.02459589466667	7.933842129	7.92000226766667	7.89567082466667	7.87228051833333	7.994093229	7.797679864	7.902018216	7.900140196	7.99133876266667	8.03506481033333	7.921831359	7.99693942966667	7.90271244133333	7.84459108833333	7.90268642266667	7.883989482	7.983801725	7.98399329366667	8.050480328	7.92877371533333	8.023381417	8.01097547866667	8.026704439	8.09638010333333	7.81906325333333	8.01450451333333	7.878106494	7.95896464	8.00456959566667	7.957287311	7.943242178	7.890970634	7.957816131
ANKHD1-EIF4EBP3	8.007012988	7.871330045	8.065810004	8.106391037	8.017025334	7.933841871	8.057354553	7.756735842	8.069394653	8.14667186	7.824638709	8.16876826	7.967120541	7.904177533	8.036114077	7.899643518	8.048934678	7.966909785	8.179492182	7.930811962	7.884627096	7.862167039	7.959981855	7.907907795	8.015689815	7.956941652	7.707019385	7.942877182	7.88977208	8.124379881	7.878093897	7.929006157	7.824321032	8.212150414	7.897655981	7.828460577	7.976511119	7.912363716	7.997702133	7.879819212	7.872359318	8.067881861	7.99577981	8.066280701	8.068190089	8.506793207	8.104054693	7.937547603	7.808284609
ANKK1	7.428674317	7.477324812	7.458133087	7.396980943	7.552093974	7.358945615	7.428507952	7.475729186	7.47121161	7.4720783	7.476441202	7.355944124	7.489188064	7.392472554	7.448481077	7.386975264	7.478969084	7.432415407	7.450995165	7.423106263	7.480265906	7.470436207	7.408772672	7.459546676	7.340181842	7.424108323	7.492639985	7.529382405	7.511362158	7.526212636	7.460413724	7.44105828	7.433821763	7.338267794	7.444702405	7.472538542	7.493954597	7.432881899	7.444461261	7.385662718	7.446942732	7.373356071	7.360858962	7.366866185	7.360979382	7.42910507	7.562286706	7.351082707	7.348151132
ANKMY1	7.93542015433333	7.725499262	7.75273870266667	7.81825158433333	7.729190104	7.65193015766667	7.78579937033333	7.87614991333333	7.73302091166667	7.80598676133333	7.86870450633333	7.80071665166667	7.67505666733333	7.89143852833333	7.776252025	7.85354478966667	7.804385039	7.86827498366667	7.938954013	7.73508882833333	7.88128800666667	7.81467109333333	7.74785930766667	7.905495604	7.84451648233333	7.76543616233333	7.77843479833333	7.72142088433333	7.857434861	7.80865769866667	7.76523456333333	7.738825814	7.82941737533333	7.94436816666667	7.89342886566667	7.94570424133333	7.791995492	7.76369102466667	7.79690053033333	7.85607879	7.931088236	7.84257024466667	7.89615	7.738753452	7.917542942	7.88389028966667	7.84719549666667	7.79346392666667	7.87363375066667
ANKMY2	8.119902293	8.259830754	7.811436904	8.112688833	8.211517882	7.921721052	8.278742496	7.903243785	8.307171201	7.93247635	8.225203485	7.971205552	8.07759435	7.877175874	8.006684723	8.137638929	7.929388497	7.908904664	7.953661207	8.086743932	7.694030723	8.005510378	8.190648664	7.839814114	8.066430566	8.102378263	8.361362796	7.842090706	7.934038981	8.046812342	8.212214276	7.863275471	8.268233656	7.899385871	8.106926816	8.031109221	7.959945613	7.938623019	7.919341239	7.797226176	7.901485246	8.086018194	8.140694444	7.922438525	7.86568586	7.668039955	8.040434421	8.130607382	8.023466145
ANKRA2	8.5317195245	8.6666858835	8.4994833825	8.763090423	8.6482970995	8.6562170505	8.545863494	8.423205544	8.7816818115	8.4944727615	8.8754385835	8.864531743	8.775801836	8.3693867845	8.900063774	8.5989986305	8.691206896	8.632242437	8.672327571	9.1838360515	8.6528582195	8.801451664	8.863463006	8.704562481	8.9359000735	9.01612924	9.22513358	8.995839964	8.795503518	8.90262637	8.8344971795	8.897511673	8.8869863845	8.282010939	8.6142506815	8.6281798825	8.925727517	8.8127612945	8.7371420525	8.744418716	8.493913882	9.002254193	8.6037954655	8.5970040365	8.7600672115	8.390400122	8.5340576255	8.5058488275	8.664105738
ANKRD1	7.384602443	7.390869553	7.479784082	7.47553529	7.438028843	7.404578945	7.470842595	7.398439652	7.323350727	7.4720783	7.420947128	7.50090127	7.363968744	7.297239968	7.293452073	7.343606975	7.445732751	7.381168316	7.404120625	7.476145198	7.514535367	7.425207676	7.509355065	7.36875295	7.402003746	7.408807296	7.37088873	7.485333324	7.366671589	7.647973161	7.408956517	7.452744182	7.402457566	7.408069201	7.363212167	7.445827919	7.43185733	7.483081064	7.549067254	7.363132959	7.433746019	7.404789698	7.414075609	7.345918686	7.360979382	7.368630963	7.339047721	7.392661981	7.445851656
ANKRD10	8.2180838045	8.6096271735	8.3165485325	8.643464294	8.721239068	8.426638105	8.1245384355	8.133277237	8.505242508	8.301626435	8.6035441955	8.274567984	8.516020149	8.112859783	8.281431445	8.633078733	8.3434981565	8.2479043885	8.302369679	8.752828029	8.0233911855	8.063869702	8.39276153	7.892796835	8.5115448915	8.5058694305	9.014464378	8.208636676	8.310351579	8.3490391655	8.477354567	8.626019345	8.814604831	8.0808454455	8.297190149	8.231231172	8.5516377415	8.4441133295	8.31708708	8.4782465905	7.932635399	8.5883760655	8.3646296065	8.385221155	8.5171007245	7.8614323315	8.537637616	8.4666024695	8.3465110395
ANKRD11	8.46545005	8.499170813	8.5323055405	8.515394235	8.55427697	8.4675247605	8.3534789615	8.386070119	8.522923288	8.41390916	8.593612049	8.395239638	8.464898285	8.2322925005	8.5392274635	8.5743466865	8.310749948	8.386003473	8.3138713315	8.4082395455	8.4121917315	8.0626529545	8.3649035185	8.246124291	8.427471475	8.4991182215	8.2701813695	8.420266301	8.312912335	8.4406683855	8.46438902	8.525473338	8.645189074	8.367689459	8.615014183	8.282621271	8.532547279	8.196371293	8.4144373295	8.4942038255	8.525520478	8.5725077355	8.3704789435	8.484804831	8.4932358725	8.402526359	8.5391442415	8.469628061	8.3904814845
ANKRD12	7.856386629	8.128580807	8.041015091	8.807357634	8.751070491	8.106671077	7.788913647	8.050763566	8.30270296	8.011607939	8.549989395	7.907264896	8.036683416	7.736888576	8.021471314	8.209254653	8.104331046	8.358471451	7.857798625	9.134807611	7.965411702	8.755653239	8.857515825	7.744875849	8.197647037	8.507043776	9.745692192	7.910172571	7.940218395	7.997966549	8.185336501	8.739022104	9.262980653	8.06679431	7.813705892	8.887057798	8.697111106	8.37588426	7.84738051	8.457065198	7.944539673	8.366751384	8.509422324	8.307617432	8.155577344	7.533499408	8.34428545	8.250361121	8.232529006
ANKRD13A	11.08281924	11.1212986	11.30759069	10.86107363	11.01874763	10.87745747	11.13546717	11.21899786	11.31563066	11.21039988	11.14319572	11.50116313	11.45858667	11.03571217	11.55989031	11.13686073	10.98185275	11.31302083	10.88222784	11.22258705	10.93479279	10.75527258	11.58813566	11.35623008	11.06762063	11.26298561	10.96671177	11.38455698	11.20490704	11.16764743	11.10745049	11.41504857	11.19261034	11.17328285	11.02542337	11.13156166	11.37717519	11.1483932	11.20109532	11.34002027	11.00523094	11.44310389	10.97580448	11.20482356	10.9396988	11.15515882	11.1372784	10.76678422	10.95821109
ANKRD13B	7.505172513	7.373031868	7.447486212	7.335169577	7.518044554	7.608059599	7.421339215	7.442782012	7.439370508	7.482741807	7.476441202	7.390151026	7.363968744	7.56074206	7.564533085	7.508375922	7.511721536	7.499592709	7.397350527	7.541443467	7.462963892	7.425207676	7.38557335	7.475903079	7.371328532	7.469282284	7.393011908	7.365762007	7.379164945	7.436333606	7.426225408	7.44105828	7.35706533	7.503702156	7.516025347	7.355789606	7.406473159	7.468896054	7.444461261	7.481014823	7.554318841	7.472850491	7.476568551	7.429008464	7.438009875	7.498488749	7.442968206	7.425261082	7.436324074
ANKRD13C	7.677418645	7.713210502	7.536191207	7.612906266	7.728692727	7.730816207	7.616731535	7.490156621	7.705437565	7.597925675	7.57468368	7.607585305	7.507314005	7.500403236	7.587854255	7.71072461	7.63855924	7.630402892	7.47085297	7.616913732	7.614443416	7.622535458	7.587726833	7.573701458	7.52027337	7.698399663	7.715270679	7.638669955	7.435350581	7.500604146	7.535672527	7.828904021	7.937310219	7.597064603	7.531703265	7.614716714	7.799173757	7.731185439	7.432658087	7.617989804	7.527110259	7.640271574	7.597499251	7.622514626	7.576019174	7.533499408	7.552563397	7.504212117	7.720010607
ANKRD13D	8.00644007316667	8.000886478	7.9441165225	7.96337112366667	7.95609169033333	7.84533863133333	8.03978552633333	7.83031700466667	7.96142857183333	8.07336026966667	7.93497760116667	8.016057877	7.88713636983333	8.0011981415	8.12987373616667	7.88582422833333	7.99684905416667	7.9101024595	7.91363862933333	7.96452984983333	7.965315683	7.90637460766667	7.963559039	8.06182583066667	8.01727896483333	7.99316413	7.803842266	8.14913108016667	8.003981952	8.0596661715	8.01484867083333	7.96295562583333	7.8670945855	8.01177177233333	7.98193631283333	8.0090160425	8.05524236566667	7.98060540933333	8.065419707	8.02477393183333	7.96637497333333	8.0016907395	7.98801621866667	8.016436539	7.91206475216667	8.13317742033333	8.06134571616667	7.85631829383333	8.026480505
ANKRD16	7.70046115733333	7.719260032	7.61812152933333	7.68439402333333	7.62986575	7.61597084066667	7.74518557733333	7.67985134166667	7.657845945	7.68192457266667	7.71215560633333	7.677673725	7.61054504133333	7.61406715933333	7.67847241733333	7.74848967333333	7.71683097133333	7.83291688066667	7.680991481	7.73453593966667	7.646981394	7.79840091566667	7.71958628966667	7.84242853133333	7.55227299866667	7.70587006666667	7.678335741	7.60870769966667	7.652459966	7.74932427366667	7.665941876	7.59565772033333	7.686676603	7.687764953	7.75782425566667	7.720344219	7.551496945	7.61889773	7.64729055066667	7.639705506	7.72115399533333	7.695207705	7.64896868433333	7.68703837233333	7.767828773	7.65085349433333	7.73459819666667	7.70052830733333	7.69448163533333
ANKRD17	7.82667551433333	7.854543467	7.81903253333333	7.945482214	7.91255810733333	7.797694849	7.81456997366667	7.696858029	7.85483433233333	7.95775756966667	7.86501655866667	7.77006141133333	7.807922317	7.68026568233333	7.93853499666667	7.96876503733333	7.764923223	7.92251659533333	7.804438723	7.88833315566667	7.70942280333333	7.93620273033333	7.87051265533333	7.89792658033333	7.93655168433333	7.95459755366667	8.07723265266667	7.94111256733333	7.749036393	7.81605796633333	7.792609446	7.927253474	7.96135342833333	7.88425620066667	7.84828072733333	8.007214329	7.983131047	7.95051847033333	7.81045973533333	7.91413778266667	7.67054785433333	8.027779136	7.856140049	7.85478980233333	7.92005526466667	7.592784097	7.85019272266667	7.92491669866667	7.88690255333333
ANKRD19	7.419950662	7.460410726	7.405966454	7.426925608	7.382226076	7.579934458	7.512048006	7.37954685	7.46330566	7.396244196	7.448881389	7.367402636	7.426392188	7.500403236	7.413282483	7.482490535	7.400597582	7.432415407	7.464246836	7.505565916	7.64670075	7.470436207	7.393311321	7.41023876	7.534585691	7.416473004	7.492639985	7.393986454	7.49854066	7.455671287	7.451909993	7.475892881	7.464248734	7.380302985	7.516025347	7.383022255	7.588856812	7.483081064	7.479644199	7.437362473	7.355089934	7.504916608	7.38227487	7.398053805	7.446393483	7.403194329	7.523155502	7.433319252	7.510969963
ANKRD2	7.330206824	7.381972566	7.405966454	7.417011501	7.344015636	7.449489523	7.498435613	7.358306519	7.357226294	7.385217355	7.363842082	7.367402636	7.399646611	7.313304047	7.386337879	7.379850955	7.489938519	7.381168316	7.431008081	7.384001745	7.374914037	7.406802067	7.470584784	7.541123973	7.308548296	7.385627851	7.420079929	7.393986454	7.379164945	7.390913697	7.275603417	7.332705707	7.415112806	7.352331766	7.371504184	7.346656214	7.419202523	7.288287343	7.312305976	7.385662718	7.433746019	7.456328118	7.360858962	7.282136915	7.369681362	7.46371795	7.339047721	7.392661981	7.483403198
ANKRD20A1	8.259305007	7.714086715	7.63496796625	7.913900916	7.7145981635	7.7480883065	7.700303388	7.5990116255	7.66671516225	7.59861031	7.58155625325	7.646668894	7.63181963925	7.5875732105	7.6653055095	7.79124992975	7.78186876925	7.543942455	7.65989295725	7.678030502	7.69462303325	7.60273561125	7.7328788615	7.6973292665	7.6711336265	7.72889427775	7.7657558575	7.877615504	7.697061477	7.6818602135	7.70520568725	7.7118985355	7.79490602825	7.700976956	7.868277436	7.74315499025	7.65879643175	7.7770058535	7.72582935525	8.003626692	7.6053431535	8.04196359575	7.658276987	7.6324404305	7.72969998925	7.71571889875	7.69741985325	7.8539946075	7.6584096725
ANKRD20A3	7.428651759	7.407422536	7.405966454	7.445005963	7.448656165	7.3648972275	7.505896934	7.429911241	7.4948136395	7.455588829	7.40668628	7.412456715	7.5383668285	7.669352872	7.43521419	7.491235737	7.405904154	7.456059394	7.4355851195	7.4606885675	7.4103797665	7.388208013	7.4319480525	7.434892718	7.420855389	7.4419667955	7.527225155	7.4985263835	7.4262859595	7.416343188	7.479984803	7.4401438705	7.475988461	7.4491263185	7.3669888095	7.49446467	7.3993533955	7.406983621	7.549005357	7.5021453655	7.483400371	7.3897031935	7.41920983	7.45977957	7.458798785	7.463737766	7.4809401365	7.343962456	7.445601979
ANKRD20B	7.36287336433333	7.397704629	7.40622935833333	7.40340435466667	7.356832899	7.41944205966667	7.45889257133333	7.41698086066667	7.42445304933333	7.41365847466667	7.451368556	7.358955777	7.38175106333333	7.407265308	7.383079269	7.43785409233333	7.37376934466667	7.37529789333333	7.38584181133333	7.447902511	7.401397585	7.397355533	7.439672018	7.45369241066667	7.469268027	7.37499198633333	7.408966581	7.45460498333333	7.42934940333333	7.44488253	7.36507547933333	7.38640916	7.39379767133333	7.41691271933333	7.46044488033333	7.39161923433333	7.39642492466667	7.44642533066667	7.404732965	7.42946779733333	7.34623728966667	7.427668411	7.374170235	7.431449877	7.398375667	7.461184562	7.44270867833333	7.37057287866667	7.47034400466667
ANKRD21	7.320979328	7.434680613	7.416198012	7.356071759	7.474157792	7.389448359	7.362787893	7.370771897	7.373945993	7.362997098	7.448881389	7.479113925	7.381819784	7.329288827	7.448481077	7.558354422	7.400597582	7.482916468	7.437686074	7.399765999	7.320978577	7.406802067	7.401044045	7.467728737	7.38672414	7.454345764	7.398476787	7.529382405	7.385404877	7.390913697	7.400277914	7.44105828	7.415112806	7.338267794	7.404328934	7.373970646	7.3417703	7.454586002	7.491299236	7.400544773	7.249964151	7.368783222	7.455896839	7.356409393	7.412651385	7.524720111	7.34962697	7.282615977	7.387868561
ANKRD22	7.708062749	7.7235864005	7.846164543	7.5542940095	7.8263562795	7.8011934145	7.6625911005	7.813167545	7.7614699775	8.3198883785	7.9571970715	7.8987252115	7.572060402	8.4891581595	7.8471722155	7.681828488	7.8297022225	7.6686502355	7.7705257895	8.137702508	7.6853483555	7.6389519845	8.0237057405	8.0265381775	8.698596764	7.6418477545	7.9638379605	8.5016251955	7.820525691	7.948784704	7.8257662615	8.069763426	7.9276149165	8.025207736	7.6431132405	8.625917324	8.122535286	8.7581930745	7.8368405565	7.6866154805	7.6789334165	7.8163444545	7.953205348	7.8163228775	7.570379759	7.977541576	7.7525583575	7.637456976	7.7671698035
ANKRD23	7.602053496	7.486035454	7.463515283	7.483634455	7.4591511755	7.426874134	7.550411319	7.6081226625	7.446732698	7.4548351995	7.4840100445	7.58724656	7.453686152	7.368688734	7.425466332	7.5220452185	7.476781914	7.420130701	7.5415282395	7.524810947	7.511679276	7.4565128665	7.459118339	7.545195673	7.3979044	7.466312095	7.5234543925	7.5138482915	7.458649705	7.5067862555	7.5835145175	7.4392675095	7.442247564	7.421653994	7.482759501	7.521305999	7.444435876	7.497012789	7.4325795395	7.513517608	7.674213989	7.4314542635	7.4914001465	7.5259443085	7.495176164	7.591092111	7.4664733025	7.4353271225	7.5947220145
ANKRD24	7.497010933	7.4976888315	7.396184234	7.5230415065	7.464592678	7.6041874475	7.454935013	7.4059053355	7.4510119555	7.455380178	7.5128942115	7.387967799	7.4621836045	7.528876472	7.5072138055	7.5199015205	7.462406761	7.466004058	7.538833967	7.4796259055	7.517709399	7.5274024955	7.505470027	7.3885729795	7.42065938	7.4748715985	7.469330131	7.430845311	7.435490941	7.4601819465	7.519088693	7.449051939	7.459492166	7.5234323	7.577356066	7.4945601055	7.467372423	7.406479904	7.506852517	7.5279319505	7.503014852	7.5133529475	7.417056903	7.4689782175	7.546275856	7.455828948	7.462262022	7.464899118	7.4114489115
ANKRD26	7.538024047	7.434680613	7.490797241	7.465937425	7.60932223	7.565755135	7.565306673	7.388753793	7.525542702	7.587588781	7.503652168	7.618071345	7.399646611	7.469884386	7.422161597	7.489018957	7.500855565	7.532719148	7.457627806	7.360048551	7.428041687	7.523104399	7.691821047	7.41023876	7.469374036	7.513364301	7.579647068	7.494231117	7.447891559	7.3974333	7.460413724	7.532425735	7.499465998	7.449344234	7.531703265	7.410044024	7.444435876	7.454586002	7.51450546	7.340311371	7.420583221	7.460489415	7.339265264	7.470003781	7.495983693	7.498488749	7.391526128	7.40903498	7.32798622
[truncated: 24,486 more rows]
[truncated: 153 more columns]
