# Supplementary material for: Autophagy-related gene model as a novel risk factor for schizophrenia
Source: Transl Psychiatry. 2024 Feb 13;14:94. doi: 10.1038/s41398-024-02767-5 (PMC10864401; doi:10.1038/s41398-024-02767-5)
Supplement: Supplementary file 2 — Supplementary documents S2 [file 41398_2024_2767_MOESM2_ESM.xls]

geneNames	GSM943201	GSM943202	GSM943203	GSM943204	GSM943205	GSM943206	GSM943207	GSM943208	GSM943209	GSM943210	GSM943211	GSM943212	GSM943213	GSM943214	GSM943215	GSM943216	GSM943217	GSM943218	GSM943219	GSM943220	GSM943221	GSM943222	GSM943223	GSM943224	GSM943225	GSM943226	GSM943227	GSM943228	GSM943229	GSM943230	GSM943231	GSM943232	GSM943233	GSM943234	GSM943235	GSM943236	GSM943237
A1BG	7.480643885	7.776501479	7.767469022	7.995424639	7.703576808	7.507362022	7.537125903	7.706728366	7.558801321	7.519647771	7.774336709	7.625035414	7.939256865	7.837802971	7.640603536	7.635492631	7.645663996	7.552781429	7.547953341	7.524800185	7.659914452	7.984110564	7.836519456	7.50529415	7.721595484	7.685182716	7.581169788	7.598860696	7.604758054	7.947435803	7.795861634	7.629976477	7.652328591	7.831304414	7.525174489	7.748730747	7.949919013
A2BP1	7.260671975	7.25504180875	7.274449833	7.30273702625	7.3067034585	7.25342644325	7.30994574125	7.19360406725	7.300684435	7.2667126045	7.2767093925	7.22136992275	7.335227548	7.30912567025	7.2745241085	7.29659207575	7.3381418035	7.325855846	7.253805728	7.358113867	7.3340919375	7.4335580245	7.408997813	7.3202027075	7.2829566205	7.32111707725	7.32667903425	7.27574045225	7.29750765575	7.343303381	7.30606174875	7.3900154215	7.40038344825	7.3384241225	7.27879203925	7.2771138695	7.3945385045
A2M	7.284054514	7.114631507	7.070006475	7.073266059	7.143877113	7.050859829	7.185988035	7.135055948	7.104845567	7.098866522	7.177825595	7.044429389	6.985336654	7.066638432	7.1639381	7.145397091	7.127890491	7.134959128	7.159970126	7.171081555	7.069667624	7.087826511	7.196347318	7.112245413	7.100355435	7.152306086	7.13983104	7.245521204	7.212400518	7.311931903	7.168329607	7.147593985	7.200206085	7.10806516	7.16191735	7.25190471	7.091539844
A2ML1	7.022943704	6.900161148	7.048432651	7.127774712	7.122089468	7.116319693	7.190091099	7.135739508	6.97538267	7.054045567	7.092637216	6.992483833	6.971152592	7.142202929	7.10065573	7.02074156	7.046050795	7.137827667	7.168327787	7.013231043	6.957658476	6.93924053	7.044548136	6.949646551	7.116272223	7.087601798	7.107707526	7.097651378	7.04884029	7.036939753	7.081924145	7.077833721	7.053223931	7.044454928	7.002492719	7.025034901	6.987488742
A3GALT2	7.203225409	7.146309518	7.224828536	7.112644765	7.1803967255	7.15324787	7.1552518395	7.141154908	7.1457680175	7.1037382425	7.1742068685	7.1438471375	7.1775157315	7.111409894	7.161318419	7.1259380245	7.1386333045	7.1704470135	7.2290326485	7.2215817055	7.056686063	7.2004190635	7.178516939	7.1908665165	7.124422208	7.106670016	7.0951430465	7.16889685	7.1311389295	7.246792599	7.169823095	7.271084959	7.1601549115	7.15627255	7.185643602	7.212016394	7.137462773
A4GALT	7.220605289	7.199632936	7.40691643	7.737487085	7.188588548	7.293962068	7.390204934	7.268940529	7.610391556	7.168113441	7.281592389	7.208828695	7.586868512	7.2958356	7.282312925	7.089573516	7.183717353	7.103466443	7.25149691	7.249102469	7.334020337	7.286564277	7.227131768	7.240762437	7.185538848	7.274018564	7.349333239	7.266860262	7.163466691	7.360420413	7.160561299	7.27277479	7.310078397	7.263361362	7.17912416	7.465966507	7.298816663
A4GNT	7.494267347	7.590027897	7.554387907	7.663798831	7.739846646	7.64994428	7.456098636	7.502980482	7.593329428	7.689238575	7.520065173	7.500324491	7.659248403	7.642542546	7.591390912	7.651033463	7.442808388	7.516196283	7.621339071	7.786221625	7.53876435	7.684930261	7.63876568	7.520378066	7.556095613	7.396462341	7.591212483	7.598860696	7.600377234	7.592033039	7.652992371	7.608687244	7.441550622	7.515138864	7.734900625	7.521568204	7.50703382
AAA1	7.3196685346	7.2265626106	7.2111375772	7.2558962194	7.250458351	7.3056777528	7.2573983528	7.1669018784	7.246668973	7.2537648274	7.33361195	7.1813128762	7.2522108326	7.3154577522	7.2805475464	7.2713541436	7.2655933534	7.2315542108	7.2374625874	7.1901176288	7.2279596108	7.2265451162	7.2234046014	7.2971445126	7.2870920818	7.2304539338	7.317587528	7.224939648	7.2525524412	7.2398653422	7.3071136152	7.2722775718	7.279662836	7.2886364784	7.2860146444	7.2711444742	7.2534107528
AAAS	8.158946458	8.5737704	8.401664318	8.469802808	8.357165341	8.345993082	8.195895665	8.129116438	7.96537455	8.057885599	7.837076228	8.250184289	8.171233642	8.384593469	8.101604877	7.840886347	7.924685702	8.014293655	7.955953448	8.252182666	8.128040913	8.064931933	8.522720406	8.155839373	7.97487853	8.387072366	7.951811188	8.037923242	8.23666354	8.241575897	8.13912305	8.361969963	8.359589372	8.423450207	8.157815752	8.138790006	8.049874122
AACS	8.508168237	9.16206102	9.240492058	9.277187258	8.705942173	8.737526637	8.663902454	8.769310967	8.67099692	8.411183873	8.576101308	8.442672491	9.05525413	8.805173764	8.662002025	8.645865907	8.492979616	8.643602099	8.478347719	8.869645933	8.788053001	9.09073865	8.982568811	8.539471391	8.529680965	9.0266992	8.692918072	8.474345673	8.731182736	8.723619498	8.712860711	8.89755447	8.770124498	9.22224882	8.515756016	8.692050309	8.712458488
AADAC	7.187858201	7.207280901	7.086914974	7.228723296	7.195425027	7.200429378	7.205797369	7.270330013	7.160724361	7.376574737	7.252303415	7.156125198	7.183489622	7.31661213	7.420464401	7.166009472	7.148297064	7.147879073	7.153673344	7.251285957	7.101963286	7.18195218	7.107685792	7.243893698	7.155252324	7.293276692	7.259610479	7.154260741	7.182841281	7.091953376	7.178167493	7.208874965	7.119185038	7.230581507	7.176844189	7.320616237	7.290566486
AADACL1	8.101549118	8.306506478	8.652646158	8.717997844	8.109627625	8.162409776	8.179269292	8.440204044	8.424861087	8.087971464	8.314904085	8.078743719	8.94722789	8.426921113	8.386062253	8.331518959	8.377449167	8.472904844	8.274558713	8.575237797	8.457796593	8.665519672	8.571982588	8.400775193	8.397997721	8.662812342	8.616352907	8.221828324	8.191815925	8.238911699	8.178998601	8.649244713	8.525884128	8.763696878	8.171839091	8.51328555	8.52149376
AADACL2	7.102009334	7.096405273	7.217043608	7.152324874	7.184849582	7.31455675	7.171823153	7.145988907	7.138558724	7.150229934	7.054751717	7.175909032	7.12851406	7.066638432	7.10542761	7.129258094	7.17619794	7.067666825	7.166242447	7.104106843	7.201543098	7.135396718	7.141436718	7.212412971	7.32341991	7.021471456	7.062070717	7.070749049	7.127257388	7.132795635	7.106674815	7.112116469	7.121559625	7.194668923	7.108815512	7.076810919	7.160384049
AADAT	7.31145486533333	7.20272162666667	7.17846356366667	7.18594861966667	7.29751229333333	7.22754881466667	7.18047723933333	7.26921595566667	7.231102152	7.20575957866667	7.18527159566667	7.31788154033333	7.201615164	7.20843483	7.21102375466667	7.20095445233333	7.26581982366667	7.24909174633333	7.22226457966667	7.25207116	7.31017333066667	7.24063665633333	7.21576912166667	7.329154755	7.321495789	7.16360665566667	7.321408947	7.306499479	7.23017901233333	7.25007169366667	7.20545736533333	7.272193213	7.28057665533333	7.257160772	7.307151888	7.300315265	7.30093945233333
AAK1	7.422481962	7.381902633	7.689648531	7.500818279	7.398002757	7.451939669	7.42368155	7.505582282	7.479621161	7.493790441	7.273252029	7.364319989	7.498081138	7.423527685	7.362944128	7.41389114	7.283707454	7.33922694	7.267197598	7.326302558	7.395452694	7.438789591	7.363583459	7.383319343	7.468026456	7.422747934	7.448653228	7.466023538	7.190662373	7.441370474	7.313299058	7.425417514	7.398515234	7.374460083	7.639678979	7.538237989	7.311195222
AAMP	9.178506899	9.522820833	9.54954742	9.518370179	9.115652278	9.290874335	9.264801641	9.412881277	9.171714911	9.284578723	9.232087715	9.423198125	9.545431488	9.500208723	9.441139048	9.062978503	9.093339799	9.315023982	9.302336675	9.450368942	9.405498473	9.672723111	9.888052363	9.405126589	9.431332168	9.561451655	9.31195118	9.248010088	9.388544443	9.31401062	9.255962237	9.578748384	9.253835675	9.844411566	9.530585583	9.621272436	9.370133297
AANAT	7.188714501	6.943090525	7.18661294	7.037764355	7.264953031	7.119826725	7.088706869	7.134372347	7.181587421	7.066990778	7.116905298	7.189574888	7.236444573	7.076472058	7.091073487	7.193832096	7.154734918	7.159392192	7.153673344	7.134388236	7.235187081	7.242421282	7.172424388	7.204483054	7.029921018	7.125689889	7.119054703	7.074611272	7.106575608	7.145445868	7.212734488	7.239361159	7.236137104	7.291110119	7.225990455	7.098133382	7.156230762
AARS	11.43418341	11.31347707	11.88343384	11.86049088	11.8285176	11.55865248	11.74204482	11.03919961	11.25182495	11.34024496	11.18640926	11.44931673	11.24272576	11.62121767	11.32988741	11.40588632	11.64809675	11.4015263	11.20822867	11.44967709	11.24752145	11.58078672	12.01256694	11.4684316	11.24448441	11.57628852	11.09702164	11.25157761	11.34323591	11.57313241	11.36658346	11.73490156	11.77235033	11.80040525	11.8063435	11.38937093	11.49761993
AARSD1	9.285958706	9.725911684	9.624577415	9.488363981	9.572252756	9.388014403	9.321965846	9.080652689	8.892911264	9.272469941	9.502960996	9.450704974	9.433130242	9.735587857	9.310378547	9.001265956	9.045223086	9.070988346	9.086377449	9.309856421	9.102847143	9.191781504	9.661090113	9.175626136	8.920019082	9.572542969	8.849912517	9.17259555	9.12072287	9.234995683	9.508344485	9.465702664	9.206450864	9.692022205	9.421017975	9.534064304	9.297920544
AARSL	9.085586122	9.212998517	9.097256443	9.319964081	9.234635543	9.041573377	9.293047402	8.879013328	8.883945877	9.300280106	9.213206519	9.246530879	9.367150364	9.482936037	9.290874734	8.88421108	9.002659342	9.024475891	8.972899587	9.346340835	9.023355814	9.111487216	9.414499717	9.155470073	8.913839679	9.452228623	8.78805051	8.826794632	9.179352674	9.16465946	9.175526687	9.334473688	9.060795089	9.385022041	9.377278228	9.214414674	9.149375245
AASDH	8.508442797	7.401470636	7.904202114	7.905687072	8.458007391	8.355781928	8.527418944	8.294994581	8.570083192	8.287956773	8.319112608	7.953796556	7.71012147	8.003874779	8.100191464	8.518383762	8.491026619	8.125800437	8.461177341	8.138918723	7.978916204	8.052014242	7.665642236	8.072806396	8.234948055	7.524755534	8.413224139	8.677536373	8.162842061	8.098047502	7.950508946	7.969387173	8.131488763	7.479919244	8.105693389	7.911185603	8.200225218
AASDHPPT	7.792449054	7.130201335	7.442481541	7.2899649	7.696331035	7.670052641	7.800109105	8.19321487	8.42017857	7.727274149	7.482427244	7.492788851	7.284809427	7.463885887	7.848859412	8.475046515	8.30408692	7.904398343	8.3021099	7.592616437	7.779189259	7.691815431	7.261095549	7.817176785	7.879977855	7.147884738	7.975226019	8.504028474	7.83621943	7.526864133	7.475987047	7.598108909	8.184557993	7.399376905	7.453301381	7.366845613	7.609401073
AASS	7.339651934	7.505818263	7.672537428	7.590819135	7.432058958	7.393961696	7.498604338	7.417721374	7.498638456	7.387705078	7.367968404	7.445449711	7.599201736	7.60545961	7.380427096	7.327094294	7.29696146	7.4355675	7.333956812	7.370385923	7.466262633	7.627895652	7.443873747	7.381809061	7.38020592	7.553095745	7.386903395	7.286233513	7.70862808	7.360420413	7.513855377	7.441401873	7.488407469	7.658253603	7.444233059	7.282319542	7.452336544
AATF	11.28430946	11.66568727	11.78492884	11.44231785	11.5830214	11.59189958	11.45822916	11.30795739	11.21644864	11.26279151	11.13845941	11.5615573	11.48698486	11.7658094	11.4602028	11.14630463	11.1687811	11.33060226	11.40855045	11.67274465	11.38125222	11.63738104	11.76905491	11.40461348	11.50528812	11.72008946	11.3300895	11.3729414	11.40015555	11.44998341	11.49059165	11.61722096	11.30598733	11.88111489	11.51233379	11.57334723	11.40405757
AATK	7.947066187	8.238891721	7.888666215	7.784443773	7.7349533595	8.0042561875	7.886027213	8.100090613	8.023788073	8.2099546555	7.8775990035	8.1336494675	8.2827407405	7.8749830205	8.2360553915	8.043637246	7.882763025	8.204399803	7.883981319	8.09357243	7.954070087	8.079083145	8.1597068955	8.173798714	7.966023628	8.11581736	7.9854507415	7.9451287325	8.0193563745	7.9939428515	7.954590679	7.9503439785	7.856601361	8.016085551	8.011146192	7.9793843895	7.93464311
ABAT	7.48001503633333	7.27316954033333	7.48328836333333	7.41869519833333	7.419854433	7.42471805	7.536150814	7.51137143033333	7.59216056333333	7.64120752	7.45503214366667	7.63154866033333	7.66246414033333	7.51010326933333	7.60045417133333	7.669888031	7.57749712333333	7.596924135	7.58393111866667	7.55912761433333	7.56315694066667	7.48300142533333	7.50540509433333	7.64151026666667	7.501449416	7.41098752733333	7.57682657833333	7.53379003133333	7.470959685	7.64517359933333	7.505223987	7.59156817	7.511056946	7.60564261533333	7.52314191466667	7.506540818	7.538687489
ABC1	8.504869375	8.720914452	8.859265965	8.806192568	8.792649559	8.635091073	8.626139585	8.430266875	8.368637497	8.756871858	8.990118229	8.729908279	8.871968887	8.87679861	8.525985981	8.824696102	8.750517077	8.690658866	8.755450429	8.597810494	8.640155913	9.074672408	8.871688936	8.865103724	8.682221756	9.058332951	8.650663113	8.689671647	8.572433811	8.972614819	8.647267421	8.842441083	8.756279907	9.152895128	8.911206524	8.788815112	8.998090731
ABCA1	10.76109616	9.992052397	9.862315365	10.36411439	9.868070659	10.37765924	11.01338059	11.19532064	11.31589067	11.38671138	11.26169983	10.92735276	10.64114613	10.904314	10.77729479	12.13340537	11.13416873	10.87270863	10.17320062	10.80452468	10.37285922	10.73721439	9.59385853	11.16167794	10.85303774	9.85831706	11.10282832	11.29878724	10.22075426	10.36914684	10.85187007	10.05462688	10.69366424	9.666625174	10.51500579	10.80002076	10.44881336
ABCA10	7.024890783	7.121124916	7.029364875	7.080015758	7.124022143	7.098642526	7.08366686	7.057843968	7.176816167	7.170079116	7.138801971	7.214541899	7.104395739	7.074015966	7.154723013	7.167577343	7.159026436	7.159392192	7.203363587	7.313606229	7.115627254	7.133154343	7.122552788	7.151510074	7.393165343	7.053589809	7.168160455	7.063005507	7.12536998	7.166874226	7.147176385	7.224886406	7.185440181	7.208248784	7.093062057	7.102380951	7.120836101
ABCA11	7.507751962	7.37086812	7.307158535	7.410385907	7.571735367	7.495945465	7.561093119	7.508828939	7.555216154	7.410771225	7.239664827	7.379005767	7.367996906	7.321214504	7.571855544	7.529291876	7.592150574	7.373154271	7.337681644	7.378736703	7.464456213	7.292794669	7.370832588	7.353054339	7.455195883	7.409567606	7.528889324	7.523291125	7.352842422	7.363101585	7.308551283	7.503362716	7.490855014	7.297444099	7.364398411	7.366845613	7.435607679
ABCA12	7.4041379365	7.262909026	7.503343756	7.2948359	7.3351587995	7.3778502935	7.4064838085	7.375673003	7.42831154	7.545170014	7.46981417	7.4760725825	7.404791269	7.4054597685	7.426669694	7.4162831295	7.4121865225	7.3608789665	7.3816260255	7.6076404445	7.532243091	7.4607824415	7.5589624875	7.5329648895	7.408266279	7.4895927195	7.511598088	7.480662666	7.464759027	7.4103297255	7.444398063	7.420253435	7.662289478	7.523129049	7.560697508	7.522823358	7.3738580585
ABCA13	7.268969966	7.167620557	7.121997362	7.118610505	7.133014909	7.067692228	7.210414564	7.121374151	7.172018694	7.292297485	7.275339165	6.892145111	7.180915652	7.209179219	7.03749944	7.396397748	7.157953556	7.28596457	7.091541094	7.18693336	7.182190253	7.146574032	7.178348329	7.178939989	7.511234909	7.058147956	7.187080898	7.088079044	7.273635215	7.357746134	7.087173352	7.145951322	7.164805474	7.069173499	7.207253572	7.278275639	7.078935535
ABCA2	7.919719039	8.2553293945	8.19566154	8.081436097	8.0030460175	7.8868929635	7.91418469	7.934414461	7.9370597115	8.11416573	8.0027555155	8.1814160735	8.1076009965	8.04633683	8.2341954235	8.126596777	7.935799831	8.305314781	7.7649606745	8.0089221035	7.942888513	8.0415162415	8.092793995	8.0398563725	7.864084705	8.074528698	7.9325736355	8.0405210145	8.1036052305	7.969554157	8.0831644575	8.0487812735	7.8904209565	7.963208177	8.01350427	7.825353362	7.970901235
ABCA3	7.677278554	7.944069034	7.97547906	7.811304999	7.808854166	7.759151661	7.71233729	7.688217826	7.605888126	7.616344858	7.518089277	7.78359719	7.433717862	7.703011568	7.656260352	7.539388383	7.599696718	7.467066856	7.469500437	7.592616437	7.295526786	7.487026854	7.665642236	7.446587249	7.455195883	7.830585938	7.432672864	7.712270825	7.467678493	7.752586766	7.829024696	7.479043537	7.558412348	7.499607776	7.462402891	7.411156556	7.42100407
ABCA4	7.48690643	7.552818109	7.569190073	7.36400278	7.377070774	7.271722157	7.307871418	7.410914958	7.257689457	7.376574737	7.312681611	7.301838344	7.319912075	7.371514369	7.32930473	7.248237197	7.390440411	7.328500471	7.413858289	7.324190221	7.32831872	7.416036176	7.470342443	7.350019918	7.406123532	7.560253633	7.355248729	7.333048153	7.571817181	7.344474083	7.489433241	7.606038183	7.324413355	7.428670435	7.199446413	7.278275639	7.302942334
ABCA5	7.63622865933333	7.41431519366667	7.61238793233333	7.404065415	7.623830364	7.57374389233333	7.662498901	7.62981819766667	7.58142554733333	7.677304833	7.51590415833333	7.527802965	7.436540647	7.521895633	7.59790328533333	7.63395349366667	7.66035721633333	7.47802189433333	7.53028268	7.593544416	7.67376845566667	7.52244758166667	7.453633339	7.549801514	7.44743241433333	7.493060826	7.61124543466667	7.57206166833333	7.64055560166667	7.482638252	7.500675703	7.62568957066667	7.52521242833333	7.50870137766667	7.62742154433333	7.57654824533333	7.622473714
ABCA6	7.3329094455	7.441657469	7.5769716275	7.5974874665	7.3066368375	7.401673721	7.4208860795	7.4666820355	7.3432398265	7.284045506	7.385828726	7.326183746	7.432638411	7.29091068	7.3146308675	7.348039123	7.3125881145	7.3154608025	7.3598052025	7.316144261	7.3431733835	7.3782602775	7.370027734	7.3182729735	7.4295104665	7.4654583835	7.370396824	7.3730336545	7.440292568	7.3496385405	7.4165749905	7.4236376345	7.3936217095	7.5134820245	7.3060409175	7.3769703515	7.3204346825
ABCA7	8.35723064066667	8.55980007366667	8.43048905033333	8.48526592366667	8.55849291933333	8.49813021233333	8.30850815066667	8.524795026	8.391205509	8.607858684	8.57768479533333	8.74176250633333	8.57381546633333	8.670851203	8.58328094633333	8.092717347	8.10038411	8.45983710333333	8.23636117933333	8.54272126333333	8.33623069133333	8.121284515	8.49654964	8.37591359	8.25941118033333	8.586518813	8.156493804	8.272145765	8.41216051333333	8.52872267033333	8.51177983733333	8.50647697333333	8.07254839033333	8.40066271266667	8.40406133066667	8.46276304	8.45543939566667
ABCA8	7.052909486	7.21364365	7.218668584	7.20353077	7.111747695	7.163190748	7.132092382	7.164429648	7.110817296	7.158220405	7.085985284	7.158117161	7.093577389	7.166261997	7.140793407	7.20291441	7.223613887	7.192690101	7.191087424	7.189187842	7.218489642	7.064822804	7.220894351	7.161226335	7.123112412	7.20928769	7.164380808	7.165414333	7.178946493	7.227164222	7.178167493	7.243015806	7.175151965	7.343378472	7.284470264	7.200689178	7.239001581
ABCA9	7.6790695825	7.3032803495	7.577374401	7.553012536	7.637572423	7.6296790315	7.743898902	7.5985073055	7.6665647595	7.621359786	7.6431838685	7.6484894455	7.6500696025	7.6480871125	7.6646084005	7.6059750935	7.682880058	7.560198403	7.7419325965	7.6544486775	7.79516558	7.6650067015	7.5646436505	7.6655889415	7.6095786875	7.7352126955	7.560704575	7.7059936605	7.790138006	7.6213201585	7.5016465595	7.7589742565	7.74610553	7.6426674395	7.5720125745	7.6031102455	7.7117559225
ABCB1	8.227290709	7.570841571	8.04746087	8.229548963	8.032038049	7.95247175	8.348159971	8.265430621	8.403197114	8.235655653	8.371394974	7.861722266	7.467978463	7.745681593	8.393008065	8.63112958	8.348388094	8.315435578	8.036311723	7.690725572	7.700399211	8.207173626	7.620944289	7.945896152	8.083100343	7.93005389	7.959043671	7.885843166	8.13679785	7.749188293	7.585699921	7.571895673	7.987964435	7.709712448	8.156052176	7.58238355	8.200225218
ABCB10	7.99164301	7.28173145	7.542569451	7.617690557	7.938057376	7.867452292	8.11234262	8.147346417	8.672833154	7.892098233	7.80771782	7.736572327	7.481813931	7.565930697	8.019092274	8.729877871	8.652836849	8.370008073	8.50417935	7.567107001	7.965031471	7.457542704	7.363583459	8.05332914	8.357397096	7.374764591	8.182999109	8.835645923	7.946092606	7.367136513	7.519319108	7.403083065	8.267463441	7.32258799	7.727430775	7.661078065	8.018336025
ABCB11	7.001411562	7.295461078	7.269557838	7.405516814	7.154043805	7.263784681	7.158107076	7.280064901	7.231513336	7.221418256	7.329148571	7.235236013	7.356623764	7.20680805	7.280226694	7.062419457	7.145077497	7.152192997	7.10890993	7.255645282	7.269810261	7.1950651	7.271953632	7.151510074	7.255307963	7.276160558	7.143607025	7.218542989	7.214394334	7.322256758	7.168329607	7.152540239	7.171709815	7.226145305	7.180262499	7.284340373	7.212155999
ABCB4	7.472624366	7.499780367	7.453362653	7.707156576	7.757707595	7.326724174	7.787507695	7.791827782	7.580191355	7.519647771	7.80402697	7.440802183	7.315277043	7.414519828	7.446651606	7.431168561	7.694042624	7.405814885	7.494940039	7.459906346	7.421001565	7.352456072	7.494737559	7.467648778	7.64058952	7.601289982	7.378973984	7.57601363	7.494347454	7.426901726	7.585699921	7.840603555	7.495763584	7.282627744	7.635399578	7.701701319	7.450243045
ABCB5	7.00828469	7.157327984	7.010125997	7.074618111	7.024762179	7.097218191	7.123517949	7.130269796	7.101419952	7.040998413	7.103691917	7.129962462	7.175754061	7.130115479	7.059588621	7.004844819	7.193395396	7.160833522	7.123964543	7.148223062	7.022616164	7.02755329	7.10399976	7.09402614	7.045897218	7.030686727	7.168160455	7.141177646	7.054418399	7.135328997	7.09775755	7.137782757	7.079340174	7.129570407	7.107610266	6.994415361	7.118748345
ABCB6	8.201468868	8.191707552	8.194171899	8.51611879	8.412272348	8.291243165	8.054993368	8.080733072	8.34908458	8.52208594	8.201066278	8.578840891	8.372099149	8.535806534	8.248318628	8.055954105	8.045827824	8.131957434	7.967329666	8.292456828	8.160032772	8.111595243	8.435649318	8.208700204	7.982713156	8.383274741	8.069586818	8.03553934	8.152478154	8.559192591	8.390003983	8.687173327	8.31665402	8.189597488	8.271622851	8.074051305	8.002403294
ABCB7	8.846880279	8.544241744	8.747552397	8.81143345	8.852621149	8.964661551	9.054654279	8.764488217	8.741376075	8.840685491	8.916838042	8.996596228	8.748122665	8.766558741	8.759920312	8.670494385	8.931210076	8.613025661	8.741966383	8.878043694	8.698605134	8.817780564	8.970077729	8.703420052	8.817754313	8.741168955	8.626736907	8.848480044	8.466956242	8.908586654	8.714380739	8.794257692	8.600692004	8.752559379	8.990247755	8.759769552	8.768211377
ABCB8	7.728542464	7.812265869	7.771156469	7.750639214	7.876912652	7.60623446	7.875573409	7.569355935	7.606889696	7.678772163	7.58102677	7.905855732	7.538285567	7.773160872	7.707860515	7.505725633	7.562891186	7.624146689	7.66447264	7.48493995	7.475294356	7.616583307	7.674630464	7.6456186	7.675724743	7.47184389	7.466662226	7.546712311	7.763685557	7.456072841	7.582910235	7.592838415	7.429791105	7.893212881	7.938028917	7.72950185	7.511264277
ABCB9	7.82236069166667	7.72029343233333	7.758360005	7.92919751366667	8.40826049	8.56145831266667	8.10000886066667	7.91433005166667	7.65362688966667	7.74783858666667	7.75616961066667	8.709967809	7.77144774566667	7.84895642633333	8.132483366	7.510685555	7.646905199	7.72704408766667	7.684052814	7.541433047	7.58374597233333	7.83786775	8.38561085366667	7.734874515	7.65015223766667	7.68197510866667	7.74929738466667	7.78701748933333	7.58725137066667	7.94100407366667	7.83173274166667	7.88261869	7.569094272	7.916462556	8.152979768	7.839881261	7.61586825866667
ABCC1	7.5459462665	7.534867668	7.515159651	7.5421765145	7.669388506	7.4994855085	7.538271017	7.6512915875	7.538021608	7.657838427	7.357108935	7.471865111	7.3784924205	7.668065001	7.499927283	7.6066936095	7.715524816	7.6973358355	7.6573101765	7.593754434	7.6356713355	7.5684763785	7.448442459	7.4937015425	7.3905541295	7.6297367695	7.4130574495	7.4410244775	7.629814124	7.596338353	7.4669369005	7.4842200545	7.585161973	7.4703957655	7.598743518	7.5970433215	7.4339030475
ABCC10	8.043712506	8.589828123	8.778057512	8.558900564	8.650388075	8.537751509	8.548413209	8.475503771	8.404145677	8.666951387	8.483119588	8.545160056	8.658505887	8.757294564	8.709185019	8.629195641	8.584517111	8.78854053	8.451145402	8.54679355	8.4872147	8.623691503	8.684171204	8.515322266	8.415682297	8.718053393	8.285295262	8.423122955	8.441752176	8.61649703	8.810756817	8.632170142	8.677659509	8.789722683	8.799075643	8.655452378	8.627667052
ABCC11	7.238032775	7.21414649666667	7.186749569	7.27372158466667	7.26407357833333	7.217296593	7.26272587866667	7.12818333533333	7.244103632	7.21812035233333	7.17246297666667	7.25034649466667	7.198070988	7.23227629566667	7.30625376533333	7.264782667	7.22610200433333	7.23507619866667	7.28620636566667	7.249881345	7.15950853333333	7.19406188966667	7.331942326	7.21973451	7.30077168933333	7.25501711333333	7.199894796	7.31174273566667	7.263695985	7.22684942233333	7.21529599733333	7.191506747	7.29015901033333	7.13510761466667	7.179089593	7.25167598933333	7.22512828133333
ABCC12	7.756706633	7.584036705	7.498485945	7.541562244	7.601496233	7.682232208	7.580661012	7.492533335	7.482274977	7.699665301	7.524015357	7.602048968	7.463385868	7.454941211	7.530656963	7.504603375	7.500421217	7.557553412	7.713900255	7.603264475	7.439142164	7.616583307	7.689634418	7.60947988	7.533786724	7.534147964	7.613278296	7.796300083	7.554175326	7.57386349	7.505684263	7.525774351	7.466578664	7.447705344	7.463416388	7.472099492	7.423088448
ABCC13	7.9145761005	8.273998008	8.0039391785	8.0733941765	7.687927544	7.7847962805	7.872703936	7.848148477	7.88244622	7.775864594	8.0508794845	7.848366213	8.171891199	7.887821849	7.874743164	7.813588519	7.715513267	7.853745265	7.7364475455	7.9382458175	8.08759592	8.1567442315	8.0521575595	7.881866751	8.1622378405	8.0908563345	8.071879661	7.8039395025	8.171018134	8.0887334875	8.0100632235	8.2617811395	7.942619662	7.9957017025	7.8620646895	8.0257775785	8.252954291
ABCC2	7.680233617	7.761411021	7.41418364	7.604731831	7.582049232	7.598208255	7.512936018	7.616849023	7.595343689	7.587640314	7.448558611	7.664716456	7.404248753	7.441499268	7.557578808	7.470892472	7.377053248	7.490797804	7.54141723	7.726921684	7.433707061	7.48914958	7.346884189	7.491733042	7.488448775	7.361818562	7.49272521	7.523291125	7.483237088	7.404217272	7.681121264	7.441401873	7.426282432	7.488632908	7.390285265	7.380924259	7.255507136
ABCC3	10.51421362	10.37879857	9.775694432	10.17452832	9.60412825	9.637058104	9.316563903	9.747100413	10.84199524	9.090208738	9.229309194	9.618596478	10.78361785	10.10606586	9.23449691	11.00057303	9.394407395	10.35372118	10.36964838	9.100872124	9.804701919	10.20758014	9.614265092	9.119977812	9.860688105	10.69136956	9.921264886	8.778121751	9.058524037	9.803130353	9.700070271	9.799627716	11.10823609	10.29145309	10.05454941	10.02907756	9.452540741
ABCC4	7.341015746	7.136674126	7.198208842	7.268991487	7.127881486	7.413505685	7.401266223	7.318373899	7.925713491	7.437042342	7.2961366	7.138064739	7.180915652	7.232806065	7.246306546	7.42657978	7.358092729	7.29805418	7.636873312	7.213820573	7.158139016	7.16212517	7.152940731	7.218739424	7.14602655	7.147884738	7.296424038	7.266860262	7.218391149	7.19703114	7.433590178	7.200102817	7.427451022	7.006816409	7.167680397	7.131961026	7.255507136
ABCC5	8.923402339	8.59530585566667	8.77117928466667	8.818039305	8.889480611	9.156652142	8.877800533	8.91454359533333	8.95483429633333	9.22131289866667	8.72417899166667	9.05269848966667	9.21593499133333	8.75110222566667	8.79066558333333	8.948189947	8.68526242766667	8.938588835	8.73793797333333	8.895005915	9.07821859533333	9.013279685	8.60062948333333	9.080604402	8.754029957	8.795368791	8.90103756566667	8.99581026866667	9.04552167533333	9.12065026066667	9.04772943133333	9.16571183933333	8.82248692166667	8.71182692633333	8.812931293	9.04296592333333	8.94455470966667
ABCC6	7.4083660904	7.5006890212	7.5230325858	7.5352155648	7.408337817	7.4832016708	7.5175568384	7.432290254	7.400304149	7.5594680448	7.55098012	7.482735081	7.6152075818	7.5425140604	7.5398730148	7.4589702086	7.4401336558	7.4994280254	7.4939947396	7.5321559174	7.5652905202	7.6097559396	7.6394096404	7.5377559896	7.4900399788	7.5320879214	7.5064851122	7.5038769134	7.5451002846	7.5298015258	7.5437275866	7.5697909606	7.4502164992	7.5991353016	7.5084126336	7.5347058024	7.5819035326
ABCC8	7.16968303	7.099013007	7.196558317	7.182609181	7.195425027	7.280799444	7.194764644	7.24814788	7.163156254	7.1030603	7.243883551	7.237097206	7.152306854	7.06171236	7.175375088	7.211898176	7.208480733	7.166604136	7.219580436	7.092349381	7.104248225	7.148802569	7.303015363	7.247021305	7.12539553	7.213634978	7.156824556	7.041579073	7.198527048	7.132795635	7.25355082	7.232095084	7.193404405	7.212745542	7.201682509	7.280297972	7.174905339
ABCC9	7.361686313	7.319996211	7.460818886	7.439778687	7.4359498075	7.3782779335	7.4162141105	7.363876588	7.2920018355	7.29728928	7.4553194745	7.3758181185	7.566452986	7.38651438	7.42932438	7.3555917815	7.32919992	7.340445577	7.3845694765	7.5820101675	7.4080358905	7.5128429885	7.533161165	7.414499321	7.418965375	7.5400750105	7.4707542605	7.441239832	7.359748906	7.66978123	7.4677256775	7.491838534	7.4788507685	7.5164003425	7.384809144	7.4433645775	7.475206837
ABCD1	9.07335491	9.757884785	9.64685895	9.923723611	9.161384678	9.8474674	9.268544236	9.067271975	9.225926532	9.555943628	9.165028864	9.863026099	10.01002941	9.75818675	9.586763759	9.181118124	8.936107559	9.997424861	9.285172904	9.910031904	9.456344651	9.549688941	10.03492028	9.551195363	9.271337353	9.830653854	9.206485329	9.28718207	9.28114786	9.685779363	9.370125413	9.579464494	9.228816781	10.20006545	9.412768245	9.702655772	9.500293714
ABCD2	7.071031351	7.176607423	7.122865229	7.101430558	7.266152316	7.172616989	7.163490726	7.135055948	7.225549282	7.056210353	7.02546365	7.160106135	7.157547904	7.20680805	7.175375088	7.20291441	7.151516145	7.201433683	7.166242447	7.005909569	7.060339598	7.085536263	7.218824255	7.060519898	7.01153203	7.051307975	7.039003301	7.137425617	7.121599837	7.169390456	7.164434306	7.226683211	7.140412203	7.178657871	7.207253572	7.186221635	7.152075401
ABCD4	7.417607925	7.44513942	7.503313005	7.7702224435	7.4497566475	7.4020110955	7.405380013	7.5249292305	7.4965207145	7.413830369	7.4395565625	7.4534592105	7.4329488815	7.477597107	7.4450754555	7.352614883	7.4116152195	7.54954531	7.3490974885	7.408615985	7.3490978445	7.404782661	7.488504728	7.448787039	7.434535007	7.507866455	7.594009709	7.57899832	7.4677771295	7.569481414	7.3813383775	7.398711492	7.504595983	7.3319404165	7.316447478	7.337704957	7.3485785305
ABCE1	8.7109065595	7.3758733455	7.955337478	8.370504579	8.4561811995	8.4040813175	8.753839814	8.634649202	9.0329194145	8.341303138	8.788905069	8.225467851	7.525045622	8.363518423	8.473158476	9.0863110575	9.0520717745	8.492850261	9.0193995555	7.987257306	8.272442292	8.1840309765	7.7508016495	8.2657314515	8.830488928	7.5070278185	8.6518444185	9.1581768375	8.3712847205	8.0007782125	8.293880876	7.7406688615	8.572847542	7.567377715	8.398321552	8.024680154	8.5751946215
ABCF1	10.86696168	10.83736158	11.35353839	10.968087735	11.277850795	10.844635325	11.13231776	10.61437354	10.61430925	10.92058544	10.71096063	10.81357729	10.873920985	11.233842175	10.84057613	10.938842775	10.975861635	10.82689297	10.923175735	10.80359378	10.76903698	11.14623207	11.30891234	10.893480455	11.004517645	11.085595075	10.689632735	10.58512308	10.969596685	10.928508845	10.803442205	11.063892115	11.0353454	11.277126535	11.194393035	10.997498005	10.967219435
ABCF2	8.778597762	8.90581664933333	8.87835633233333	8.659329515	8.98645715233333	8.79386760333333	8.86993161166667	8.55019873833333	8.63216142333333	8.70651346533333	8.572719614	8.78858334466667	8.647738775	9.001801609	8.631821724	8.46653611166666	8.60143574566667	8.62852578966667	8.585527295	8.609292539	8.72370636866667	8.71755651333333	8.95300974	8.73894637433333	8.54117933566667	8.93667597066667	8.62284722	8.53468960466667	8.64662608866667	8.92051929733333	8.66691859266667	8.90974531033333	8.628884047	9.05943959833333	8.93523748666667	8.93806963466667	8.769773104
ABCF3	8.833507278	9.143353566	9.106406204	9.005268351	8.944849289	9.037435201	8.945246409	8.800143746	8.495140765	9.018484931	8.934681567	9.266063139	9.046870924	9.172128253	9.230365582	8.663592968	8.835665625	9.173016258	8.738953235	9.18221816	8.696447321	8.864640214	9.311249949	9.021549939	8.772861613	9.364618924	8.661910581	8.865849209	8.92870855	9.068610554	9.191019774	9.117677569	8.678393971	9.606721123	9.016791532	9.096107968	8.86980626
ABCG1	8.0475841585	8.35420510133333	8.21573014016666	8.131258557	7.93692812083333	8.12793565716667	8.08730821716667	8.194399152	8.22574103083333	8.32256420666667	8.04301609466667	8.24286292116667	8.41702494966667	8.11382769016667	8.119565097	8.23305298683333	7.995071805	8.04978091266667	8.09697646433333	8.35745146983333	8.206615107	8.39660840616667	8.22928324333333	8.15390337066667	8.1315856875	8.35369388266667	8.20777516016667	8.07070171483333	8.23064104316667	8.34271510783333	8.128795672	8.39563611716667	8.01950445333333	8.198707331	8.21195596066667	8.25093117366667	8.05233024633333
ABCG2	7.131380143	7.172758111	7.132381483	7.084052734	6.991070441	7.206947441	7.106836542	7.133005016	7.13189744	7.322300643	7.151865259	7.13401932	7.303632713	7.054311682	7.147774101	7.193832096	7.180494017	7.093454238	7.082791241	7.155106852	7.149288576	7.130909668	7.16068656	7.079010339	7.23814107	7.103341692	7.149271137	7.072680955	7.208421937	7.213350818	7.262451741	7.212408324	7.246150016	7.192392638	7.197205932	7.04887415	7.38565507
ABCG4	7.101080496	7.242786489	7.207250494	7.285597115	7.224375625	7.315721455	7.278775046	7.113152138	7.280052401	7.154233498	7.216356383	7.16803192	7.226524709	7.218648469	7.202442659	7.309165612	7.631839548	7.308675254	7.28465853	7.313606229	7.182190253	7.265669602	7.349251547	7.473667727	7.287780575	7.451600386	7.432672864	7.35352826	7.337623131	7.254831526	7.374530446	7.191417307	7.311179503	7.139039713	7.241183647	7.227407622	7.170758703
ABCG5	7.661406627	7.40269167	7.565486765	7.720294677	7.707429393	7.790833755	7.57508596	7.715903988	7.597858904	7.599632931	7.744365076	7.60781683	7.789857186	7.603270382	7.591390912	7.798355407	7.569413541	7.635181315	7.760444379	7.601134137	7.844473013	7.816252547	7.895434878	7.735168424	7.77520375	7.567438376	7.607264787	8.092938325	7.626605213	7.737288135	7.650180344	7.912263989	7.483525776	7.663122289	7.656806649	7.586612461	7.652350737
ABCG8	7.181840456	7.118528572	7.159743611	7.285597115	7.256538879	7.136527387	7.266727452	7.238479157	7.253403095	7.303541214	7.212099196	7.13401932	7.296603565	7.305083119	7.273944898	7.170705373	7.135414023	7.124928697	7.261329894	7.24034303	7.12015721	7.214576073	7.078500824	7.196528514	7.243022815	7.226648137	7.196559428	7.112885087	7.204455249	7.194520179	7.141518509	7.187967093	7.195674116	7.245987333	7.175702557	7.26409589	7.053626088
ABHD1	7.467437926	7.502195835	7.739381081	7.465300304	7.630302705	7.455109006	7.630261533	7.379390539	7.474832728	7.49255301	7.541763609	7.500324491	7.433717862	7.490645166	7.616090968	7.530413862	7.350289982	7.641475647	7.410315047	7.311484734	7.502417121	7.650624789	7.483828012	7.448091588	7.398349288	7.732702787	7.466662226	7.431905686	7.379115227	7.437005667	7.412779961	7.606038183	7.379147191	7.544539934	7.43419118	7.51119748	7.53459572
ABHD10	8.540741645	8.622141445	7.915612515	8.500841609	8.486721036	8.47478687	8.542449149	8.50524922	8.727078187	8.730027433	9.549165329	8.560938588	8.334346373	8.675662794	8.894555557	9.263860379	8.940989918	8.617313574	8.894863752	8.584580825	8.483413046	8.416407507	8.354560266	8.652192586	9.111923723	7.934975194	9.204983035	9.091156004	8.773958448	8.509835758	8.89091367	8.40036327	8.404817521	8.172272191	8.853450078	8.75505613	8.826389289
ABHD11	7.790781843	7.908175513	7.80956402866667	7.509442084	7.648828856	7.79497419366667	7.669291538	7.677259129	7.606387228	7.76901003733333	7.51078710333333	7.93434384666667	7.60478794166667	7.61862690666667	7.67085746866667	7.588821879	7.58650212533333	7.748681854	7.86699127233333	7.71012226533333	7.68022548133333	7.79137514133333	7.771017905	7.672005678	7.710427431	7.65238132666667	7.51270686933333	7.672874837	7.72617892633333	7.58922505766667	7.524772493	7.49314202033333	7.60063210233333	7.814128136	7.69286917933333	7.72563639866667	7.58693572966667
ABHD12	8.6280073845	9.0380072525	9.2010699205	8.8573986345	8.7569020195	8.7689127635	8.5443687515	8.5862600365	8.4588362385	8.77931929	8.7511575325	8.956214954	8.941406588	8.914296865	8.606457384	8.501425578	8.534918777	8.8321518045	8.7079132185	8.746353601	8.6963517465	8.98090694	9.145010685	8.7157858015	8.588187205	9.002971076	8.635312785	8.5434721705	8.743481433	9.097378914	8.6958279445	8.828429166	8.5597918595	9.1009554495	8.85240295	8.8575395985	8.6153469975
ABHD13	7.187001052	7.232673533	7.30640107	7.197424958	7.130449957	7.146852589	7.28095307	7.196565138	7.243282435	7.158220405	7.285754471	7.233371441	7.154929526	7.197307938	7.188977056	7.325827597	7.206323024	7.244090024	7.182849159	7.171081555	7.299430846	7.164337483	7.296273628	7.210828939	7.272704382	7.256852158	7.355248729	7.270395908	7.246727309	7.137860621	7.19828594	7.289933521	7.164805474	7.180956128	7.281359409	7.393004475	7.125009553
ABHD14A	9.823611743	10.31364626	10.32974185	10.21060425	10.33198554	9.940741551	10.11055544	9.785878252	9.428683467	9.447219354	9.961647112	9.824456007	9.764330494	10.1210314	9.783358626	9.395092413	9.559923888	9.510058792	9.435432368	9.730899234	9.561341079	9.909737773	10.15640717	9.705556058	9.781327512	10.03025575	9.417071161	9.518737694	9.826188183	9.863359839	9.829358785	10.07469212	9.566404821	10.41930527	9.670645593	9.851821611	9.787497155
ABHD14B	9.707168387	9.942768922	10.02276806	9.876777925	9.989858161	10.02192383	10.00630503	9.738720229	9.331053637	9.567243989	9.965970757	9.965967422	9.946185272	10.17144927	9.997154942	9.472688482	9.673247735	10.07765668	9.63626475	9.925163371	9.650084284	9.868164336	10.16221783	9.875193033	9.760818654	10.08703901	9.552278363	9.786565364	9.819460436	9.778655274	10.1690521	10.07767774	9.919446488	10.27624297	9.920493312	10.07960836	9.763306335
ABHD2	8.30495172633333	8.58875288633333	8.32981106333333	8.40021241733333	8.12320578533333	8.44845813866667	8.22143736833333	8.46123035066667	8.24200070266667	8.363035802	8.23282841566667	8.35590802666667	8.68984115733333	8.53571943733333	8.37573920366667	8.311930704	8.240310206	8.44365277066667	8.230967102	8.646355262	8.48455440466667	8.63096802133333	8.55866758533333	8.47709181533333	8.20383940666667	8.55491735433333	8.453953851	8.31102662466667	8.443160154	8.42107355633333	8.510919001	8.32431454266667	8.21647384633333	8.49424017733333	8.28492639333333	8.633103444	8.31434197366667
ABHD3	9.687473865	7.963848138	8.439675033	8.86765928	8.902971349	9.320786762	9.677372762	10.26785767	10.47240583	10.08700264	8.590040145	9.181233231	8.643221634	8.443213586	9.749954726	10.41531428	10.06542721	10.03608747	9.871558589	9.456012812	9.799660073	9.226783039	8.303997284	9.532366353	9.737697671	8.435487141	10.10175466	10.1260983	9.897279602	8.71730598	8.639221894	8.487909926	9.678104023	8.309401087	9.002707849	8.979949188	9.6613864
ABHD4	9.387647764	9.839088217	9.479411321	9.01459802	9.236282646	9.565876112	9.448685384	9.44161936	9.387329871	9.620547972	9.405538065	9.640205057	10.04722365	9.581431032	9.188241245	9.384025937	9.145637983	9.59945557	9.319307604	9.809711997	9.511916369	9.742867714	9.674943502	9.715197652	9.310895498	9.926575848	9.661733614	9.562647337	9.691085952	9.596391711	9.729094681	9.799627716	9.50362694	9.827642377	9.397722294	9.802811315	9.201476736
ABHD5	10.33130619	10.21351086	9.663020084	9.609819678	9.917774004	10.44014704	9.992515667	10.47092759	10.85105769	10.75142834	10.14915384	10.43291129	10.51991293	9.712057314	10.52988692	10.31631726	10.06666552	9.98904052	10.00100486	10.60683544	10.32227609	10.24461233	9.791460514	10.54295214	9.875649657	10.22413485	10.45679859	10.56171831	10.6627719	10.27832371	10.37342702	10.39633704	10.19578566	9.521068782	9.868139265	10.13991202	9.744880061
ABHD6	8.531858409	8.927965812	9.037203171	9.087895832	8.557856838	8.542089471	8.642391609	8.687807632	8.578796045	8.533388663	8.705140832	8.448682717	8.93659548	8.753802621	8.560067366	8.580603112	8.565401696	8.777154501	8.756195966	8.781086721	8.829495561	8.89804201	8.992462741	8.786476275	8.7146681	8.986074121	8.71571863	8.755280358	8.494432583	8.644651927	8.663203474	8.713759485	8.739489024	9.13841203	8.742662811	8.783062311	8.925894664
ABHD7	7.94966256	7.629456119	8.031895971	8.08926487	8.058622112	7.666142067	7.891166705	7.836425202	7.555216154	7.877105481	8.019945252	7.920745016	8.12605056	8.08723206	7.884039189	7.954532159	7.701328119	7.960224403	7.830594783	7.983598929	7.820991293	8.297096064	7.998472686	8.099703064	7.984666017	7.887994553	7.971640871	7.842293204	8.13679785	8.202380679	8.172044566	8.271001079	8.108610981	8.143682281	7.903545127	7.909112621	8.124778077
ABHD8	10.02607401	10.47638948	10.09716465	10.42450997	10.16531989	10.43104502	10.14787122	9.962798503	9.924415141	9.862656516	9.798363403	10.11877358	10.12932382	9.97822677	9.901599702	9.550650468	9.88600593	9.832230633	10.12872877	10.28113316	10.19694689	10.06181456	10.33240301	9.969446749	10.08333003	10.37961536	9.923090917	9.976431408	9.959524588	10.50757928	9.914004217	10.03990125	9.893285857	10.38891599	9.951189086	10.1674169	9.859227216
ABHD9	7.534877218	7.546803103	7.774104896	7.640700188	7.512432328	7.618228676	7.538070014	7.637390631	7.625831967	7.578013224	7.535852669	7.678720222	7.887940958	7.698719603	7.593161311	7.501236626	7.743577037	7.481295282	7.594592762	7.543799494	7.546063358	7.756303609	7.545145966	7.493239237	7.970947265	7.630669592	7.769467393	7.624452797	7.809502154	7.674394861	7.790310132	7.598108909	7.640682095	7.558346276	7.462402891	7.80197474	7.577259839
ABI1	8.460221612	7.6641121375	8.1616988795	8.212253538	8.352072745	8.317997509	8.6276618805	8.7173768695	8.6178356145	8.4859457955	8.556773785	8.2970030095	8.20688377	8.165851136	8.6070122105	8.732431837	8.7747879135	8.5805634465	8.6484560245	8.419152205	8.4612439585	8.412663354	8.060978769	8.45786535	8.666176198	7.965597092	8.79148248	8.726652173	8.686265638	8.475826022	8.2375726855	8.0272285275	8.5116211185	8.091195549	8.274034095	8.3163471755	8.5803817515
ABI2	7.89645550833333	7.75833730766667	7.84681429766667	7.77413658433333	7.82657644433333	7.76688197933333	7.81075606166667	7.79355110633333	7.834032796	7.82605751366667	7.74166166066667	7.87160899	7.764021625	7.764716992	7.76713036966667	7.891050764	7.82146213266667	7.850841974	7.84904885133333	7.873808711	7.82939120766667	7.82867606833333	7.73986645066667	7.84868497633333	7.83109645033333	7.84363370566667	7.88304204833333	7.84863044566667	7.86345135333333	7.979271647	7.80677591033333	7.858578276	7.90146751466667	7.805774638	7.898842425	7.83262851366667	7.88407448466667
ABI3	10.18088645	10.62913356	10.92838532	10.92243801	10.22096601	10.09583521	10.0937858	9.948795645	9.850566846	10.31362451	10.11882708	10.51550518	10.31168788	10.30373233	9.893187602	10.35247369	10.26688414	10.63020663	10.41695045	10.51893223	10.36929652	10.87737869	11.33540935	10.52709177	10.42914176	11.04106616	10.25062522	10.02003573	10.45605793	10.77079127	10.13658572	10.52566121	10.60461186	11.12832671	10.43462615	10.2677747	10.29586823
ABI3BP	7.432738634	7.436795854	7.739381081	7.374003252	7.651251726	7.526472563	7.479375113	7.578093225	7.634746786	7.477640514	7.683633545	7.591921117	7.684608323	7.633840649	7.496266658	7.544995946	7.542165422	7.635181315	7.481421019	7.569229842	7.726118961	7.804737171	7.665642236	7.553604753	7.546210387	7.615942385	7.653257179	7.586706773	7.657018741	7.49854002	7.334951271	7.880598614	7.604526206	7.858600738	7.698567949	7.561298833	7.615838834
ABL1	8.05906714666667	8.05909693166667	8.125760649	8.062271866	8.052744108	8.013378002	8.08662051033333	8.00730143933333	7.99037876266667	8.02286691733333	7.814877914	8.012435285	8.02871626166667	8.06967064933333	8.021702	8.10414190466667	8.18796899433333	8.12337197333333	7.994765425	8.07349625933333	7.95384464533333	7.98484055333333	7.95544463266667	8.065610347	8.070368492	8.06229878666667	7.98225477966667	8.109064793	8.04035849933333	7.94565858033333	7.89856139666667	8.043533567	8.13683264066667	8.105361341	8.04984450133333	8.06489152233333	8.02916176566667
ABL2	7.333547188	7.224978993	7.24625567966667	7.35850692	7.35162514466667	7.29843407433333	7.263289015	7.34899811133333	7.37027277166667	7.39173075533333	7.32529912033333	7.309400825	7.323982033	7.32097242433333	7.31052454966667	7.25796593566667	7.31325861133333	7.251505329	7.34953916566667	7.37769845733333	7.36597263333333	7.309746276	7.31634180366667	7.37871575366667	7.22995744133333	7.35695108966667	7.29313677433333	7.35962780133333	7.30962624166667	7.32439481933333	7.289276145	7.35491043	7.298631251	7.34145327933333	7.25904836533333	7.314518376	7.35026338333333
ABLIM1	9.70753887675	9.10625863825	9.2405179855	9.2919243905	9.83105799275	9.5037060325	9.70834897875	9.56266095	9.419859302	9.6885464885	9.21450688075	9.2417465605	8.98124423825	9.54316378875	9.328360887	9.356637879	9.753316498	9.42373612025	9.518236007	9.297297419	9.406217044	9.3744378185	9.1717290935	9.46259876775	9.541175566	9.417255816	9.215408553	9.1271151235	9.52495159675	9.21810428325	9.06069101225	9.3673347755	9.57648477625	9.34627467175	9.7457071835	9.43470347625	9.48325620675
ABLIM2	7.561472775	7.680492937	7.916324261	7.464341727	7.835429017	7.682718094	7.71627227	7.719901804	7.482274977	7.600829658	7.697004055	7.673129321	7.5145071	7.629484145	7.621359614	7.457343768	7.477211695	7.549599721	7.607232846	7.53323556	7.659914452	7.587364131	7.576872672	7.533965919	7.452624458	7.6355939	7.349333239	7.418765251	7.644010261	7.555866214	7.692370922	7.558932971	7.598089997	7.504024831	7.509562262	7.888315724	7.441875949
ABLIM3	8.151976545	8.232444513	7.615970493	7.842558879	7.629299297	7.539319627	7.742745585	7.415681354	8.030499357	7.751195783	7.80217982	7.670328568	8.152339457	7.657734233	7.663193105	8.07598879	7.516941924	8.008966304	8.173388571	7.499587461	7.551543215	7.650624789	7.63876568	7.396900674	7.829427667	7.905359519	7.830999133	7.54049168	7.34196246	7.583754565	7.446731641	7.946176097	7.849400474	7.76915468	7.686792973	7.818935394	7.475412955
ABO	7.255854775	7.152173047	7.247560577	7.136875758	7.198524763	7.199120946	7.13879341	7.178094394	7.143527018	7.243085887	7.273252029	7.293100676	7.333748684	7.298149541	7.136122153	7.262263562	7.359207688	7.244090024	7.38348023	7.29658628	7.326412922	7.290719605	7.314360469	7.287362182	7.31062859	7.235300242	7.209855952	7.165414333	7.322498026	7.347115647	7.387163638	7.345599968	7.277087319	7.271957695	7.252971213	7.274228588	7.249318509
ABP1	7.352494709	7.742767086	7.680722537	7.658770783	7.619235915	7.543931402	8.151089821	8.166206254	7.458211544	8.279512923	7.652903962	7.883290242	8.055203551	8.163459371	7.72485419	7.762841616	7.797084173	8.151478707	7.853765469	8.439816622	7.460843054	7.506221159	8.664577544	7.589861266	7.97684067	9.349379854	7.500754882	8.030760913	8.424691381	7.622066686	7.481354771	8.356107184	7.605814376	8.107740794	7.449267154	8.083722606	7.620131947
ABR	9.149966518	9.05122600133333	9.23827725066667	9.003888068	9.110754402	9.17142913133333	9.03348213633333	9.23198914966667	9.048264873	9.351658577	8.72337456966667	9.24225287033333	9.20824627233333	8.997641564	9.13538360666667	9.20341730233333	9.15474552766667	9.10923629033333	9.08399491633333	9.25789878433333	9.24734476733333	9.093587917	9.131040412	9.12453521533333	8.908429788	9.29790323066667	9.20318377666667	9.02295574433333	9.298930198	9.118395253	8.98022436233333	9.107445778	9.12816751466667	9.111184528	9.18455257366667	9.16689581966667	8.930684166
ABRA	7.256633942	7.324030495	7.260964943	7.355939814	7.20964423	7.299297242	7.220170751	7.298170204	7.270369637	7.343427326	7.256504585	7.315662982	7.33604573	7.330403814	7.492624874	7.242543946	7.209559952	7.226355608	7.265244361	7.294450656	7.358476472	7.1950651	7.256785151	7.287362182	7.398349288	7.286861498	7.271193576	7.348426653	7.198527048	7.333968287	7.332522825	7.179400777	7.252805276	7.362030069	7.235782067	7.208930699	7.255507136
ABT1	7.858166142	7.399027895	7.645739377	7.477762779	7.940991009	7.731747718	8.043461498	7.755994809	7.737938777	7.894231533	7.774336709	7.750117694	7.528729637	7.461650932	7.77020636	7.85457873	7.948850964	7.717766371	7.900435914	7.586232433	7.968509247	7.689519623	7.385500035	7.815728929	7.994395705	7.411758896	7.619288	7.941019377	7.669986419	7.554239625	7.571768256	7.383474439	7.519313368	7.493011499	7.625776156	7.654670797	7.628720716
ABTB1	12.916824435	13.17684586	12.53498138	12.56981863	12.70670478	12.748281675	12.622279045	12.758456135	12.595425835	13.390675975	12.82371096	13.18576533	13.18079325	13.048987105	13.22445873	12.845230855	12.61199088	13.23353186	12.790508165	13.12786997	13.177512535	12.945282595	12.985973	13.09491213	12.656212755	13.09076471	12.990030425	12.85955274	13.07480882	12.364138875	13.11709119	13.07843312	12.728968795	12.637617855	12.85469062	13.076388015	12.704483835
ABTB2	7.583332014	7.450153386	7.513867416	7.252004016	7.659171051	7.469841585	7.502911728	7.507531021	7.436414731	7.734131517	7.414476615	7.495805955	7.44965753	7.629484145	7.537855329	7.768245801	7.385978095	7.652469665	7.883260591	7.60965743	7.842670888	7.470127816	7.378137938	7.541518169	7.840078921	7.385592705	7.641286316	7.423702311	7.438798879	7.424035321	7.695182626	7.38779227	7.433308552	7.641277791	7.328343916	7.318604647	7.435607679
ACAA1	11.1601789	11.21991389	11.12113668	11.05116279	10.80544335	10.99061212	10.78068276	11.10261531	10.93284821	11.23020381	11.2376507	11.26380071	11.46074432	10.99367519	11.29539039	10.62109681	10.95153321	11.01879895	11.03231053	10.87899161	10.96666634	10.97011301	11.05537518	10.81168292	11.10720716	11.10828147	11.10368674	10.50750083	10.99426957	10.75980716	11.20703431	10.99310213	10.6184778	11.21206775	11.02886484	11.28035955	11.24959706
ACAA2	9.106542149	8.955492959	9.220107647	8.830462935	9.13914811	9.154414849	9.311558538	9.084551901	8.242039431	9.12317044	8.808038475	9.306241561	8.884637207	9.023096178	9.184560024	9.062042969	9.304780465	9.107619239	9.324922503	9.253520095	9.248086032	9.319957872	9.202013301	9.334095958	9.40599408	9.140952024	9.327855972	9.275396754	9.180172027	9.199398891	8.877693855	9.162657715	9.388146135	9.159581447	9.254116077	9.076693738	9.185812287
ACACA	8.30005536033333	8.29082032066667	8.37922304833333	8.28385252133333	8.33250080833333	8.17037922233333	8.191969373	8.007155232	8.10723828366667	8.12630956866667	8.09968812633333	8.26929005266667	8.104347906	8.33983277966667	8.06871608833333	8.16424098433333	8.20441709	8.06601849766667	8.19741341633333	8.10853414433333	8.00155036833333	8.12422341533333	8.288142234	8.130583377	8.13156954366667	8.25145909066667	7.91800872366667	8.12867225466667	8.07015321433333	8.22995620366667	8.257912607	8.17023469133333	8.249280887	8.39049829033333	8.24896207233333	8.25215660166667	8.21080681433333
ACACB	9.574942343	9.677640196	9.987804029	9.718556046	9.962810753	9.626055144	9.630801105	9.188278158	9.106656518	9.78026165	9.262233563	9.309976438	9.614427124	10.04246987	9.332826784	9.178544101	9.620435335	9.636994813	9.206248541	9.364142082	9.659967602	9.552333663	9.509465939	9.464524376	9.071880365	9.719705339	9.083238796	9.284734916	9.425287146	9.41461419	9.700070271	10.17657589	9.63839798	9.337258435	9.221626428	9.38799557	9.413116594
ACAD10	8.829164718	9.149004081	9.046847967	9.146173817	8.776432417	8.992462705	9.018949975	8.81229969	8.823713572	9.139944935	8.728258245	8.859842138	8.901309401	9.07121448	8.947383331	8.735854277	8.822055301	8.723536048	8.557094274	9.063224775	8.790058544	8.870673272	9.139985463	9.038400317	8.540463362	9.117863656	8.690726525	8.490138822	8.720850341	8.966728763	9.145000065	9.180584313	8.845296255	9.052096183	8.864928771	8.731208379	8.722539907
ACAD11	9.526671667	9.212998517	9.533763337	9.493229564	9.380995151	9.432320112	9.548061802	9.194885795	9.346419945	9.49404195	9.190437108	9.15308613	9.09270942	9.385372103	9.456406545	9.305988459	9.528317614	9.322840331	9.228137588	9.231535834	9.34482722	9.319957872	9.32696342	9.519666131	9.095678862	9.206328822	9.218444924	9.128919711	9.211744737	9.419266411	9.500390303	9.468050168	9.532439116	9.248651434	9.322830484	9.250591905	9.341136849
ACAD8	9.74094595	9.676395801	9.616734649	9.344399745	9.724508565	9.631624273	9.460620814	9.448448883	9.648034887	9.530586306	9.186119363	9.294124219	9.441694263	9.197725608	9.541930266	9.699921296	9.616575815	9.621323814	9.274674816	9.347720357	9.668841484	9.600834856	9.321441706	9.914268655	9.458348187	9.488774532	9.511244062	9.461846444	9.540736717	9.615268417	9.500390303	9.338820212	9.561945646	9.507990043	9.565709503	9.581032099	9.577327322
ACAD9	9.875222546	10.17118811	10.09446249	9.835729889	9.780355582	9.802565897	9.790975584	9.642322442	9.443575208	9.660746537	10.15994271	9.951337976	9.929358398	9.906294536	9.625366879	9.582017625	9.693672054	9.747135823	9.634601283	9.898253153	9.808053074	9.860430809	10.24346208	9.880834333	9.874053622	10.20285032	9.719272248	9.638367052	9.985780654	10.01945843	10.05465202	9.915166224	9.656848056	10.32314818	9.96335726	9.948217613	9.985454771
ACADL	7.034598538	7.153462318	7.278864163	7.136875758	7.131091524	7.256397594	7.130259326	7.130953675	7.032854298	7.168113441	7.143162597	7.144111223	7.253606676	7.18778313	7.177651427	7.214870605	7.216040632	7.299569077	7.038387979	7.200422434	7.220590603	7.205928047	7.14717182	7.120479654	7.233277246	7.274018564	7.198456919	7.165414333	7.178946493	7.199541948	7.260216259	7.097966212	7.120372855	7.129570407	7.210583064	7.196561466	7.066298455
ACADM	9.093795564	8.10523164	8.370276498	8.885837699	8.973402116	9.335341112	9.63811406	9.558989101	9.642525793	8.849468915	9.436358128	9.001484542	8.226696925	9.039672614	9.35005839	9.518272404	9.626848229	9.156797711	9.513462604	8.999121996	8.97115287	8.810214298	8.550348043	9.064167424	9.64455895	8.129606003	9.312646498	10.05600908	8.791571682	8.903161901	9.118052113	8.477301742	9.395849426	8.397678198	8.934393963	8.451758432	9.216945263
ACADS	8.679591772	9.313752328	9.243718911	9.449143821	8.699880046	8.828152756	8.614641657	8.477919339	8.628627846	8.428792755	8.45281724	8.53159042	9.198142445	9.010031748	8.739693322	8.177163283	8.352676043	8.664440306	8.481937453	8.876997251	8.509805222	8.762500747	9.261818382	8.59265749	8.517452822	8.779171207	8.629033767	8.314717545	8.828252922	8.811255409	8.913062445	8.991455418	8.687178311	9.21956811	8.5439593	8.867610556	8.771847287
ACADSB	7.574843584	7.331454575	7.362332042	7.186334198	7.388976887	7.42587052	7.3937321	7.526896101	7.66029343	7.298750577	7.382175689	7.310500684	7.069025606	7.387402159	7.362944128	7.365424003	7.375937675	7.279939944	7.410315047	7.283742963	7.378896263	7.346312947	7.280726591	7.22347419	7.450051407	7.176523177	7.30422156	7.395574592	7.401148391	7.202052652	7.276008038	7.207113552	7.314484202	7.341303678	7.428180971	7.227407622	7.354578411
ACADVL	10.473269708	10.659436284	10.7777189126667	10.5209533403333	10.2909617406667	10.286878023	10.2668952453333	10.4915592723333	10.5001352996667	10.4453062896667	10.39204187	10.8625108533333	10.3720596386667	10.5340536656667	10.3886446543333	10.1896969913333	10.3697262883333	10.611207269	10.4487992593333	10.392812559	10.423836466	10.4306164076667	10.5961194056667	10.639476208	10.3107097763333	10.532279558	10.198172712	10.2295515323333	10.3131712333333	10.313712658	10.317378124	10.5763959493333	10.3982127163333	10.74682076	10.6965393653333	10.5720065736667	10.4299715503333
ACAT1	9.013449123	8.795232547	9.313425034	8.797408598	9.307997858	9.079072405	9.192721806	9.240747085	8.875147199	9.088870484	10.02453019	9.304161406	8.863444028	9.005328883	8.831130027	9.225396561	9.320640558	8.600080391	9.765800469	8.862248384	9.014264458	9.024019075	9.078942131	8.636072872	9.49314499	8.499721141	9.604091169	9.897644012	8.43040163	9.246839519	9.296154489	8.687173327	8.835451899	8.744135156	9.449492664	9.20101844	9.404345457
ACAT2	6.996490289	7.29421476	7.146123021	7.08270816	7.14578751	7.159805549	7.187161645	7.216452879	7.110817296	7.109324715	7.156207326	7.097106619	7.298950374	7.132536058	7.10542761	7.039977873	7.100924151	7.060481678	7.15577499	7.166529872	7.05565959	7.177562497	7.154871352	7.031633686	7.178504201	7.058147956	7.160602235	7.124244356	7.074865985	7.077735819	7.101313282	7.196618281	7.109643776	7.0935781	7.088177715	7.098133382	7.021773637
ACBD3	9.024751907	7.616336392	8.146518218	8.836741475	8.722774231	8.911883308	9.117855101	9.319852503	9.57725116	8.986757586	9.206137361	8.686803157	8.116406455	8.486715592	9.101204572	9.599059255	9.4490645	9.067892981	9.375033906	8.760484254	8.846834111	8.704656097	7.827604274	8.896057232	9.243798151	7.672733972	9.247168132	9.654442343	8.854601029	8.440400386	8.938612765	8.100833652	8.987876479	7.714646226	8.51906905	8.377814593	8.74248013
ACBD4	7.712793766	7.72522015	8.086831172	7.836517358	7.797466645	7.831109724	7.718018752	7.688799525	7.66370901	7.624666506	7.649046897	7.728402902	7.939256865	7.821245694	7.726547776	7.747667628	7.717902295	7.787674717	7.747487771	7.726921684	7.738958343	8.138613972	7.970303762	7.629070731	7.757505808	7.912782525	7.546990112	7.703662071	7.801227247	7.895237382	7.734489561	7.64335874	7.550791015	8.128059772	7.710335095	7.952366669	8.073228231
ACBD5	7.498516034	7.427958012	7.36470761066667	7.36601616733333	7.41204590266667	7.38310586266667	7.36365162633333	7.39841757833333	7.48386985666667	7.33568718533333	7.389371081	7.35678446233333	7.33841877366667	7.35549217333333	7.36584526233333	7.39511853533333	7.440930434	7.43258661033333	7.40785748233333	7.34303668733333	7.37910507166667	7.38738759366667	7.29885253866667	7.350625871	7.29039794733333	7.34330871866667	7.33461075366667	7.278318827	7.361827852	7.39352032466667	7.38578112866667	7.430291094	7.35650484266667	7.36459561766667	7.50041408166667	7.42510074033333	7.36332398933333
ACBD6	8.826770291	8.81904888	8.502281295	8.844120398	8.836884071	8.815025815	8.701927576	8.561375455	8.418301381	8.836822569	8.73345572	8.828826644	8.737067402	9.036926896	8.785822147	8.691606801	8.779418957	8.738509561	8.75991805	8.550895676	8.892807431	8.708778949	8.849536411	8.911251152	8.796607671	8.691497682	8.650663113	8.805453196	8.614200959	8.895370382	8.989365545	8.84375214	8.719649	9.043577879	8.886097693	8.7842151	8.787489525
ACBD7	7.189506656	7.1424962415	7.155365724	7.1295536835	7.199952113	7.2049447675	7.20908347	7.2533674195	7.163646637	7.3059068885	7.2110188475	7.262344825	7.162716988	7.2339831655	7.131430226	7.2642489245	7.2312871255	7.2536271805	7.2622345755	7.253228684	7.18048735	7.1263572225	7.252887343	7.231106109	7.2708064345	7.2522274555	7.2263851095	7.1880324965	7.098192955	7.2873228035	7.1888157215	7.2393647325	7.1772100715	7.2391905375	7.204855574	7.162824289	7.1924617395
ACCN1	7.289249162	7.29421476	7.27421958	7.537654977	7.218250508	7.234514873	7.26065911	7.339246559	7.155841726	7.237739176	7.300280398	7.260981294	7.322225087	7.339572994	7.25914884	7.239679793	7.205244526	7.188327848	7.130375644	7.326302558	7.173493987	7.276143117	7.241845403	7.366690165	7.250379833	7.3899353	7.302270741	7.329615571	7.292584609	7.327448585	7.513855377	7.377039596	7.177443126	7.337151776	7.275113588	7.223309487	7.325644292
ACCN2	7.3876974325	7.426004754	7.3289050375	7.410281224	7.442904957	7.4887530465	7.4313873385	7.349704001	7.333166542	7.4604837625	7.5647612855	7.4207483235	7.366165024	7.644385523	7.4973914805	7.334710416	7.4182342595	7.440242154	7.319617693	7.4460491255	7.4116832015	7.3636158845	7.434300979	7.3896297395	7.370091683	7.353827752	7.3633955205	7.3010026295	7.4231435345	7.537513982	7.292894031	7.4208122845	7.2750455465	7.4652160235	7.2744100125	7.429543425	7.3418842835
ACCN3	7.93377509	8.091185687	8.046040874	7.9570286875	7.984412012	8.0454451315	7.8862174585	7.688698244	7.779792342	7.7618612865	7.9968984955	7.823335887	8.1889170775	8.1524138175	7.848653937	7.671057759	7.734615858	7.989050879	7.731410194	7.9086803835	7.936436247	7.9652391035	8.15548983	7.93873149	7.812144842	8.2638230615	7.6582842985	7.8608987365	7.8501369705	8.0863501225	8.0310288095	8.2380226435	8.0620494825	8.016193034	8.063159352	8.042001041	8.0486155775
ACCN4	7.34003904033333	7.37654922533333	7.41616178933333	7.47018735966667	7.34261688966667	7.448578499	7.36677991133333	7.33493204466667	7.287969076	7.31863955666667	7.433061382	7.36490612833333	7.423834907	7.36126573933333	7.408740695	7.416506932	7.39579967733333	7.39057534533333	7.30655387166667	7.41054795433333	7.58024891266667	7.49563178066667	7.61661666533333	7.378992022	7.37123988233333	7.44326155133333	7.49773282033333	7.37061833033333	7.40160787933333	7.47946287866667	7.35790603633333	7.39127428633333	7.576685629	7.49249897666667	7.385718475	7.41259727733333	7.497352859
ACCN5	7.225521208	7.31411363	7.35126853	7.252004016	7.2121069	7.14959123	7.221884622	7.193141864	7.159099599	7.235946416	7.20783604	7.344446711	7.258462999	7.156656902	7.054699934	7.260874309	7.194471584	7.302601289	7.170410411	7.275139156	7.124674572	7.144343183	7.337474674	7.229773925	7.209213637	7.217977442	7.192766289	7.236566188	7.208421937	7.254831526	7.212734488	7.276560482	7.272683948	7.164792415	7.164225863	7.25190471	7.168684712
ACD	10.04573549	10.4086115	10.53872098	10.54576172	10.38807889	10.33628617	10.3666991	10.13764633	9.876260165	10.11152918	10.04369945	10.33154477	10.33972083	10.47412287	10.38154115	9.792491638	9.914080245	10.18647522	9.725115336	10.30123235	9.998541528	10.22249454	10.56995224	10.15951848	10.03226514	10.59426161	9.847335591	9.671105863	10.07650173	10.41858934	10.33976309	10.46586787	10.10623729	10.63568429	10.29132894	10.41337522	10.21183433
ACE	7.203180089	7.137575542	7.32597684133333	7.16054605666667	7.20276034866667	7.21501317333333	7.253782523	7.24039654033333	7.13421719033333	7.21887872	7.23892473933333	7.29613473966667	7.27520811966667	7.23564869633333	7.21874590066667	7.24460761833333	7.19751517866667	7.20026078333333	7.19287868	7.23474428733333	7.18191829566667	7.251069095	7.200784858	7.182930222	7.219219345	7.24135809	7.20061751933333	7.230670842	7.24652932	7.21419342733333	7.233520873	7.21226581933333	7.204394986	7.25880463766667	7.18958647766667	7.183422563	7.23416571266667
ACE2	7.313885888	7.53476309	7.651695052	7.529856957	7.440900029	7.39122734	7.431094614	7.284240731	7.385431053	7.241308935	7.388249973	7.325911107	7.531113177	7.416773213	7.370740443	7.350789859	7.385978095	7.438709511	7.311409206	7.499587461	7.575338055	7.540886379	7.451744253	7.448091588	7.367254805	7.553095745	7.353276162	7.372130535	7.294704597	7.429777158	7.402478969	7.464746011	7.410021384	7.565300934	7.370377295	7.386962595	7.46281473
ACF	7.27254457766667	7.42320114	7.39649642666667	7.42254368066667	7.31531548533333	7.34574814266667	7.354446068	7.31188572533333	7.27707928533333	7.25142378566667	7.26646386033333	7.28240706966667	7.30248256066667	7.29883780533333	7.28823957866667	7.26985036733333	7.235731166	7.24857171466667	7.36866023766667	7.29764123666667	7.31606214133333	7.34271278033333	7.24353132266667	7.29196708366667	7.31691771233333	7.39322730133333	7.311162191	7.31060648	7.279775052	7.25161843033333	7.28702671533333	7.293127281	7.30828485666667	7.344862291	7.24350406833333	7.23993647633333	7.35347197133333
ACHE	7.2939320665	7.285116187	7.3103957755	7.28319245	7.151889628	7.2085645785	7.249833525	7.242485929	7.367913937	7.3081092625	7.2918411535	7.1841172365	7.28953115	7.236014005	7.3003033835	7.206380141	7.2194198725	7.319458414	7.2538384215	7.26650046	7.356482315	7.365773162	7.334235185	7.1560080015	7.2389309865	7.2638163215	7.3308813245	7.292552468	7.3197728705	7.3370466075	7.3613900085	7.28869209	7.220038125	7.185989953	7.236220448	7.211554624	7.307068566
ACIN1	10.83994538	10.78751095	11.01339795	10.88820907	10.9128068	10.81297843	10.81254971	10.7337939	10.87534484	10.86782386	10.74267326	10.63967346	10.86667228	10.8826339	10.8917964	10.6952552	10.80012442	10.97940214	10.64769897	10.91550094	10.95564563	10.88722646	10.94465504	10.86077393	10.72822121	10.77549124	10.69393194	10.6995365	11.02483456	10.87112373	10.91191784	11.0554865	10.92158365	10.9626364	10.86481585	10.90154263	10.81478618
ACLY	11.00664554	10.31592715	10.86949459	11.02905464	10.70587252	11.02754364	11.18015246	10.95330018	11.19600795	11.01628998	10.62060092	10.69993076	10.70743441	10.77248044	10.97515822	11.40762955	11.34762538	11.35297095	11.03665147	10.91275796	10.77431864	11.17410531	10.72669711	10.93613856	11.26427004	10.52585494	10.98518919	11.07627805	11.15377613	10.72768941	10.76412844	10.84953274	11.02892359	10.85916003	10.75026587	10.80073466	11.14540854
ACMSD	7.958481563	7.775342561	7.871894081	7.854628948	7.854093057	7.870116355	7.881987609	7.80323222	7.734643639	7.859843512	8.006401417	7.907101215	8.101859813	7.903107257	7.880864018	7.867158614	7.82286316	7.858498293	7.845625826	7.935382853	7.949328416	8.152980687	7.970303762	7.848859481	7.910843962	7.757798288	7.870679716	7.952347415	7.832126864	7.891940999	8.025745358	7.977072365	7.969033646	7.949579036	7.914754781	8.089501163	7.939709974
ACN9	8.526176244	8.286210704	8.321288666	8.882004614	8.924585666	8.845367096	8.945612546	9.015873165	9.09958945	8.7136377	8.848519097	8.756920831	8.408933594	8.691680049	8.842610969	9.174243244	9.035607101	8.841202055	9.025439165	8.774258215	8.527119753	8.171259174	8.281327632	8.900219392	8.963531741	8.344702336	9.095505878	9.639136356	8.645013108	8.992997402	8.972273293	8.61485051	8.847257144	7.966572059	8.557499997	8.342547096	8.611427247
ACO1	9.662641694	9.540504458	9.88871739	9.889644334	9.774932328	9.762475412	9.747055557	9.456317712	9.661399083	9.696795982	9.515087652	9.479744996	9.674458099	9.597165337	9.513299948	9.73019407	9.865271463	9.904798562	9.667943383	9.742736457	9.601386425	9.747370739	9.788307559	9.681165886	9.48071405	9.683986653	9.558128663	9.689455368	9.68370558	9.693400768	9.552747114	9.715270723	9.845785608	9.877754153	9.728718291	9.641908516	9.631726854
ACO2	9.517684564	9.723799288	9.852344162	9.498371887	9.489207013	9.470065431	9.342274414	9.557656951	9.563743933	9.497182471	9.086209168	9.57523764	9.604389942	9.457397759	9.387426809	9.334277267	9.438348564	9.46777232	9.42497466	9.605849894	9.534030213	9.750737698	9.925658052	9.349199951	9.390574763	9.815027711	9.368509835	9.206675571	9.782167778	9.585944263	9.28575526	9.76403307	9.525805466	9.699628695	9.455361618	9.563726657	9.41384472
ACOT1	7.4567655175	7.5422764395	7.6426324365	7.4681486905	7.69482641	7.52161942	7.7249181755	7.5991531235	7.614887423	7.572918746	7.6214693725	7.6332778045	7.632881839	7.5492591735	7.5491927415	7.632117945	7.6747586715	7.5160908395	7.720789701	7.5860369095	7.511946474	7.70302642	7.5263281925	7.611758387	7.5319563275	7.439718044	7.57079837	7.496045095	7.6608642445	7.577823361	7.6614903625	7.5063399685	7.669143992	7.6957687495	7.662178946	7.5668619375	7.455658474
ACOT11	7.550651938	7.7684712525	7.7059071665	7.3848112745	7.655314164	7.5894375365	7.406025777	7.439844128	7.3858358335	7.6386226915	7.376901381	7.435264063	7.5170645025	7.722159562	7.451231874	7.4163861705	7.4173483025	7.424242293	7.612046392	7.433717146	7.706467704	7.4432548035	7.483538995	7.3693397745	7.422437267	7.6104344345	7.463029166	7.468928951	7.4669447455	7.5784017165	7.485213079	7.5194653055	7.3670280845	7.5053242025	7.3393757245	7.451445029	7.467850023
ACOT12	7.306020232	7.29421476	7.321482279	7.192511487	7.217636983	7.33932984	7.349344667	7.326728429	7.221795241	7.325367044	7.361864543	7.300096918	7.296603565	7.454941211	7.359029759	7.332140689	7.272697074	7.311716938	7.28079653	7.43493353	7.356608568	7.499800108	7.462331643	7.234488863	7.305530073	7.387763152	7.329664881	7.385558537	7.449901497	7.295298638	7.276008038	7.246684898	7.319997319	7.428670435	7.322288393	7.316592741	7.467011119
ACOT2	7.053868125	6.956453511	7.175757845	7.093433816	7.146423883	7.255160679	7.168258393	7.28076074	7.169610222	7.129969623	7.099274803	7.203086241	7.109782447	7.113128185	7.170811309	7.173823072	7.211719141	7.201433683	7.054053039	7.087629263	7.133670942	7.201589915	7.21058876	7.136861917	7.164518909	7.200578407	7.183293283	7.211291286	7.194589148	7.08421222	7.206504534	7.154195142	7.217117144	7.190112669	7.201682509	7.180003465	7.2472554
ACOT4	8.380758414	8.400007656	8.169277254	7.741533613	8.214741941	7.620720609	8.299025674	8.012424611	7.908139047	7.752329364	8.045091427	7.902114138	7.61657855	7.607647996	8.107246265	8.078832474	7.740510579	8.142972033	7.655324012	7.432853855	7.926498527	8.077769969	8.037250059	8.211055717	7.585467168	7.959484586	7.494732211	7.900125445	7.874767386	8.07258342	8.466363889	7.735250396	8.212402904	8.026470097	7.899456746	7.882053848	7.686719898
ACOT6	7.142209484	7.137967639	7.18077828	7.186334198	7.12980817	7.147537833	7.070993665	7.197249969	7.052513313	7.150229934	7.105898097	7.189574888	7.180915652	7.130115479	7.110186487	7.288121014	7.224696947	7.16804816	7.10890993	7.111131862	7.034472609	7.16212517	7.133841056	7.186950033	7.107170523	7.105583671	7.227006299	7.126132083	7.140516463	7.254831526	7.192186978	7.162516603	7.24726031	7.239407953	7.222706919	7.068241645	7.222485626
ACOT7	7.913879096	7.96222975983333	8.12720498383333	7.94019873866667	7.998123867	7.89054736466667	7.9148544375	7.82644648383333	7.865879795	7.8718825275	7.86140856783333	7.976409888	8.04698929233333	7.99718388633333	7.89632994333333	7.9395766385	7.80397197	7.9180543905	7.958461083	7.91589178766667	7.87205281416667	7.98824873816667	8.085404256	7.88461827466667	7.838685955	8.08513947533333	7.93666040133333	7.81307877	7.858903451	8.0356953435	7.92808417166667	7.93544947916667	7.94026030266667	8.1650719485	8.05101143333333	7.92024733333333	7.87389356733333
ACOT8	8.432617012	9.239375471	8.566394885	8.32334217	8.717986219	8.585952657	8.446889164	8.650230661	8.372840333	8.705053777	8.607264402	8.748880773	8.481878401	8.655671761	8.356738194	8.09298122	8.208220178	8.23484639	8.324190161	8.810236669	8.555091101	8.234530098	8.744074426	8.55593074	8.448982607	8.850309767	8.494068603	8.353708388	8.418957579	8.608614561	8.50108856	8.606895116	8.21749899	8.807192676	8.436984312	8.739608766	8.022302467
ACOT9	8.7406607415	8.7435589165	8.605489382	8.33585776	8.6334510055	8.683820332	8.451583455	8.563425085	8.480520626	8.767488809	8.4430104555	8.948317392	8.5327272535	8.3547709255	8.278832021	8.723012296	8.8299699715	8.718473657	9.006981489	8.954391367	8.7676517665	8.4233240985	8.6324652375	8.6999494245	8.749012284	8.710193238	8.937570086	8.666469204	8.794492153	8.5956781635	8.522301316	8.249285036	8.505280617	8.4998792015	8.9468441785	8.5863414485	8.5599027895
ACOX1	8.674990124	8.31253068966667	7.983270264	7.94375267466667	8.42319963366667	8.48404535866667	8.02685276366667	8.799157966	8.79295879833333	8.795056469	8.06223837766667	8.60893636933333	8.63768670766667	8.073103662	8.335666374	8.51724807533333	8.52808980133333	8.293854455	8.37497165533333	8.390255125	8.64460980366667	8.231594806	8.020820164	8.54467010966667	8.22215026666667	8.45727124066667	8.40842043066667	8.432378872	8.27042559133333	8.19250418	8.342199036	8.18656359166667	8.234502979	7.95554398933333	8.039945583	8.25104160833333	8.018658248
ACOX2	7.597536222	7.42828435	7.384326115	7.288875252	7.29473217	7.411346001	7.347273239	7.446098009	7.511740641	7.582830419	7.363900187	7.790227411	7.543084929	7.373787316	7.154723013	7.28678451	7.500421217	7.334625623	7.4453945	7.44117338	7.471681621	7.253024363	7.190309257	7.436056075	7.320856879	7.336047943	7.313989637	7.378855065	7.498790127	7.355078636	7.423151059	7.255920986	7.260550602	7.376532721	7.487890964	7.586612461	7.197682891
ACOX3	9.187477107	9.551977028	9.631230825	9.559972955	9.301727573	9.561465642	9.316980193	9.047911692	9.158771919	9.37468333	9.14654606	9.207347197	9.478037173	9.358619903	9.025703888	9.221240674	9.211593472	9.123206309	9.282031141	9.328950272	9.372270596	9.480794309	9.669420255	9.432211903	9.094770888	9.258071786	9.189108911	8.954512	9.328948468	9.455404685	9.237335192	9.336214148	9.261754859	9.723709307	9.379565738	9.595884878	9.266330126
ACOXL	7.102937528	7.001694578	7.145267694	6.95516967	7.187965879	7.321526177	7.088077783	7.219201063	7.156657234	7.241308935	7.081542667	7.121814783	7.11515387	7.122844476	7.140793407	7.284103665	7.220366486	7.223411656	7.16415439	7.010792906	7.239321623	7.299010095	7.225048095	7.276556342	7.166842414	7.169935021	7.105814739	7.154260741	7.173123329	7.176934768	7.204440513	7.141041315	7.162497913	7.228365314	7.276156859	7.177928335	7.189405427
ACP1	10.1631846345	9.995453577	9.828034514	9.8055636165	10.047133834	9.77970923	9.8968767165	10.33932759	10.169299443	9.843272212	10.0722356535	9.8473530325	10.0269415085	9.9716512345	9.7356685945	10.140282527	10.0101304525	9.759112947	10.270646132	9.739857326	10.276475329	10.0493564925	9.766775498	10.042168854	10.120873736	9.782029385	10.1799191475	10.22406817	10.0488561635	9.831952845	9.773786587	9.617408637	10.034494417	9.823699916	10.0804748325	10.0867869765	10.5711634815
ACP2	8.63139992	9.236387077	9.145216724	9.10062413	8.494088667	8.965235308	8.72161919	8.558766039	8.736876874	8.840685491	8.608404914	9.260454468	9.38227456	9.145073176	8.926983874	8.660444331	8.840869051	8.979689835	8.967736305	9.01966119	8.848745379	8.806413599	9.353289045	9.06356007	8.660171561	9.228438089	8.786007248	8.763175205	8.845175023	8.780735507	8.658444151	9.082799643	8.819560689	9.364520841	8.919776664	9.01346344	9.094052091
ACP5	8.897417497	9.680371078	9.911139974	9.369613948	9.640412774	9.830182311	9.30932805	9.623159823	9.215610474	9.237319972	9.435187187	9.604416611	9.923555248	9.140080085	9.66946283	8.767095016	9.106135486	9.27315599	8.948867958	9.07650111	8.862984182	9.151877721	9.774982582	9.420345183	8.778551657	9.917854917	8.853808411	9.163008195	9.25272566	9.620614943	9.364796404	10.31529332	9.175927555	9.537804876	9.425754017	9.611079248	9.302709462
ACP6	8.052705308	8.335584772	8.089470365	7.932521805	8.236405969	8.339955455	8.183527119	8.013368701	7.907708292	8.070566932	7.880533454	8.489153395	8.547614611	8.191600218	7.955780242	8.024021727	8.086339723	8.133185592	8.136592747	8.26742023	8.166357687	7.999602577	8.034506887	8.109833633	8.179152693	8.224228612	8.317318815	8.229191213	8.428976266	8.292425647	8.388035313	8.461215288	8.150821791	8.210972379	8.0102894	8.399798404	8.178507603
ACPL2	8.294279731	7.742767086	7.739381081	7.827447752	8.055907595	7.941006193	8.209754528	8.777502001	8.356936547	8.215431279	7.833423016	8.040075149	7.521601304	7.860421283	7.986192327	8.730476702	8.700742125	8.593996903	8.431803981	7.973627618	8.24330373	8.2091442	7.662648987	8.714707344	8.196285515	7.603726509	8.598868721	8.675249014	8.251304539	7.528458921	7.585699921	7.543524234	8.080926411	7.655822218	7.862385583	7.823168194	8.378285253
ACPP	9.076423488	8.614693909	8.311059186	8.239085841	8.177858994	8.748089036	8.572488033	8.259845758	8.545056329	9.139517861	8.086268034	7.778277269	8.608603768	8.58186168	8.412498764	8.677983403	8.727785008	8.732224739	8.695338259	8.852668518	9.090496307	8.023765755	8.684171204	8.990375168	8.287093064	8.550913458	8.72109145	8.522903119	8.661968152	7.979487507	8.639221894	8.473745167	8.570130659	8.210972379	8.233962989	8.245107329	8.471303872
ACPT	8.285561496	9.007220032	8.9490781145	9.293560386	8.388344528	8.331239613	8.3727055435	8.3667529985	8.4006663	8.188701367	8.4049264425	8.0653323685	8.7439543545	8.588545274	8.4706503075	8.263168986	8.1409339965	8.464484562	8.2195338175	8.6580177295	8.39080279	8.8238742935	8.7306328085	8.2268903585	8.3995630245	8.635235772	8.490132866	8.196406618	8.476869759	8.651638272	8.6271377215	8.7449107685	8.653262002	8.953089313	8.33460122	8.632170154	8.7903723485
ACR	7.322356688	7.459855334	7.427975136	7.53667901	7.454639154	7.45405307	7.425166421	7.387645749	7.396459061	7.514738296	7.506222601	7.488255793	7.488767707	7.414519828	7.455920545	7.412732144	7.377053248	7.487628846	7.359838101	7.524800185	7.431894142	7.589600907	7.77680393	7.624552754	7.585467168	7.58914269	7.597234643	7.529561829	7.615693766	7.495441257	7.566208164	7.553778134	7.728603917	7.595799708	7.494058812	7.540328041	7.511264277
ACRBP	11.50073145	11.7403596	11.36134374	11.29001958	11.07767196	10.60875937	10.85447545	11.12920657	11.31393674	10.62536929	11.08608368	10.6627961	11.57378143	10.91329355	10.83384821	10.81064536	9.689360204	11.26442328	10.61063613	10.56964451	10.38909163	11.03850887	10.64647867	10.46908804	10.98802755	11.25819487	11.41946757	10.37392692	10.08829128	10.5030977	11.33054503	11.0009826	11.34178424	11.91481893	11.20809745	11.02636833	10.73447057
ACRC	8.045215249	8.269417703	8.192318946	8.14487132	8.083970212	8.130889534	8.227905857	8.12167335	8.113236888	8.187719563	8.285102256	8.20462835	8.180606291	8.105685257	8.1935011	8.123695236	7.977246402	8.247306908	8.050703248	8.48221817	8.219102923	8.295238549	8.303997284	8.241316047	8.163561741	8.260010637	8.23431504	8.231287997	8.524037647	8.167584041	8.517209882	8.20427591	8.280167147	8.361898963	8.274040811	8.188392402	8.077094758
ACRV1	7.310331102	7.391031691	7.378558464	7.455405119	7.3350755985	7.230021619	7.379048875	7.2379394005	7.3264399105	7.2976250585	7.3526303025	7.2708807535	7.369587683	7.284012665	7.362944604	7.3790077355	7.3054543195	7.4220584835	7.245817081	7.3020896295	7.410023686	7.306952815	7.380079149	7.363054882	7.298722513	7.1905118355	7.304696295	7.2941494635	7.450850231	7.386976366	7.2952552235	7.5896940395	7.384390211	7.2736058005	7.3106259	7.3120065955	7.3173978735
ACSBG1	8.453022903	8.188760613	7.956606296	7.868686356	7.937637839	8.04096288	7.796337448	8.246193774	8.267528554	8.13350555	7.985915296	7.874439503	8.691835125	7.984455447	7.951177374	8.217549461	7.679410032	8.363823799	8.628635514	7.796753494	7.810116117	8.069220262	7.874927236	7.958268411	8.321889522	8.200590973	8.249502704	8.120299125	7.778343359	7.791585979	8.146242203	8.150104655	8.293720426	8.342685943	8.075148194	8.182961666	7.785081582
ACSBG2	7.31954561	7.315354393	7.309428707	7.412330149	7.347869886	7.275968877	7.321656315	7.293990219	7.358635683	7.308290671	7.472486204	7.362676974	7.467978463	7.330403814	7.516218845	7.50235888	7.412744276	7.282950546	7.379866735	7.224916036	7.371496495	7.368831168	7.528112373	7.360633487	7.362078895	7.496924504	7.359196032	7.365384797	7.469901168	7.356411545	7.402478969	7.291860222	7.24726031	7.295335255	7.447252391	7.507059332	7.290566486
ACSL1	10.57165442	9.825950382	9.762837963	9.982972185	10.61932782	10.90395431	10.82280763	11.3346527	12.25735701	11.46334003	10.51185009	10.66148353	11.09298194	10.16474794	11.27989121	11.70959949	11.16065745	10.89132932	11.07384794	11.4459508	10.95376683	10.59376058	9.827500234	11.10567394	11.1139565	10.13887618	11.13785492	11.18991807	11.8005436	11.23392106	11.09247572	10.87661095	11.14063197	9.228474855	10.13612312	10.11079638	10.47679024
ACSL3	8.24087103166667	7.87558992133333	8.06602530133333	8.001778535	8.13985401433333	8.13349900566667	8.226843556	8.40346034466667	8.44607406066667	8.257541449	8.01213829	8.15541691133333	7.96638090933333	7.92730459266667	8.183684691	8.49459883266667	8.46611104766667	8.17037424766667	8.277879827	8.10858636766667	8.27740746366667	8.21721905166667	7.94139850233333	8.228608411	8.276219199	7.89970571866667	8.43423930066667	8.36421339533333	8.25915958433333	8.07956755266667	7.90501997	8.05375124266667	8.19865860266667	7.87697225833333	8.049384784	8.026646637	8.25483941666667
ACSL4	8.41411441766667	7.756793235	7.90050556266667	8.08851002366667	8.12651746066667	8.29714894166667	8.28751238733333	8.437270163	8.83356059	8.35376822433333	8.38470913233333	8.302507412	8.011225468	8.082325518	8.36854428233333	8.67783638466667	8.73710292033333	8.42404780633333	8.57734728866667	8.33630277033333	8.39196612933333	8.16071576333333	7.95836634	8.43156112466667	8.434019659	7.99557624166667	8.486656815	8.76940571733333	8.364741493	8.149058752	8.37030851	8.045174206	8.43088866366667	7.95496126	8.08540529733333	8.11827951033333	8.34663915666667
ACSL5	8.392433903	8.1560140024	8.3518796448	8.36255705	8.2833593774	8.287467466	8.3370687552	8.3061751146	8.305439258	8.3096787722	8.2595141554	8.237844192	8.1462736664	8.2221717446	8.2736054978	8.3963959868	8.4206826562	8.370824346	8.4576316062	8.2359714326	8.3421838174	8.3503600414	8.1798643474	8.2513446426	8.4034151612	8.2729073152	8.3477456356	8.2780482442	8.3306537098	8.1870250348	8.1879239308	8.2349344492	8.4359266016	8.1497014834	8.2591318278	8.2315730098	8.309328675
ACSL6	7.332603817	7.51768340666667	7.32795963933333	7.26484944233333	7.299249005	7.28051444333333	7.324313139	7.37741330433333	7.40021359233333	7.283781004	7.40252047166667	7.27160890833333	7.35272242066667	7.39194942466667	7.22528142233333	7.33065203233333	7.35442265433333	7.39489503066667	7.32374521133333	7.35587814066667	7.32831934133333	7.340379083	7.39491774933333	7.34062215366667	7.33507115666667	7.25818257166667	7.31444466533333	7.392722127	7.33665251233333	7.36533166333333	7.38962686866667	7.359951881	7.25463856	7.35444522333333	7.33037946366667	7.392916965	7.40862569933333
ACSM1	7.030721041	7.257907725	7.035740141	7.081362499	7.158474774	7.159127332	7.067809045	7.177410895	7.068418531	7.113483168	7.009577701	7.16803192	7.010712491	7.00461923	6.936817853	7.02074156	7.149370136	7.099175808	7.045117904	7.030231794	7.02499218	7.015791003	7.082113806	7.089031946	7.034494711	7.087601798	7.067806102	6.986160888	7.089760597	7.013964311	7.028727714	7.141041315	7.071945259	7.049423161	6.98947436	7.100257862	7.168684712
ACSM2	7.2100893515	7.212174031	7.184043578	7.222330578	7.2516657395	7.279862557	7.1979233575	7.265684109	7.21778042	7.208863459	7.190302904	7.29561859	7.1765711495	7.254070654	7.2233650075	7.222049191	7.207554946	7.276250911	7.166714851	7.200174912	7.27080655	7.2043503945	7.197393067	7.2679503825	7.2504385515	7.127916126	7.2605982295	7.2320653105	7.267190501	7.25798481	7.2458417735	7.310508578	7.178659807	7.2303902985	7.2513224675	7.2767591575	7.1458039395
ACSM3	7.61268378366667	7.54158689333333	7.54919762033333	7.534941263	7.643942853	7.57113525666667	7.56782165233333	7.475824892	7.53999398466667	7.56355328633333	7.52308956633333	7.462163944	7.343361236	7.44814343766667	7.39010726266667	7.526569787	7.54378225666667	7.49643754	7.68108888233333	7.30431726633333	7.44509577433333	7.37800791266667	7.36406371133333	7.478152297	7.53596408133333	7.49186102533333	7.51462860233333	7.464593813	7.45377485466667	7.407034676	7.50968044433333	7.36317075233333	7.52274206	7.51527741633333	7.52675577633333	7.42587651966667	7.56885691333333
ACSS1	10.14750767	10.68576066	10.97699736	10.7063906	10.65293538	10.39451237	10.24095628	10.07956205	10.08040214	10.34629503	10.31087938	10.53139418	10.32974208	10.65121749	10.41522797	10.12994738	10.34100817	10.34566367	10.34106601	10.38877888	10.40604004	10.55529491	10.91855263	10.38278011	10.28388719	10.6002193	10.15100213	10.21657424	10.10171712	10.54977258	10.47419994	10.64365979	10.2887673	10.8241803	10.76938493	10.50256964	10.5231355
ACSS2	9.686806337	9.58371904775	9.535022744	9.56863402325	9.6556273425	9.6715292285	9.6547258435	9.4430389025	9.6406864615	9.6921229635	9.5345532685	9.63737147125	9.86108442575	9.70281839675	9.651467889	9.5056366795	9.74609743625	9.66221189325	9.54643798875	9.7127983055	9.7469448685	9.71684191325	9.7142263875	9.64022684675	9.55736871775	9.74613296075	9.57923039275	9.43089277325	9.701421559	9.75486425325	9.63366362875	9.72805106975	9.66993996	9.6796000695	9.65576681	9.7337495745	9.595115999
ACTA1	7.253511419	7.232673533	7.159743611	7.267871226	7.147060042	7.224983465	7.164087601	7.183563714	7.218021009	7.069137956	7.081542667	7.103320266	7.149679915	7.083831072	7.284395356	7.074364766	7.174050537	7.198516268	7.141006338	7.150520153	7.212163465	7.106067009	7.071300745	7.148262641	7.162198211	7.150096131	7.096342225	7.133667352	7.100961778	7.160579858	7.25355082	7.198358821	7.182016998	7.124815164	7.202798913	7.192429075	7.230745165
ACTA2	10.20533075	10.42997306	10.034483	9.968197438	10.69318038	10.57279827	11.05377148	10.23585939	10.20785044	9.796270671	9.71627601	10.28863703	11.12284405	9.546986161	9.59772648	10.37999242	9.182937885	10.78086003	10.72883353	10.30089383	10.96894444	9.792107761	10.63990702	10.02314751	10.26370729	11.08810322	11.10861362	10.27932186	11.13409018	10.85123715	10.80821158	10.71431172	11.19911469	10.67088261	9.36676927	10.2911365	9.35342918
ACTB	15.65515692	15.62383092	15.893334905	15.75019999	15.661961885	15.59216165	15.68099585	15.81527165	15.762720195	15.510128405	15.48146603	15.44696914	15.711235305	15.58309954	15.68227976	15.54783027	15.664788425	15.689891675	15.64482174	15.5997092	15.60024089	15.81787913	15.76853397	15.486865005	15.822641955	15.663225585	15.662681965	15.518735155	15.80703	15.52730198	15.62547391	15.729299765	15.598880915	15.788238615	15.311012085	15.632695555	15.75225852
ACTBL1	6.929750645	7.03079908	7.195732297	7.090759092	7.119509437	7.015878516	7.13879341	7.191772949	7.001124238	7.208441366	7.085985284	7.357733941	7.04697133	7.034508679	7.052251246	7.117819165	7.096589525	7.113478827	7.102417064	7.056711342	7.04626839	7.151028794	7.131951054	7.180544053	7.016145197	7.158927418	7.1285013	7.143051324	7.22843792	7.195775682	7.113878565	7.244848544	7.232791088	6.978810863	7.135053876	7.15083983	7.05785429
ACTC	7.058653376	7.085961247	7.301088183	7.11334623	7.21518103	7.132372957	7.19709515	7.206844356	7.15747205	7.212173747	7.188577578	7.210736359	7.183489622	7.332697975	7.235491246	7.25808688	7.254065229	7.192690101	7.239608871	7.202661779	7.192978853	7.218885947	7.298515517	7.254824477	7.223601865	7.20493552	7.296424038	7.277449495	7.216391203	7.215861796	7.24475861	7.248524869	7.214869653	7.299550569	7.237945971	7.144558509	7.265819649
ACTG1	15.59893406	15.32732863	15.73195366	15.51284803	15.64180061	15.55325014	15.56676344	15.75163686	15.64101716	15.53286091	15.16043254	15.42912599	15.37964024	15.39501172	15.48071452	15.43999468	15.59237854	15.62668131	15.75393427	15.58315238	15.54416088	15.69804029	15.42926725	15.47386518	15.66031034	15.56109018	15.69240121	15.4724758	15.76911914	15.44060346	15.38721026	15.49516535	15.67383449	15.58728369	15.32047446	15.59365771	15.65372657
ACTG2	7.289987744	7.256649852	7.217043608	7.280102341	7.350174962	7.534187226	7.359145317	7.423831369	7.26053027	7.234148432	7.188577578	7.377382808	7.287176577	7.197307938	7.345240899	7.251066195	7.277097117	7.270929036	7.638418756	7.372474663	7.279773789	7.157693576	7.321234447	7.449595914	7.093547526	7.346769279	7.284757359	7.259771158	7.328967836	7.240989073	7.200331245	7.368537157	7.242816473	7.378605818	7.416188181	7.155021015	7.249318509
ACTL6A	9.6962418445	9.1180357005	9.3162586245	9.0936758765	9.6370680335	9.470341253	9.5495585765	9.55738601	9.5144296915	9.3907391245	9.343438837	9.3029462505	8.955711946	9.160421054	9.3785767005	9.5184839465	9.6649082515	9.22598222	9.719375202	9.183913518	9.4410237305	9.4001910425	9.141515979	9.3552229375	9.5556215185	9.2339632255	9.579065649	9.597821273	9.4364981305	9.2588650165	9.0934621385	9.1036344545	9.5049964535	9.103561314	9.615950984	9.37503888	9.4539584405
ACTL6B	7.213169035	7.611559698	7.504338823	7.3569509	7.253525672	7.318627707	7.361200639	7.346191542	7.354374381	7.326894035	7.256504585	7.268212466	7.516868026	7.32581171	7.372682912	7.266413703	7.281502689	7.363870407	7.30951459	7.336843765	7.32831872	7.364737466	7.412987373	7.32872916	7.223601865	7.38342392	7.367099106	7.37381365	7.352842422	7.345794085	7.289803376	7.700002067	7.607102838	7.326755051	7.317228345	7.384949449	7.300879442
ACTL7A	7.158252516	7.236468879	7.188275509	7.274567527	7.167935494	7.109983106	7.267827553	7.250914335	7.108261609	7.215886465	7.070408028	7.148127656	7.188623781	7.314308982	7.057145732	7.121099118	7.227947959	7.0777068	7.145239558	7.168806966	7.005920277	7.135396718	7.15874424	7.204483054	7.12539553	7.220146884	7.313989637	7.133667352	7.121599837	7.120099833	7.106674815	7.145951322	7.270480801	7.196941516	7.14914204	7.098133382	7.102020172
ACTL7B	7.646353293	7.464702589	7.415636247	7.354927783	7.438141241	7.449824202	7.562028419	7.430602032	7.409038919	7.513509851	7.518089277	7.550975893	7.538285567	7.561523357	7.598466908	7.514703812	7.598619735	7.519375664	7.491570579	7.380822755	7.431894142	7.399575863	7.346884189	7.512833974	7.650021068	7.403006098	7.498747052	7.440077974	7.534275966	7.798347498	7.484044038	7.45533593	7.586526705	7.368244246	7.525174489	7.470054046	7.450243045
ACTL8	7.683182141	7.724048081	7.606303229	7.591811332	7.634811456	7.587133377	7.539013783	7.573730331	7.640176513	7.603221723	7.80402697	7.568608824	7.651675032	7.71799842	7.4688309	7.686399974	7.614737415	7.567094276	7.538139618	7.554383281	7.698560399	7.81164764	7.788793027	7.665132672	7.671076639	7.496924504	7.454652763	7.552914822	7.721416336	7.63887996	7.781971104	7.740675909	7.530588354	7.81887899	7.632190907	7.68031409	7.736025454
ACTN1	13.94894542	14.0377108	13.66687368	14.06827328	13.83440624	14.08313339	13.77175773	14.0513743	14.06216423	14.29441106	13.63068843	14.26499953	14.29910131	14.19457798	14.14518284	14.15281078	13.89517572	14.19810592	13.75591968	14.04936353	13.99113329	13.96268726	14.11893584	13.82603787	13.73552332	14.15141527	13.79219555	13.67628645	14.12618491	14.02086535	13.91316605	14.28644325	13.9566351	14.10649352	13.57585772	13.97267949	13.50478265
ACTN2	7.835597636	7.804218075	7.59515628	7.754686344	7.822419156	7.896106713	7.884786404	7.852760131	7.632274163	7.991052756	7.940841923	8.014543641	7.85184497	8.005807293	7.960372427	7.762841616	7.729232919	7.859948984	7.892531926	7.849074715	7.882142053	7.797823447	7.970303762	7.892915586	7.827289756	8.232728848	7.832901821	7.990793416	7.967421257	7.934487034	7.989760061	8.030087615	7.831847831	7.774124459	7.729565673	7.787099265	7.725323194
ACTN3	7.344412836	7.358582611	7.612251689	7.783011041	7.355352106	7.383543527	7.321128679	7.291203995	7.34391261	7.389083284	7.339402603	7.275389051	7.41557031	7.360132846	7.390051348	7.420825453	7.242069475	7.581393814	7.313301382	7.503779951	7.399116341	7.514820276	7.420620139	7.346983835	7.450051407	7.453838174	7.490718497	7.356922566	7.385713655	7.484675877	7.269199355	7.396495671	7.468986611	7.626814797	7.304005234	7.388976136	7.41892029
ACTN4	11.11505212	11.3662242	11.55639205	11.38664639	11.16191101	11.53197385	11.20098014	11.24689559	11.1723743	11.76254468	10.61053372	11.83337574	11.7197803	11.51606554	11.77870341	11.47771573	11.19136043	11.81006007	11.02306892	11.69443987	11.20721302	11.59547665	11.65340222	11.34590054	11.00178529	11.75628694	11.08143145	11.29449303	11.63372647	11.52033095	11.50034268	11.85296448	11.28193623	11.6139302	11.10152297	11.32972468	10.85191312
ACTR10	9.635239141	9.056014216	9.484816385	9.184826567	9.50590464	9.59122477	9.673062103	10.00894744	9.719996243	9.69839921	9.598327484	9.521339845	9.337816352	9.40239598	9.578811187	9.882056678	9.763572883	9.543141228	10.13754022	9.494143391	9.662776808	9.577806881	9.32696342	9.538671864	9.941736783	9.314849486	9.958273376	10.09418779	9.378672383	9.315128863	9.488363547	9.175631422	9.335930745	9.25643201	9.413404681	9.514218779	9.624358856
ACTR1A	11.53793341	11.85090125	11.73681083	12.04584374	11.63709001	11.83543974	11.66972705	11.58861423	11.51166793	11.77717694	11.39126695	11.98679536	11.85665826	11.8854974	11.78313626	11.58521407	11.74169645	11.96929473	11.63664671	11.98059904	11.7084058	11.93456115	12.1201786	11.88329341	11.88335157	11.9834263	11.56890167	11.70069284	11.70052767	11.86602838	11.75666879	11.902765	11.61365585	12.09747337	11.56603763	11.84944868	11.72267899
ACTR1B	10.22017833	10.30479615	10.43201375	10.40756553	10.43530819	10.20649237	10.36822289	10.21826593	10.18928753	10.19785218	10.14775627	10.27685011	10.07100198	10.38510658	10.3542221	10.14648333	10.32335662	10.53143195	10.19469151	10.13009208	10.19694689	10.30999299	10.41412599	10.36754019	10.39254791	10.28667576	10.12115847	10.25785454	10.15927313	10.43611841	10.40713377	10.37266217	10.51642312	10.53180993	10.48213192	10.30531463	10.38277921
ACTR2	13.34545881	11.4130599	12.36419898	12.46568744	12.24378946	12.71499096	13.0683252	13.24221148	13.41425401	13.14556102	13.21782372	12.85432907	12.71669527	12.65313934	12.7698511	14.33608377	14.06882416	13.47502361	13.72791234	12.79010009	13.19208492	12.91826177	11.92113712	13.28371673	13.51580604	11.78194129	13.38646618	13.58097999	12.80875336	12.17814864	12.71668402	11.70412744	13.41721429	11.44464901	12.6470715	12.68270407	13.30375696
ACTR3	8.733640125	7.859055073	7.960111731	7.912658895	8.804405987	8.832639224	8.718140079	9.085696784	9.760685365	9.108344435	9.056081529	8.912513767	8.620823679	8.528899932	9.052777745	9.725777918	9.496792097	9.36434597	9.634185137	9.403509006	9.042135581	8.780771486	8.168686211	8.97872445	9.309333999	8.542522949	9.523260209	9.641057934	9.191591006	9.032780039	9.141797795	8.916196047	9.6043957	7.949579036	8.663655335	8.521845941	8.905281371
ACTR3B	7.585059901	7.39151956433333	7.61695363766667	7.35216571833333	7.47741535333333	7.50549168433333	7.581648283	7.65778383	7.48806019633333	7.621002612	7.465358901	7.46197731066667	7.485782497	7.47072107033333	7.48513377766667	7.62925300166667	7.61121371066667	7.50211139066667	7.59480036433333	7.537979788	7.51859685366667	7.42716482066667	7.51087902766667	7.475889959	7.50236692233333	7.637942109	7.54424365833333	7.48817864566667	7.45591658	7.548780917	7.498756693	7.41255391533333	7.43241061833333	7.526339189	7.61786702733333	7.60232522833333	7.52520602533333
ACTR5	9.262262443	9.413076107	9.640294206	9.484392121	9.269628009	9.21860524	9.246224879	9.026153194	8.869476882	9.178984568	9.102543755	9.289494528	9.163572706	9.077416329	9.09922555	8.9432467	9.167782953	9.006472114	9.128183663	9.278016489	9.033192317	9.314255985	9.257926827	9.136131354	9.068183313	9.109710713	8.955882142	9.053484571	9.047721054	9.236185038	9.107102711	9.174638394	9.224268915	9.527540818	9.216808883	9.125443039	9.183182166
ACTR6	7.862462874	7.075496542	7.29728157	7.63969778	7.965501096	7.752568857	8.132194666	7.914917453	8.397492907	7.760250242	8.417929692	7.652037479	7.329147183	7.568133279	7.895115834	8.652857702	8.297438848	7.887313027	8.134333754	7.575601839	7.529653479	7.556266681	7.346884189	7.669628495	7.910843962	7.246089928	7.885638801	9.188953376	7.75106438	7.568936876	8.07351065	7.678359718	7.996189454	7.245987333	7.586330196	7.39905042	7.785081582
ACTR8	7.971208773	7.708786115	7.754916578	7.728383921	7.985972999	7.878085327	7.936333675	8.006747635	8.046900832	8.073480134	7.864320523	7.809987053	7.854426229	7.87268454	7.771870971	8.185153906	7.963563229	7.842472483	7.987352255	7.933355077	7.641503899	7.848426677	7.707666421	7.811381456	7.984666017	7.513096513	8.187742136	8.095237073	8.070651019	7.796657827	7.886348363	7.982180939	8.127157807	7.910443409	7.878921243	7.797727716	7.87566959
ACTRT1	8.746881603	10.3275849	10.34519219	10.90888135	8.898985512	8.844944977	8.94084481	8.972051382	9.108369882	8.630278876	9.097123291	8.464009659	10.11078261	9.648690955	9.206477971	8.700817589	8.340495049	8.853520826	8.464808638	9.575822607	9.303301579	9.968626229	9.863794896	8.94711268	9.377970399	9.677529528	9.311255513	8.640473582	9.035918889	9.08279258	9.331413363	9.609885423	9.075963214	10.26159706	8.868400521	9.723360033	9.853514751
ACVR1	9.182002672	8.262841091	8.411264573	8.812595102	9.011863972	9.163232762	9.364568192	9.332119811	9.949911624	9.011349419	8.746872975	8.88047457	9.01263188	8.66320467	9.043129173	9.690304142	9.514684209	9.241086212	9.549936752	9.093096091	9.122633348	8.831531731	8.330645647	9.03156283	9.247881522	8.439139433	9.27673251	9.35683417	8.899755964	8.8859547	8.796632988	8.455805931	9.478558596	8.315332764	8.769857628	8.655452378	8.849419249
ACVR1B	8.2031474905	8.20790286425	8.2312204935	8.16655096075	8.21240908575	8.14857088525	8.22967165225	8.218792595	8.197055781	8.2544396965	8.05014523125	8.2092193475	8.28142287075	8.17101836325	8.09348772225	8.2229900805	8.31385765575	8.25114346425	8.21706239375	8.3330500075	8.4083561995	8.25285128025	8.29823839025	8.3578971875	8.289428206	8.37876350825	8.32473460775	8.31785994925	8.2710443945	8.2688419365	8.14839313475	8.23242499325	8.214821075	8.30167716975	8.151773523	8.27329333725	8.374687882
ACVR1C	7.323757592	7.067634652	7.178270281	7.329294108	7.213951937	7.131679204	7.18950573	7.293293625	7.244738464	7.214032576	7.220607615	7.16407507	7.270511922	7.134955092	7.168523898	7.207418706	7.266108049	7.179621479	7.178713762	7.106450975	7.192978853	7.151028794	7.216758661	7.123765237	7.252841524	7.194033335	7.198456919	7.296726433	7.138616983	7.166874226	7.216919637	7.289933521	7.153235776	7.13667756	7.25934529	7.12142701	7.216288603
ACVR2A	8.053078782	8.592865972	8.618463259	9.017528105	8.098741866	8.208467738	8.134910296	8.400774749	8.487994918	8.002194256	8.478114486	7.988607597	8.523557064	8.198557553	8.219865436	8.292614281	8.079515509	8.300353553	8.089601052	8.45459112	8.368384869	8.476587655	8.502031661	8.023044335	8.21994053	8.437314548	8.302853708	8.496232599	8.201904442	8.814599901	8.6131202	8.312249793	8.494487694	8.521795082	8.022880652	8.398239741	8.403669553
ACVR2B	7.441092441	7.814562152	7.499948359	7.539607934	7.714630884	7.672981408	7.867925881	7.444754916	7.466816376	7.860926353	7.809561513	7.699560255	7.519232749	7.762616745	7.63187088	7.467510473	7.431682059	7.486044907	7.554464111	7.637384935	7.469875307	7.516977009	7.542292519	7.576268326	7.490991117	7.596423879	7.456653396	7.54049168	7.376918188	7.791585979	7.535782834	8.012572933	7.410021384	7.60767265	7.58739302	7.580270505	7.441875949
ACVRL1	7.091757209	7.190693014	7.154650209	7.11466415	7.15023765	7.350671902	7.191261052	7.195195655	7.112518043	7.096764466	7.156207326	7.330997996	7.144413344	7.166261997	7.166232823	7.084522999	7.109574378	7.216066024	7.23562471	7.13900979	7.076635025	7.173163478	7.178348329	7.141754594	7.206829521	7.110062792	7.232738763	7.227573491	7.095357179	7.173163376	7.124810575	7.157514284	7.106047468	7.280499977	7.083275927	7.196561466	7.251381496
ACY1	9.063741562	9.426192862	9.448200211	9.274903316	9.036034134	9.18084309	8.947624482	8.639449535	8.533534303	8.931385253	8.848519097	9.072422428	9.037204561	9.279077561	8.87801268	8.545394775	8.677263441	9.02894139	8.839530047	8.961779209	8.872383962	9.212555902	9.472702	9.014619105	8.828758498	9.224786481	8.596520489	8.506617425	8.948318271	9.039751394	8.996617582	9.0211816	8.829513079	9.606721123	9.208613204	9.310878842	8.915086538
ACY1L2	7.409628168	7.152173047	7.18077828	7.204747074	7.254128658	7.344447194	7.338437181	7.387645749	7.657361386	7.394568261	7.197151937	7.280736496	7.141773766	7.190166647	7.321261659	7.44600256	7.514742197	7.366962544	7.472915157	7.251285957	7.160343054	7.135396718	7.243965742	7.313460381	7.400940999	7.167736256	7.392856862	7.568342119	7.267374493	7.301677077	7.188151482	7.215955774	7.368983512	7.194668923	7.22161022	7.100257862	7.243128783
ACY3	7.533780556	7.356122229	7.395999298	7.473927515	7.44860516	7.62520009	7.449264293	7.388332746	7.3237588	7.394568261	7.44656	7.528755602	7.470278183	7.346436994	7.206900385	7.359355203	7.355863007	7.546417804	7.298095171	7.464073249	7.343472757	7.440866583	7.746767962	7.375765143	7.382797451	7.41395231	7.490718497	7.453089653	7.305344737	7.258610531	7.39480052	7.423157738	7.414648818	7.551425525	7.483790383	7.437468406	7.333905635
ACYP1	8.14184569733333	7.90071889966667	8.03871261466667	8.052654372	8.09766026066667	8.14028101366667	8.31608209966667	8.140104819	8.05396399633333	8.01862246733333	7.99324484866667	7.981963932	7.76380237733333	7.875743023	8.137213572	8.10096817533333	8.15398811133333	8.087503323	8.11048156433333	8.129505978	8.08737939266667	7.98075746533333	8.11275712633333	8.18716614033333	8.06118742	7.95507530266667	8.05715643566667	8.09408235933333	8.09800399033333	8.079479936	8.114998965	8.15171394833333	8.09611017766667	7.998120384	8.135953838	8.13476017066667	8.17232885166667
ACYP2	8.486587758	8.186793207	8.475655214	8.609951097	8.373623276	8.403002811	8.580012157	8.522746657	8.537865908	8.449925872	8.450262294	8.619884962	7.997679357	8.189856054	8.649691106	8.545394775	8.378852577	8.225710179	8.593295196	8.215981996	8.347571227	8.134485459	8.239413651	8.466613598	8.397997721	8.342744807	8.455542217	8.931299362	8.289624352	8.260068373	8.119968956	8.105599376	8.275294735	8.334925405	8.836277092	8.508984326	8.214538941
AD031	7.336229815	7.327743962	7.463525317	7.236952821	7.323512046	7.363585817	7.422195534	7.423153237	7.404486896	7.52455033	7.474475714	7.454706247	7.268112353	7.330403814	7.386208941	7.443727616	7.398248648	7.269430313	7.488194287	7.311484734	7.601034172	7.37702059	7.392919368	7.463135163	7.533786724	7.44936536	7.462657585	7.372130535	7.352842422	7.360420413	7.334951271	7.355946356	7.289183669	7.430776346	7.377347446	7.388976136	7.41892029
ADA	11.10438434	11.18211202	11.62917941	11.21555441	11.6977365	11.03429656	11.09220889	10.89944346	10.61106077	10.85530074	10.74717808	11.21829182	10.60284873	11.08529411	10.88394256	10.74128798	10.9110359	11.05640967	11.14932415	10.82523371	10.77501715	11.65992491	11.79650191	10.94158261	10.99349323	11.60933685	11.00838403	10.54956243	11.26826679	11.63854841	10.95869542	11.09996839	11.41026672	11.61056479	11.38305666	11.11312176	11.41189219
ADAL	7.432138798	7.408793535	7.328972467	7.426857824	7.572769202	7.510468763	7.726729017	7.462812826	7.562891584	7.548958294	7.522040534	7.653449792	7.422369306	7.561523357	7.345240899	7.56516978	7.563979022	7.413626951	7.466078571	7.464073249	7.448190409	7.476448234	7.489269316	7.588351286	7.475701379	7.630669592	7.544978778	7.509115079	7.320345758	7.454591882	7.527537903	7.469487472	7.509352971	7.409803004	7.476635866	7.500862604	7.500694646
ADAM10	7.224704221	7.176607423	7.009205707	7.105413202	7.131091524	7.081452141	7.129647784	7.261998651	7.316682912	7.123815308	7.04351986	7.099180503	7.331449197	7.218648469	7.184458073	7.178480114	7.328023533	7.179621479	7.159970126	7.155106852	7.182190253	7.128662695	7.118816944	7.075659845	7.282739823	7.074044578	7.162491399	7.261545668	7.220394197	7.144182606	7.134044781	7.097966212	7.164805474	7.16246894	7.133872731	7.173774441	7.149996919
ADAM11	7.433937028	7.27297076	7.332705956	7.214418307	7.342674159	7.313973922	7.361714044	7.221950617	7.323118772	7.284122782	7.312681611	7.305312177	7.277681514	7.265624686	7.357068433	7.313043764	7.342491451	7.331561613	7.341397197	7.353646588	7.356608568	7.265669602	7.361179479	7.576268326	7.387981196	7.41395231	7.345393315	7.372130535	7.501011053	7.202052652	7.430974133	7.309394776	7.270480801	7.355815663	7.432186627	7.312567884	7.255507136
ADAM12	7.28201457366667	7.36683380233333	7.43555860566667	7.37474310566667	7.44460752133333	7.41267940833333	7.44484363466667	7.36065636033333	7.34982407866667	7.55082762	7.53306645133333	7.393945066	7.53360389766667	7.45837980366667	7.449178784	7.46960528666667	7.45109783433333	7.405503857	7.31167989266667	7.546426598	7.49637006333333	7.61749245666667	7.649494473	7.49338411633333	7.48623360833333	7.50699779833333	7.416021675	7.39587601966667	7.38081446666667	7.460651413	7.45115071333333	7.48675261366667	7.48056859866667	7.51029013766667	7.50970117833333	7.46901170433333	7.483999486
ADAM15	9.43465456733333	10.1084355656667	10.010872204	9.93030681233333	9.24311095933333	9.56505854666667	9.61773878066667	9.22164420066667	9.300045635	9.66356140466667	9.82643799566667	10.1523134026667	9.79446842333333	9.813363964	9.52250791366667	9.40103866933333	9.453735564	10.0609290033333	9.594289985	10.110248767	9.760631275	9.77114624266667	10.2086194066667	9.75607322466667	9.34824515766667	10.3183995406667	9.24994165233333	9.63927187866667	9.37659209	9.925094228	9.37883903533333	9.84404921733333	9.42236282466667	10.0785410793333	9.97528335266667	9.91621340066667	9.85395971666667
ADAM17	9.707505594	10.17633206	9.762327791	9.96980077	10.01527745	10.10784712	10.04111312	9.736359346	9.855138046	10.08741784	10.66447374	10.29603787	10.48094508	10.46070868	10.19213742	9.968274255	10.1174136	10.19418388	10.03720835	10.06299854	10.02939887	9.876879532	10.26790434	10.25677527	10.10228738	10.06907514	10.14151409	10.03735899	10.0102251	10.45987406	10.37763191	10.28077387	9.969597494	10.12026426	10.20174879	10.25833051	10.3293574
ADAM18	7.009264936	7.193249167	7.150392556	7.14204723	7.220702761	7.128900348	7.05564802	7.189719977	7.112518043	7.146209923	7.07486671	7.109509719	7.173166491	7.272618311	7.211342532	6.983443183	7.080265513	7.155071224	7.128241335	7.104106843	7.126928486	7.0415957	7.141436718	7.0990094	7.14372599	7.21146194	7.120944575	7.141177646	7.286241507	7.088086784	7.126648112	7.189690497	7.09519521	7.157811304	7.190458176	7.089621448	7.166610261
ADAM19	9.15920392733333	9.163867476	9.04895562	9.00350597533333	9.21170255166667	9.16764061633333	9.15715589566667	9.291487951	9.17093671433333	9.43949826233333	9.006631358	9.23942569	9.27703464266667	9.185507453	9.215704783	9.27397887566667	9.37221795133333	9.1981057	9.18718228333333	9.31966004866667	9.47564439733333	9.349680188	9.22857849266667	9.49700796033333	9.206444268	9.34397916433333	9.28219127833333	9.23116471266667	9.54152828033333	9.34477264566667	9.34429892233333	9.38027350366667	9.258215054	9.121962121	9.105526373	9.15387214166667	9.13790724133333
ADAM2	7.403431178	7.514267051	7.419266735	7.646718118	7.30004793	7.402134869	7.39875845	7.485971313	7.297638441	7.509821939	7.390272846	7.426777479	7.555143376	7.622942579	7.364897222	7.383404759	7.503729451	7.459176031	7.459213203	7.334738145	7.526013396	7.321694661	7.508526143	7.666631607	7.501134836	7.527098311	7.510797931	7.403885732	7.585016366	7.439913211	7.530283403	7.616651282	7.493307047	7.466951062	7.429181969	7.401066728	7.528221844
ADAM20	7.199768262	7.175324687	7.236405879	7.215619729	7.202238105	7.282003339	7.258998829	7.389706293	7.134400321	7.344907193	7.116905298	7.242660426	7.3589012	7.328108395	7.202442659	7.207418706	7.243158153	7.205815362	7.031633578	7.227127517	7.131426688	7.201589915	7.298515517	7.156373062	7.176165739	7.143457608	7.175723678	7.270395908	7.43436051	7.10350912	7.106674815	7.203601217	7.21824008	7.064254507	7.23144116	7.182077388	7.249318509
ADAM21	7.540893121	7.930804421	7.672537428	7.707156576	7.47480718	7.619724121	7.616588117	7.622311691	7.461445273	7.454984413	7.551603247	7.491278833	7.631567405	7.668555964	7.633619364	7.547238584	7.39155595	7.535280705	7.690121132	7.524800185	7.617580598	7.735545193	7.767801236	7.532455719	7.526296558	7.757798288	7.844290829	7.566804452	7.441018693	7.650691567	7.717659582	7.797549377	7.496993546	7.690028236	7.469507278	7.542419431	7.622278843
ADAM22	7.301499744	7.247370094	7.33973830833333	7.23741755566667	7.41809202566667	7.28952480033333	7.37723966466667	7.37640299666667	7.331403391	7.300927405	7.278532195	7.28051476566667	7.32290630733333	7.317160853	7.35182203233333	7.38975550966667	7.33274037166667	7.256858255	7.318638963	7.36147936266667	7.356480895	7.29203525633333	7.415452537	7.27545538	7.28204510133333	7.34619844533333	7.340659799	7.37453507333333	7.35399521466667	7.50714503666667	7.445576591	7.28086797766667	7.29213218333333	7.39599467	7.33619995933333	7.37447555366667	7.423148906
ADAM23	7.617276718	7.533558387	7.523416454	7.243937512	7.417053709	7.465116044	7.701807531	7.397934689	7.458211544	7.495027171	7.279509337	7.50933718	8.027820993	7.403238357	7.822927767	7.338404052	7.265011229	7.235207471	7.249522277	7.270823897	7.257725422	7.271960378	7.204458892	7.296595494	7.498602864	7.21146194	7.286699268	7.494845871	7.604758054	7.268697111	7.992351743	7.259640815	7.252805276	7.252531813	7.288606185	7.504992372	7.239001581
ADAM28	7.75788395866667	7.67969237566667	7.78623375033333	7.61999324733333	7.94975676433333	7.76334268533333	7.73662626866667	7.92956690633333	7.74288132066667	7.83678424366667	7.81751277366667	7.79472297	7.69955305266667	7.64202293833333	7.61152903866667	7.69609671033333	7.79549737366667	7.54058553233333	7.651121839	7.692902123	7.69608548466667	7.567976204	7.647681872	7.77182970866667	7.51795074	7.86513315866667	7.53718707333333	7.51083767866667	7.68954135833333	7.86594801333333	7.86420284666667	8.01047690433333	7.831055878	7.49910636166667	7.83928664166667	7.64275238233333	7.499271181
ADAM29	7.363119474	7.43071714	7.774841786	7.643708418	7.610640021	7.353490745	7.484677537	7.50623211	7.436414731	7.493790441	7.492352463	7.414200426	7.461092847	7.541655765	7.479840349	7.564049669	7.421659295	7.49872636	7.317078452	7.472412916	7.391783715	7.69870707	7.402901615	7.449595914	7.675724743	7.427159441	7.452652519	7.446593606	7.449901497	7.429777158	7.430974133	7.595472041	7.557140577	7.746813327	7.38530951	7.340719565	7.678130242
ADAM30	7.135905082	7.351198083	7.348309461	7.14591165	7.202238105	7.324416978	7.051788153	7.20341628	7.117605535	7.270783111	7.125682736	7.244508017	7.308300627	7.25159651	7.195727087	7.145397091	7.207401759	7.229302872	7.16415439	7.129756755	7.257725422	7.231758898	7.261095549	7.237627499	7.141427648	7.178716543	7.158713295	7.241943712	7.065570283	7.142918979	7.090688187	7.110534675	7.252805276	7.036980011	7.120807775	7.131961026	7.14791789
ADAM32	7.2525959955	7.395455212	7.384533847	7.310326767	7.324414897	7.377661959	7.301942897	7.335174775	7.2583742035	7.3853527875	7.367599194	7.3026405315	7.2730112595	7.198311402	7.3600007675	7.330207481	7.3060065835	7.355304927	7.371432477	7.3145174745	7.398200754	7.3657754905	7.305070976	7.28733861	7.353037271	7.4305426855	7.291636999	7.290450492	7.3659535065	7.428522753	7.360919425	7.4052932395	7.2689520165	7.3714274335	7.306025624	7.299099213	7.4037449025
ADAM33	7.5160306285	7.897017597	7.902673075	7.981940025	7.6356196665	7.6316486545	7.6261907405	7.562887604	7.5569417615	7.6038147555	7.714824159	7.5008644185	7.795024342	7.719988325	7.611221826	7.6314401695	7.526367066	7.7375048165	7.6549839035	7.6097043245	7.763948941	7.8345636575	7.966087042	7.642827989	7.6616777875	7.815467791	7.740154509	7.5659328135	7.5434713755	7.8516191615	7.9155029005	7.7472903125	7.6536253835	7.9556198475	7.668900966	7.725204753	7.8616758815
ADAM3A	7.11494446	7.356122229	7.084255456	7.14976374	7.15023765	7.159127332	7.093103146	7.2585316	7.106554791	7.049707527	7.090421502	7.007762566	7.180915652	7.071558331	7.110186487	7.130882808	7.110654055	7.182520984	7.10890993	7.141316841	7.140384097	7.08324376	7.184309766	7.175728755	7.155252324	7.230976484	7.14549502	7.043534932	7.214394334	7.184473772	7.106674815	7.205355638	7.159030671	7.08141581	7.177984723	7.134063865	7.311195222
ADAM6	7.425511956	7.335162377	7.524887249	7.459548269	7.374225934	7.449824202	7.447307638	7.41023333	7.461445273	7.370936767	7.434552481	7.26279428	7.540683496	7.495094733	7.503536658	7.456211956	7.365898609	7.471806176	7.491570579	7.669396234	7.480714174	7.605310317	7.464995209	7.417995163	7.38020592	7.506144591	7.402790952	7.45146747	7.355023542	7.515760508	7.516585648	7.403083065	7.529332176	7.584003092	7.335388264	7.346748098	7.645905263
ADAM7	8.060899344	7.950677934	8.752073709	8.128354101	8.136663594	7.765245976	8.084484853	8.076666954	7.892568211	7.993083401	8.662039941	8.177600555	8.030320554	8.051662717	8.579296572	8.196618852	8.128334595	7.954720444	8.010800303	8.063758507	7.844473013	8.242255605	8.101781659	8.05332914	7.877900412	8.15213857	8.226659154	9.012962917	7.961626426	8.196877314	8.473753898	8.283518459	7.854396505	8.064039774	8.492310858	8.31632748	8.736280388
ADAM8	11.895484	11.65817827	11.88251527	11.80978443	11.74724432	12.30684661	12.10397404	12.16423801	12.25935602	12.49732811	11.65154677	11.48179665	12.25981067	12.04204084	12.51523952	12.34821635	11.88085392	12.58765388	11.96851827	12.34295726	12.19907307	12.10378987	12.13362528	12.10784315	11.85053411	12.23247637	12.09349458	12.2832889	12.31854174	11.84068251	12.00288728	12.17730774	12.01019406	11.74160552	11.59009131	12.00176122	11.8071767
ADAM9	8.1463778	8.094912302	8.022364336	8.029322605	7.880830124	7.98349204	7.914098038	7.991503895	7.839262688	8.301363291	8.296526509	8.127378351	8.639800611	7.945113335	8.180136613	8.036666	8.01588609	8.09712879	7.872598154	8.086639403	8.362864003	8.060634753	8.205780243	8.242466691	7.914917907	8.340784483	8.071288798	7.74492143	8.26579617	8.488214892	8.329593921	8.100833652	8.009043039	8.254866936	8.194309161	8.265819179	7.996401384
ADAMDEC1	7.396554624	7.351198083	7.241199201	7.246251341	7.252922514	7.245206255	7.245073213	7.232274402	7.254835257	7.292297485	7.184281333	7.156125198	7.154929526	7.156656902	7.206900385	7.24965317	7.325799819	7.238164871	7.426197075	7.353646588	7.322593203	7.282401658	7.339818118	7.107290813	7.235706941	7.308238621	7.228916194	7.329615571	7.250828809	7.227164222	7.310922197	7.239361159	7.325518222	7.201475587	7.192711815	7.225359109	7.008956923
ADAMTS1	7.55446743	7.507025538	7.604816459	7.575967027	7.632808895	7.542394924	7.544198373	7.480703873	7.563912973	7.553818705	7.614183786	7.494297887	7.659248403	7.574736598	7.657995038	8.013257689	7.63397059	7.571862617	7.539779222	7.512176082	7.617580598	7.742462995	7.644724886	7.576268326	7.50871417	7.510775636	7.708789415	7.498024894	7.761585667	7.662531642	7.425754542	7.759659525	7.675630418	7.629219272	7.744494589	7.584497542	7.797820867
ADAMTS10	7.516112952	7.640172089	7.747522554	7.813324032	7.634811456	7.568407425	7.589924568	7.579959527	7.588285641	7.443487614	7.598606974	7.66752428	7.895660677	7.812933877	7.552210259	7.674268869	7.462802801	7.627301875	7.499981524	7.692857356	7.733457684	7.64379255	7.857248938	7.621539714	7.553628768	7.915254149	7.706816849	7.456330375	7.585016366	7.942588298	7.793086688	7.821809255	7.762008087	7.776609839	7.608691218	7.676037952	7.703889032
ADAMTS12	7.300963246	7.083346996	7.346087561	7.268991487	7.271540672	7.311639412	7.24619321	7.332294424	7.213465511	7.248384754	7.20783604	7.291343878	7.310629402	7.117989419	7.147774101	7.256688688	7.234458544	7.232253482	7.274984117	7.288032098	7.380741992	7.257248962	7.553738964	7.188548974	7.23814107	7.474108024	7.275063562	7.348426653	7.394527375	7.345794085	7.417956878	7.27277479	7.321100834	7.282627744	7.237945971	7.255972577	7.278192968
ADAMTS13	7.415788484	7.580495778	7.746426005	7.47718284366667	7.50312016966667	7.45368119	7.51013737266667	7.429353853	7.45992672	7.42897717066667	7.58819975766667	7.52745251333333	7.556691882	7.627404813	7.51527879133333	7.477892651	7.50036063533333	7.53366518933333	7.42676779866667	7.64061236266667	7.48332315033333	7.58178656133333	7.70400456133333	7.51853156	7.49557121033333	7.815748529	7.47414000266667	7.40803017466667	7.48802357966667	7.70352437166667	7.64307580066667	7.651080476	7.57775515333333	7.60538580366667	7.62675579866667	7.58386574433333	7.613050181
ADAMTS14	7.3399788725	7.471261513	7.333630415	7.249358713	7.3815994115	7.4237635925	7.395922767	7.354793986	7.3053818475	7.380680643	7.340372212	7.304318983	7.306863622	7.2729680185	7.347179563	7.393282021	7.38437034	7.2989429995	7.314780331	7.4055869605	7.350129149	7.3860574305	7.3911524545	7.4042447205	7.365735795	7.332841426	7.3881778535	7.314082375	7.271849143	7.4791248845	7.444726066	7.478010181	7.277460472	7.408462443	7.4194121085	7.356795883	7.413800904
ADAMTS15	7.46338625	7.327743962	7.480248607	7.484477866	7.571735367	7.439746277	7.38717583	7.243310872	7.511218	7.49255301	7.388249973	7.429905095	7.41557031	7.559318613	7.582524998	7.453946879	7.39490243	7.592502077	7.273041432	7.556502231	7.527833123	7.551860035	7.553738964	7.371229089	7.468026456	7.418345654	7.288642205	7.284479626	7.339791854	7.424035321	7.454664407	7.479043537	7.777351966	7.512907694	7.7551395	7.431385046	7.475412955
ADAMTS16	7.256633942	7.461067374	7.316972548	7.476803862	7.308877746	7.288000737	7.238331463	7.294686836	7.373050834	7.206567862	7.402390756	7.250030222	7.338340425	7.32581171	7.313166305	7.213385784	7.248607003	7.349987515	7.472915157	7.255645282	7.247542111	7.290719605	7.28957962	7.482698503	7.257779195	7.427159441	7.290586159	7.336475207	7.318195725	7.315794966	7.387163638	7.291860222	7.302375914	7.301654746	7.359411629	7.548701427	7.263757295
ADAMTS17	7.603801434	7.928587652	7.794703251	8.400263605	7.553554858	7.518738831	7.536653719	7.456811509	7.674407763	7.454984413	7.579069877	7.476121492	7.841516909	7.598889423	7.573636069	7.521437177	7.55199613	7.641475647	7.345103539	7.560742185	7.802853803	7.397522297	7.752780546	7.642612161	7.349156162	7.562645618	7.583178847	7.676149317	7.809502154	8.262688003	7.845502302	7.877945666	7.714418509	7.602914659	7.416188181	7.484396655	7.865230733
ADAMTS18	7.324090517	7.2781808055	7.383661905	7.3177614345	7.4563955665	7.339904042	7.39915663	7.3318040285	7.3691454675	7.3590996835	7.4337421545	7.4128481695	7.4977781345	7.351863143	7.3091240345	7.455228834	7.3487557385	7.440064599	7.3988423925	7.356941535	7.335583136	7.5129292325	7.599558145	7.4097857745	7.492243082	7.3780464035	7.4365219185	7.3181529705	7.401137018	7.4619041185	7.415579932	7.4005148305	7.32815672	7.5536768395	7.4096608415	7.418893979	7.430467439
ADAMTS19	7.227152367	7.324030495	7.167351188	7.254292241	7.281681223	7.236410161	7.273313365	7.401356428	7.231513336	7.25537442	7.388249973	7.315662982	7.408776334	7.552700165	7.412912888	7.255287518	7.231201794	7.247057834	7.326479048	7.343153283	7.287678303	7.263568014	7.446490593	7.402931115	7.362078895	7.353212645	7.369076594	7.326177441	7.31175944	7.268697111	7.441462931	7.425417514	7.280387782	7.164792415	7.174559827	7.334690349	7.377358763
ADAMTS2	7.213053433	7.1514123175	7.1445740165	7.171811015	7.2436898835	7.2776596425	7.2157283965	7.2065150925	7.1412613645	7.2055562265	7.3002797635	7.4075279265	7.243253958	7.167868924	7.2947358395	7.1807542185	7.170882456	7.2312860125	7.192079184	7.194243081	7.241079031	7.1717471595	7.2167274515	7.2151438445	7.1724734495	7.152057171	7.223002182	7.413947012	7.1945725635	7.275319382	7.26783559	7.1726669065	7.168109882	7.2545134405	7.229047528	7.200456818	7.2729919275
ADAMTS20	7.242214789	7.23325872	7.2423828385	7.2361601065	7.1696015865	7.271166704	7.244011169	7.222441531	7.2007587795	7.2394370955	7.1776011675	7.210509537	7.1977919655	7.2362517975	7.17189792	7.309160497	7.296061804	7.2309222245	7.186886999	7.226764424	7.2886619375	7.327466956	7.3063389955	7.165343728	7.2911446355	7.250321391	7.262576415	7.371647243	7.1958269555	7.3370466075	7.197605109	7.232095084	7.2864318175	7.1899165	7.2265349365	7.2478278265	7.3579058265
ADAMTS3	7.344412836	7.089880199	7.417814706	7.353914799	7.222540018	7.207597035	7.351413235	7.462812826	7.433105675	7.322300643	7.30235039	7.342774651	7.372537521	7.232806065	7.372682912	7.363001257	7.350289982	7.366962544	7.265244361	7.493305191	7.295526786	7.391365898	7.39789761	7.351537333	7.382797451	7.316789025	7.312034187	7.268628825	7.659182901	7.266174109	7.54957741	7.313340627	7.230557999	7.47126073	7.31520055	7.542419431	7.427259027
ADAMTS4	7.401562075	7.254132884	7.169036426	7.441309507	7.192320457	7.192554751	7.106836542	7.230207944	7.297638441	7.172040421	7.0480175	7.031561874	7.211495011	7.041946369	7.150093956	7.072664425	7.122510938	7.178172681	7.138885645	7.268662799	7.247542111	7.208093585	7.096662111	7.175728755	7.127680299	7.269732353	7.277000189	7.211291286	7.208421937	7.077735819	7.33738524	7.177697571	7.185440181	7.134311951	6.994694387	7.163368283	7.038793605
ADAMTS5	7.280317428	7.157327984	7.09310538	7.104086835	7.163526261	7.097218191	7.05436244	7.10560382	7.234475612	7.119693558	7.19929176	7.251864071	7.12851406	7.076472058	7.197969457	7.065842556	7.128965794	7.183971707	7.106748367	7.0734104	7.053315657	7.124161863	7.116953896	7.141754594	7.12539553	7.165536122	7.192766289	7.174666497	7.22642221	7.163098296	7.062879066	7.165867414	7.116806229	6.9504856	7.101567634	7.29039868	7.120836101
ADAMTS6	7.593343154	7.408793535	7.595899117	7.458589408	7.437589043	7.394507959	7.56996439	7.457479225	7.466280269	7.326894035	7.510180348	7.476121492	7.486446919	7.407753886	7.474341844	7.424280576	7.571585149	7.511428699	7.359838101	7.537458611	7.542412755	7.623366212	7.629843771	7.427027237	7.277714145	7.44936536	7.292531123	7.459566252	7.436579475	7.412658573	7.423151059	7.474253296	7.382548413	7.510680757	7.527263622	7.484396655	7.475412955
ADAMTS7	7.257412136	7.188135358	7.152948578	7.221601529	7.30240618	7.130290544	7.251777662	7.341330862	7.210412633	7.289042247	7.32092459	7.255521391	7.226524709	7.364688846	7.131437077	7.256688688	7.410514796	7.188327848	7.078399958	7.18015481	7.375199821	7.401630216	7.354004419	7.265711431	7.31062859	7.256852158	7.147383049	7.137425617	7.208421937	7.184473772	7.377047423	7.18281721	7.323308841	7.407715015	7.263572962	7.330670206	7.24519216
ADAMTS8	7.506633295	7.316594823	7.29728157	7.319893343	7.385582075	7.546490457	7.506257254	7.398619363	7.390674568	7.638878475	7.478452768	7.524287676	7.481813931	7.419025646	7.523444855	7.511337	7.461693258	7.459176031	7.486503564	7.374562686	7.610224538	7.276143117	7.553738964	7.630576284	7.387981196	7.41395231	7.396828785	7.490068614	7.387915456	7.297847407	7.364511941	7.23390621	7.293580423	7.572288262	7.478677294	7.411156556	7.50703382
ADAMTS9	7.24404921	7.259165191	7.155500308	7.442270919	7.226209588	7.25948269	7.194764644	7.21851389	7.075432894	7.1381214	7.224852904	7.364319989	7.315277043	7.149436865	7.244151678	7.096277305	7.170830104	7.18107091	7.17249032	7.063882588	7.171310974	7.146574032	7.271953632	7.113894594	7.129966793	7.143457608	7.213661438	7.282724283	7.20050024	7.173163376	7.262451741	7.246684898	7.271582509	7.178657871	7.283434178	7.144558509	7.257569804
ADAMTSL1	7.17889366425	7.17673265475	7.26118701675	7.111533563	7.2229053315	7.2852461975	7.21605557625	7.18143438025	7.170604799	7.148889128	7.2113144495	7.216557598	7.21703987	7.15504976725	7.2154496425	7.27285714425	7.21770740575	7.27598662275	7.235704853	7.27874574175	7.20525955475	7.1777120465	7.31160440125	7.18742885125	7.23754409325	7.24600454825	7.2314030025	7.251388879	7.24310082575	7.237187468	7.2920680155	7.24691094975	7.21308937525	7.19337621175	7.25988844575	7.2429312795	7.21977345625
ADAMTSL2	7.54198407	7.386800344	7.20888781	7.372009742	7.46719914	7.331324285	7.372966719	7.255760044	7.262652175	7.319217474	7.337354061	7.26460379	7.28243793	7.437011739	7.339287672	7.269165978	7.348061352	7.288981982	7.440181717	7.44117338	7.231036494	7.468025257	7.3421675	7.424016966	7.320856879	7.422747934	7.23082701	7.289736934	7.214394334	7.395851854	7.45997237	7.325290879	7.211494304	7.4371071	7.317228345	7.284340373	7.307068495
ADAMTSL3	7.590715843	7.592423178	7.465704384	7.621684993	7.516157198	7.5714525	7.586686342	7.515949783	7.505461012	7.507361188	7.666376311	7.63074661	7.758908678	7.594505168	7.601999285	7.510214723	7.666803493	7.733119145	7.607232846	7.556502231	7.700399211	7.612069194	7.877864887	7.491733042	7.748592862	7.376927132	7.508788818	7.490068614	7.59379924	7.572219835	7.762462796	7.579721679	7.433308552	7.888279658	7.642889313	7.718811532	7.605110676
ADAMTSL5	7.704607381	7.688760283	7.832013866	7.878709497	7.888204155	7.789908863	7.904251718	7.727299827	7.67003758	7.635331871	7.652903962	7.688470291	7.913645558	7.576936206	7.795060554	7.513581547	7.733340045	7.544826794	7.655324012	7.584105331	7.604709629	7.549660332	7.740753638	7.455613201	7.626356707	7.735210618	7.597234643	7.532690336	7.934365588	7.67100331	7.619281419	7.629976477	7.674335983	7.784067555	7.554563298	7.609932497	7.825322147
ADAR	11.2555516133333	11.055649281	11.1131880763333	10.937549541	11.1789695676667	11.2689384523333	11.2319621986667	11.4210373266667	11.34826589	11.3873044656667	11.19208997	11.3125284603333	11.1852625946667	11.1548641423333	11.271911317	11.3936050913333	11.264158181	11.221135883	11.1549991353333	11.4066480596667	11.347838065	11.313796147	11.231087139	11.1698322696667	11.1677647043333	11.1864621833333	11.365254096	11.084762689	11.3395668283333	11.1478918993333	11.2293346303333	11.0515629716667	11.4603019953333	11.3602736146667	11.1312708946667	11.0922170343333	11.047896019
ADARB1	8.77578882075	8.7538435	8.97196523525	8.8718878505	9.1049139785	8.78010880975	8.9266087535	8.8338927615	8.78028892925	8.6515392315	8.52375751125	8.66694811625	8.70926778575	8.7797382485	8.75828543	8.6266353	8.90892025725	8.748837212	8.6639600735	8.7745578515	8.69393665525	8.63483229925	8.74965955475	8.7288026065	8.69293605775	8.73346992075	8.43097008125	8.65333934825	8.8515814965	8.64304179075	8.7020930125	8.92383741525	8.874495553	8.73266112275	8.8899963665	8.582877881	8.58124925825
ADARB2	7.441092441	7.436795854	7.510200064	7.472968841	7.576899097	7.808784692	8.156773476	7.554901383	7.485453822	7.751195783	7.488384226	7.60781683	7.479501586	7.713722084	7.457769481	8.100479465	7.521338443	7.911471631	7.932950882	7.886336326	7.553370849	7.387264792	7.794780385	7.684592237	7.823006247	7.581883994	7.404779456	7.921970842	7.447680319	7.676091196	7.489433241	8.062173191	7.465376305	7.741855194	7.642889313	7.565507288	7.795699567
ADAT1	10.42716917	10.26639456	10.55477638	9.961970543	10.47670365	10.23983163	10.14046181	10.12157459	9.958288256	10.51681076	10.04033361	10.29234164	10.5202183	10.44362918	10.20487944	9.931047284	10.07580173	10.05006448	10.1832458	10.00848977	9.970504743	10.27044142	10.32509065	10.04217027	9.932028315	10.42512893	10.0829302	9.836926869	10.14676053	10.3127563	10.42997792	10.38032893	10.32159893	10.44337654	10.46857504	10.06089873	10.1388443
ADC	7.99164301	8.026573097	7.806439246	7.887716422	8.062877622	8.228107629	8.031839083	7.684723206	7.75340111	7.82381467	7.81692467	7.678720222	7.75633324	7.749922721	7.969524692	7.654358582	7.937737462	7.543235764	7.65073061	7.712030106	7.460843054	7.545268322	8.039989028	7.980090036	7.678044601	7.833090655	7.494732211	7.76731116	7.767880926	7.735587565	7.689558893	8.022601192	7.85189957	7.833788441	7.765766649	7.980850161	7.624425946
ADCK1	8.857781131	9.29593922	9.250411342	9.207501269	9.065942436	8.962172144	8.780428034	8.69049827	8.636451293	8.963628543	8.853253557	9.083578619	8.897164582	9.006271027	8.963015644	8.605115441	8.848641964	8.948350601	8.98125195	9.114564424	9.181413784	9.016597549	9.402509296	9.051963776	8.720596116	9.297128811	8.654047114	8.794306367	8.837797765	9.069289569	9.121317714	9.381459832	8.971770188	9.495394699	9.322147829	9.122032982	8.997073018
ADCK2	10.1849587	10.5539733	10.66777303	10.58542211	10.49554378	10.27655397	10.26129383	10.18298688	9.870537517	10.32770457	10.26326095	10.3178392	10.28598544	10.40495937	10.05874402	9.917412848	10.09198055	10.25370312	10.34159995	10.37172135	10.33718842	10.12651476	10.54721746	10.36506905	10.30340584	10.32601691	9.895005179	10.09418779	10.17949425	10.59440012	10.30395525	10.37468371	10.11432079	10.70795453	10.5226505	10.47252394	10.42759036
ADCK4	8.762511181	9.309431704	8.809784982	8.681868992	8.907363309	8.998431553	8.578559251	8.573707756	8.557055612	8.875976437	9.022718744	9.126662341	9.342194607	9.124114638	9.040358097	8.594569386	8.380955252	8.952390335	8.811789405	9.23000346	8.718923186	8.816522758	9.026422091	8.911937412	8.685863742	9.114813804	8.643869796	9.204602283	8.64379391	8.948151303	9.19307065	9.079577962	8.338285764	9.169054732	8.888535044	9.055111933	8.683051024
ADCK5	8.036174874	8.704957135	8.553528773	8.637450107	8.375782233	8.280602918	8.248929368	8.08118418	7.996397374	8.105196567	8.410059052	8.436634075	8.717882291	8.527514415	8.32556804	8.043439659	8.119192269	8.299269706	8.171183801	8.243646239	8.223670299	8.512112217	8.477095334	8.061146281	8.108588508	8.575755281	8.096615292	8.08717649	8.16111973	8.451687012	8.407587321	8.491425657	8.233682682	8.74695005	8.425615736	8.340922631	8.686922923
ADCY1	7.139511996	7.157327984	7.13410571	7.012830414	7.214566577	7.173287333	7.125973027	7.132321283	7.211177037	6.99462428	7.114707011	7.057212763	7.125849949	7.237512926	7.131437077	7.296086347	7.209559952	7.114909503	7.123964543	7.216044736	7.169124415	7.238163437	7.248220301	7.210828939	7.073144205	7.215806809	7.130389926	7.355226087	7.254944218	7.195775682	7.271462195	7.131300321	7.152074314	7.208248784	7.152639388	7.119316208	7.23487373
ADCY2	7.831213432	7.966036935	7.812297093	7.687976107	7.812935087	7.779707242	7.805961195	7.858515315	7.797257893	7.923873016	8.016567877	7.878237847	8.05024384	7.895027915	7.800001661	7.889032658	7.852217226	7.772637625	7.869921349	8.135237727	8.068982799	7.77706821	8.117507233	7.8272933	8.079424863	7.939890244	8.081465211	7.91685543	7.842345981	8.127453117	7.842761226	8.069493191	7.783729428	7.801474014	7.799632069	8.22233093	8.012373722
ADCY3	10.47696764	10.30708966	10.37146204	10.32585421	10.59235615	10.46076523	10.6844191	10.13098979	10.56282313	10.3370257	10.20843014	10.18990362	10.37499056	10.34526146	10.45191581	10.52394034	10.62422191	10.47921156	10.49500983	10.06496699	9.9439099	10.10094199	10.08680571	10.40683007	10.28429633	10.11552775	9.90057105	10.32662038	10.36468281	10.28435422	10.58398983	10.65201607	10.73617711	10.48452481	10.35468901	10.2185802	10.38166113
ADCY4	8.866903289	9.616392744	9.010418789	8.87485334	9.16658587	8.883791952	8.82912748	9.085925654	9.022323474	9.430415875	9.14654606	10.00246711	9.882646882	9.549242759	9.09459501	8.968061076	8.899501286	8.859998746	8.610659416	9.219991007	9.370462081	9.12993815	9.23429685	9.145269151	8.70871521	9.599453241	8.983563626	8.292807723	9.334076256	9.454902468	9.520182043	9.449145561	8.744406605	9.066833427	8.832710648	9.47644294	8.955683789
ADCY5	7.306020232	7.061074452	7.295756119	7.039141536	7.138773278	7.24458062	7.257336259	7.176727431	7.155841726	7.212173747	7.300280398	7.148127656	7.10709099	7.199685281	7.246306546	7.092929761	7.182642775	7.179621479	7.263288463	7.092349381	7.195125514	7.29486807	7.363583459	7.133594538	7.178504201	7.130140839	7.077341949	7.122355064	7.208421937	7.190753339	7.134044781	7.224886406	7.169411377	7.217227259	7.154965465	7.136165393	7.191475323
ADCY6	7.408772398	7.4875115405	7.222145486	7.4987869975	7.300552974	7.3103494925	7.329970854	7.2693624695	7.294271989	7.309794688	7.3486061155	7.280870683	7.334671096	7.237389707	7.231650509	7.354751139	7.2444295915	7.3486418085	7.411914981	7.185303091	7.3360199145	7.2450684645	7.3279805515	7.260272373	7.2037678695	7.364348024	7.360215218	7.3492735245	7.385727917	7.334005093	7.295094424	7.2826145755	7.343372163	7.413739875	7.3628739295	7.231474447	7.320484045
ADCY7	9.339632272	8.905092475	9.182725556	9.396871152	9.233481415	9.000662366	9.056507102	9.637120788	9.515549868	9.314303576	9.011947685	9.051337418	9.348286398	9.107051039	9.294241039	9.60575903	9.60364629	9.277450691	9.274147989	9.232301226	9.575010265	9.602100991	9.233301638	9.49606546	9.313234557	9.320687624	9.542867788	9.260026405	9.559495986	9.16717285	8.9735022	9.229974999	9.426281316	9.407285419	9.223104994	9.120323895	9.574769718
ADCY8	7.275047627	7.351198083	7.452637067	7.422992338	7.288809959	7.27293743	7.303601492	7.26685696	7.252685741	7.340456289	7.363900187	7.30877412	7.67698283	7.185398069	7.353137373	7.278710104	7.234458544	7.34076211	7.557710047	7.285888564	7.364068039	7.36269071	7.356389982	7.313460381	7.419071311	7.374764591	7.227006299	7.496435962	7.298952743	7.208329275	7.21482386	7.203601217	7.308977503	7.477749581	7.279281109	7.330670206	7.307068495
ADCY9	8.03579694	7.479230578	8.089470365	7.824422737	7.887771314	8.157638137	8.013127808	7.824193906	8.197021823	7.957232422	7.691279487	7.970690609	7.92646439	7.760504161	7.75182403	7.906605242	8.327489321	8.03279999	8.177788476	7.838659742	8.092167093	8.24994139	8.341575635	7.735168424	7.86538353	8.067314152	7.708789415	8.08717649	7.938281852	8.012615993	7.602468737	7.574500479	7.835617631	7.934947988	7.978929406	7.804097268	8.05573725
ADCYAP1	7.522765131	7.431933253	7.383595392	7.436499038	7.510300772	7.423190019	7.442408061	7.432629388	7.489683071	7.497498628	7.428538241	7.414200426	7.381607622	7.543865978	7.448508699	7.377446879	7.520239685	7.567094276	7.501658654	7.457823542	7.444572459	7.436714145	7.508526143	7.392375671	7.42424552	7.633130836	7.581169788	7.402226075	7.551966885	7.493895713	7.415366245	7.358031429	7.366732723	7.464800932	7.532493686	7.486450412	7.389806006
ADCYAP1R1	7.232831662	7.490114127	7.40618928	7.496006084	7.350750834	7.357987498	7.330071533	7.233652532	7.225549282	7.319217474	7.339402603	7.275389051	7.294252873	7.362411416	7.501720805	7.242543946	7.364783331	7.290491946	7.286585675	7.224916036	7.400946251	7.323750217	7.412987373	7.362148189	7.382797451	7.835594755	7.468665084	7.263318687	7.4743466	7.858782413	7.402478969	7.364318695	7.37575275	7.339228137	7.320265947	7.449658645	7.473311347
ADD1	11.3730666365	11.3304477465	11.6577770235	11.472462868	11.3289524225	11.248206078	11.3192169345	11.278039096	11.3640995095	11.496403862	11.077200308	11.250590858	11.589587439	11.5337019275	11.334078119	11.4107965475	11.410742309	11.4676946605	11.236926036	11.42750078	11.504358522	11.5866133315	11.521527494	11.4639712455	11.4245068435	11.5275307145	11.33730555	11.361781012	11.4295709925	11.3399633465	11.2245184095	11.520878502	11.53181225	11.614948825	11.4403516025	11.3022192465	11.413381311
ADD2	7.30848032566667	7.33254533366667	7.37903981933333	7.35844641833333	7.34382767066667	7.25246110866667	7.34292116133333	7.41929459966667	7.30531651266667	7.29397760333333	7.35472816133333	7.32066725266667	7.34726512566667	7.329846308	7.36897676966667	7.30167113466667	7.29373079866667	7.32871098466667	7.37095093333333	7.29938534766667	7.232097225	7.35265473233333	7.42015438533333	7.280868572	7.31578360933333	7.28063565133333	7.33972666466667	7.28786932633333	7.31319711166667	7.31341012066667	7.30374834933333	7.353364621	7.36553209866667	7.35545874133333	7.40232927733333	7.36123075366667	7.35216572966667
ADD3	9.75028222375	9.12546652975	9.449647657	9.46768734425	9.8624097245	9.77068392025	9.976297993	9.9616394385	10.31832931375	9.8803654235	9.5732169055	9.57100849925	9.33258249025	9.4936286995	9.710452417	10.00794919775	10.12066883875	9.80766312625	9.89810111	9.65324818975	9.685523869	9.522902399	9.20895910525	9.62899836825	9.80435361825	9.211988551	9.818148424	9.8244573225	9.8136622055	9.6640602615	9.5669996985	9.47400208075	9.947921301	8.94575780325	9.49629973425	9.22213449	9.512711129
ADFP	10.80792752	10.81700259	11.12826062	10.59110874	11.20775979	11.0479898	11.07368498	10.65284192	10.40946888	10.87405021	10.3891213	11.03794442	10.58333598	10.52300042	10.72465786	10.72635328	11.19686319	10.7759029	11.16605453	10.88249473	11.11953062	10.70177208	10.81874576	11.14280082	11.0806516	10.80318501	10.90253969	10.94747102	10.94401101	10.91901305	10.45643779	10.65634231	11.04498757	10.78278355	10.99349129	10.57562975	10.90344416
ADH1A	7.116781679	7.321553243	7.143555626	7.190045265	7.155944046	7.203041425	7.185988035	7.166478803	7.203497711	7.292297485	7.239664827	7.084608034	7.12050978	7.20680805	7.10542761	7.15019128	7.171903499	7.272428651	7.141006338	7.305110243	7.071992849	7.231758898	7.186305342	7.204483054	7.141427648	7.213634978	7.227006299	7.131785879	7.224409703	7.220884381	7.178167493	7.239361159	7.344364592	7.219462456	7.24655797	7.138265617	7.265819649
ADH1B	7.007304031	7.180453413	7.078924836	7.112027085	7.140688831	7.148907154	7.141222288	7.210274237	7.080670867	7.123815308	7.090421502	7.018613116	7.033084537	7.110695251	7.213557731	7.045185537	7.148297064	7.110617803	7.12182206	7.099411212	7.081266037	7.151028794	7.09300975	7.024780316	7.24057968	7.178716543	7.084952294	7.10528083	7.039535014	7.214606285	7.126648112	7.150888425	7.171709815	7.059323053	7.048476548	7.020680101	7.172832241
ADH1C	7.017091765	7.228874622	7.129791668	7.054230517	7.134296071	7.072051746	7.026470894	7.026068417	6.845271629	7.094659002	7.175670642	7.179829129	7.09086361	7.022081701	6.982590428	7.099616073	7.150443161	7.191235326	7.080596963	7.075786291	7.122417474	7.096964897	7.151013955	7.108943526	7.059535183	7.074044578	7.175723678	7.088079044	7.202476298	7.141654976	7.180152457	7.186247085	7.140412203	7.054379237	7.143291174	7.093880229	7.045156964
ADH4	7.476068289	7.354891617	7.430151465	7.3569509	7.512964869	7.469841585	7.475511635	7.486628636	7.496534931	7.525774886	7.392294787	7.354426747	7.224032149	7.461650932	7.42610692	7.238243356	7.298067783	7.413626951	7.410315047	7.351550035	7.421001565	7.192885469	7.363583459	7.190146901	7.183190696	7.499224349	7.261538138	7.214920176	7.452122948	7.341838695	7.428362244	7.584957774	7.339918186	7.477749581	7.346420201	7.419239481	7.383580309
ADH5	7.827255279	7.599604812	7.845835841	7.609711629	7.794264484	7.657811114	7.75478204	7.784726132	7.858820921	7.822713985	7.857082348	7.796835783	7.735756962	7.868602675	7.659728727	7.790853076	7.935878597	7.748388568	7.852411737	7.786221625	7.839064498	7.871324036	7.647707607	7.654631309	7.77960174	8.010355517	7.855632592	8.189840399	8.099585843	7.674394861	8.093235446	7.718975324	7.73761622	7.841237874	7.96306135	7.958495297	7.761659871
ADH6	7.404053174	7.808818864	7.739381081	7.709177163	7.389542151	7.499582269	7.367861784	7.336466493	7.447367705	7.440914777	7.590800719	7.407870113	7.60415381	7.570335128	7.56293933	7.334651885	7.445032208	7.452870833	7.510019326	7.571353273	7.67464179	7.478559406	7.412987373	7.42100629	7.518779303	7.577057888	7.496739493	7.496435962	7.463233354	7.483148094	7.405047528	7.629976477	7.635508424	7.477749581	7.442221982	7.364835321	7.511264277
ADH7	7.099220898	7.055820707	7.190765617	7.16504572	7.183601683	7.193871192	7.157507583	7.126849604	7.090221797	7.064840592	7.182130938	7.152132343	7.183489622	7.127693356	7.170811309	7.065842556	7.167610345	7.197058653	7.143124309	7.18015481	7.036836702	7.197242386	7.298515517	7.166069983	7.068609806	7.250398066	7.280876661	7.099561106	7.290467401	7.174420666	7.095985058	7.164190404	7.243928101	7.096000826	7.172271075	7.262066566	7.154153346
ADHFE1	8.734721624	8.6431755825	8.9950212745	8.640328107	8.8210167045	8.9895061475	8.723440713	8.6090742915	9.026940757	9.0231736775	8.6179611405	8.576847067	8.5882554425	8.417374378	8.8467176945	8.886028874	8.738556725	8.866737248	8.494230949	8.5879730405	8.939278147	8.9189233425	8.869806787	8.7244184965	8.549943023	8.495854775	8.665037919	8.5812566485	8.8776446635	8.4800202075	8.876036878	8.6512464015	8.787939235	8.4837164445	8.6834817535	8.743695102	8.5911888335
ADI1	7.283308883	7.277979168	7.208069408	7.159974528	7.430397054	7.353490745	7.405271301	7.415681354	7.413566337	7.427941484	7.308552838	7.32250621	7.361177147	7.277273313	7.420464401	7.187723231	7.435021159	7.359236949	7.436697062	7.259994405	7.393618889	7.170960471	7.204458892	7.273461915	7.262736033	7.336047943	7.286699268	7.470853909	7.374722422	7.327448585	7.318070443	7.243015806	7.256127169	7.328836635	7.496119164	7.521568204	7.298816663
ADIPOQ	7.992033034	8.61618665	8.127937062	8.296851045	8.064422007	8.174080405	8.036208123	7.906840838	8.003761817	8.114688426	8.493076273	8.323802396	8.843302081	8.498091218	8.354365162	8.081671526	8.173240667	8.439148516	8.319200449	8.698927064	8.496044389	8.41811472	8.792168487	8.500235561	8.549831709	8.710736078	8.582345702	8.200581931	8.706950018	8.626279119	8.833020545	8.887491811	8.542133638	8.695212985	8.241418873	8.630877103	8.65827171
ADIPOR1	12.9694577	12.92029097	13.36218835	13.51756262	12.23358503	12.22080227	12.4984316	12.83869284	13.74110825	12.45965973	12.91822666	11.39432541	13.55820641	13.04290803	12.46969138	13.55337075	12.27230214	12.77174077	13.00480045	12.69922038	13.29346974	13.66506554	12.60756546	12.86633073	13.37188456	12.89225763	13.63820399	12.73856339	13.09148761	13.25830556	13.04488019	13.41648742	13.85706511	12.76179824	12.82996498	13.03207282	13.70849986
ADIPOR2	11.08418773	10.85896067	10.96395347	10.60310997	11.1362521	10.77506361	10.69343252	10.61606391	10.75220602	10.89604393	10.97304263	10.91149505	10.87879555	10.9104521	10.73128303	11.00216751	11.05694909	10.75634239	10.79785487	10.6146118	10.93189931	10.96881821	10.8008578	10.9994865	10.91298915	11.02260437	10.99763299	10.58998081	10.82269593	11.00487674	10.8211741	10.83931984	11.02008142	10.76461453	11.13009762	11.04614625	10.89461716
ADK	7.55674793833333	7.37105827866667	7.389552358	7.39542585933333	7.655579569	7.512380362	7.601850056	7.67928133233333	7.48520618133333	7.65196073566667	7.57715691666667	7.410945766	7.38607339433333	7.516898276	7.476878248	7.61875383933333	7.76788362033333	7.45381990966667	7.55777803566667	7.465525615	7.489263426	7.44982391066667	7.45845828666667	7.701358411	7.546773743	7.41693283866667	7.550261971	7.514975117	7.56829782166667	7.551351943	7.43847766033333	7.69293836933333	7.51142583166667	7.37264056133333	7.619193801	7.636929235	7.58227891366667
ADM	11.469374	11.00592112	11.72041596	12.02748704	12.5470955	13.04316201	12.6620092	13.00384106	12.83457046	12.6871805	12.15524436	12.32381897	12.25633277	11.16964332	12.89436929	13.17734956	12.41353475	12.5754335	12.12903467	12.57100005	12.00642966	11.5066695	11.84013247	12.27799234	12.44458069	11.29773844	12.362041	12.82390926	13.1573147	12.45187894	12.28517203	11.60704725	12.03096303	11.38827334	11.87565417	11.78698859	12.16535495
ADM2	8.238224223	8.393942976	8.342090549	8.263117583	8.489842968	8.424024752	8.379833843	8.23526169	8.319267168	8.458882683	8.4205436	8.41922415	8.749693892	8.622516112	8.487778429	8.193981125	8.194009375	8.340900213	8.291964744	8.524693318	8.394321256	8.36420806	8.589705146	8.310881279	8.338979976	8.619262098	8.515430243	8.186602333	8.502569977	8.478359899	8.614767709	8.551366525	8.376947721	8.613128753	8.515756016	8.500339477	8.400520145
ADMR	7.472624366	7.47439012	7.429426048	7.238121406	7.605057325	7.472987019	7.479375113	7.372496152	7.477494849	7.667096563	7.717919855	7.442352827	7.854426229	7.526166369	7.331307531	7.50797017	7.40939996	7.345371754	7.523310856	7.405817022	7.601034172	7.576209975	7.500232761	7.552093805	7.359492235	7.579469612	7.484700129	7.509115079	7.454344645	7.356411545	7.423151059	7.432232301	7.51308091	7.449832571	7.647170664	7.517415495	7.570843937
ADNP	8.596203727	8.0014776175	8.2204153595	8.066665773	8.595621165	8.5864374025	8.538962811	8.8710248215	9.003331528	8.769042006	8.068751189	8.1840100585	7.8649707175	8.062571957	8.581023034	8.869625338	9.0029407275	8.460165525	8.674663357	8.4035944105	8.7537774275	8.417717778	8.0326954515	8.554849416	8.421602927	8.2207965195	8.7226111645	8.662933415	8.805356698	8.254085291	8.145735782	8.2495322305	8.6253442845	7.8274489125	8.419981727	8.346062236	8.3985059635
ADORA1	7.2936952955	7.261201074	7.2573528035	7.367507281	7.34172526	7.22555479	7.3330457395	7.3013540965	7.329690655	7.2296674215	7.2658798265	7.300108161	7.362476969	7.291995282	7.405150291	7.3151780185	7.319916674	7.23746391	7.1691220105	7.1880077065	7.388987376	7.3159057195	7.2908797525	7.2571210045	7.283565384	7.2271020705	7.2843101535	7.370498557	7.214943849	7.389757777	7.323123389	7.2787393115	7.282173555	7.2953156065	7.2262601645	7.243420195	7.217246104
ADORA2A	10.70548079	10.96282604	11.22214936	10.86200961	11.27995664	10.92220918	11.03612706	11.14772954	10.70944794	10.72090403	10.82110319	10.8469333	10.48188439	11.17240582	10.91144493	10.29508413	10.50899339	10.84358397	10.54565079	10.72270226	10.7652111	10.52856123	10.87879782	10.55910407	10.8564452	11.08215827	10.42371767	10.38512322	10.64893793	10.92456485	10.81655819	10.91769144	10.70015083	11.06620802	10.93998579	10.75534144	10.57640801
ADORA2B	7.797863513	7.759084757	7.701543048	7.555279121	7.730848004	7.72794059	7.606968703	7.710175401	7.866764329	7.98290834	7.99276656	7.971890982	7.944365806	7.620760266	7.852080465	8.055954105	7.999816702	7.969813989	8.162332417	7.669396234	7.894618517	7.69870707	7.617983205	7.773468184	8.081263682	7.615942385	7.996604178	7.96360023	7.746845782	7.710073435	7.72327273	7.635323019	7.793912612	7.853643037	7.801740594	8.042774223	7.871497419
ADORA3	8.257099066	8.331855646	8.686233229	7.819474064	8.574444061	8.3388264885	7.9334126285	7.808211389	7.8211789745	9.1220282995	7.958665044	8.2329030045	8.521597816	8.519166219	7.8955387325	8.102048801	8.0832726335	8.100356907	8.468858461	7.988247337	8.901686784	8.1580494485	8.228832645	8.359375912	8.115983772	8.160947956	8.2570719765	8.1944189345	8.29111292	8.1322293675	8.930519493	8.2588385495	8.05951554	8.129743001	8.080688635	8.349833286	8.0219066265
ADPGK	10.67563744	10.16869326	10.27054005	10.34926812	10.5006935	10.55559099	10.5259301	10.75783117	10.84968069	10.59762511	10.49574381	10.51586393	10.29941749	10.1133837	10.60642053	10.83128312	10.93465707	10.87582669	10.79765377	10.62757851	10.61223018	10.36265612	10.13834048	10.7605286	10.76263344	10.2340744	10.73706568	10.73018133	10.65556973	10.4741603	10.37553102	10.42314833	10.55150858	10.24463231	10.40850492	10.45295903	10.63428704
ADPN	7.280317428	7.289225862	7.18077828	7.2899649	7.169822097	7.220504194	7.117978698	7.244692326	7.18238006	7.223252147	7.197151937	7.121814783	7.191183917	7.258617496	7.265514173	7.111231594	7.139709971	7.191235326	7.104584079	7.106450975	7.097384422	7.186332516	7.176369545	7.148262641	7.192603607	7.233138933	7.175723678	7.247307696	7.175061889	7.19828656	7.242577407	7.244848544	7.204728374	7.261203185	7.160761447	7.219206896	7.313258821
ADPRH	8.223295255	8.2787681	8.421327133	8.472787057	7.933856964	8.145445985	7.934782965	8.168334234	7.900802487	8.139107336	8.239983835	8.074243938	8.412970803	8.256470953	8.065902423	8.244143372	8.088041223	8.176684513	8.13546367	8.409769685	8.355932899	8.331947217	8.234665524	8.181319219	8.045953602	8.381371916	8.139601937	7.923247331	8.262588575	8.178823661	8.24440745	8.479076166	7.905080007	8.523485321	8.414142132	8.206352243	8.501038655
ADPRHL1	7.383647333	7.44927298166667	7.33343108766667	7.477802429	7.422240358	7.47706472666667	7.48015043233333	7.320089831	7.38464805766667	7.43684120366667	7.48830628933333	7.45135089033333	7.334119333	7.36153388966667	7.52799230933333	7.324714393	7.35532838733333	7.52591154766667	7.34618648933333	7.53650056966667	7.39712721766667	7.41918392833333	7.43903777366667	7.43479598133333	7.331533496	7.41784577933333	7.40472105133333	7.466855444	7.415976016	7.437909449	7.36985299033333	7.41186304466667	7.350571961	7.47789498766667	7.34768627733333	7.39855697966667	7.33070062466667
ADPRHL2	10.03201578	10.05175464	9.680600945	9.748985857	9.890245902	9.956375501	9.802601087	9.90162025	9.647395382	9.90072453	9.749988723	9.936575475	10.09161982	9.926958062	9.799950333	9.702615645	9.818182592	9.713430769	9.80022669	9.978433968	9.887427983	9.938472496	10.12748856	9.941929864	9.717169703	9.964739862	9.837233104	9.823966683	10.06019779	9.723899248	9.949647563	9.92072666	9.776063795	10.14836376	9.736076989	10.09922079	9.807519282
ADRA1A	7.3292747458	7.3542766136	7.402136881	7.3878144006	7.3953038312	7.400261103	7.3668382588	7.4000841932	7.3498976506	7.3614937172	7.3616763154	7.3704373266	7.3420794732	7.4059666984	7.3903155214	7.3364083354	7.3120806602	7.35521818	7.3560048036	7.3411002004	7.3632264166	7.3182351974	7.4345417428	7.3514407134	7.4096860984	7.427586797	7.3691561292	7.3924072086	7.3384716766	7.3524576596	7.3551335304	7.382225059	7.368818715	7.4196528144	7.3725606028	7.3334873236	7.363112731
ADRA1B	7.383243268	7.742767086	7.961512586	8.361472001	7.551988727	7.496465251	7.546081099	7.66713543	7.545455812	7.421381022	7.420507987	7.482197302	7.849263382	7.373787316	7.593161311	7.441450203	7.352518956	7.325442228	7.343251516	7.607526137	7.518740982	7.650624789	7.454381081	7.333299328	7.568385373	7.677709925	7.508788818	7.412164839	7.368143111	7.54290192	7.457316463	7.582337906	7.511837279	7.873455944	7.493029451	7.55499474	7.718896763
ADRA1D	8.836754972	9.142408595	8.691983249	8.5908524	9.034131269	9.149159633	9.274568322	9.088897772	8.683279942	9.1585808	8.976489986	9.130543904	9.253012361	8.894571858	9.154691901	9.031279327	8.74057804	8.993470872	8.8182372	9.272127607	9.256144932	8.686634442	9.251084784	9.103612766	9.089310793	9.395964567	8.995006216	8.875770232	9.357993897	9.289160476	9.097162834	9.303607919	9.171216316	9.330118022	8.955760449	9.110012064	8.879881748
ADRA2A	7.809073293	8.378239282	8.180530502	8.413498127	7.772144737	7.779707242	7.779483623	7.826327997	8.023652109	7.645958846	7.99105585	7.599159724	8.323692784	8.229487375	7.71637046	7.771484412	7.75783422	7.965710771	7.751818131	8.028931573	7.956318158	8.075635942	8.290446984	8.070222096	7.888262879	8.284736387	8.288237043	7.735042702	7.834173964	7.939351079	7.958414301	8.314277061	8.102011019	8.454091281	7.639678979	8.220564091	8.084805246
ADRA2B	7.943212803	7.948476716	8.088810932	8.031247547	8.018166953	7.813818652	7.965139853	7.966400817	7.766891775	7.961363392	8.201066278	7.968287329	8.222145598	8.064843836	7.87768423	8.003420991	7.901148473	7.914293398	7.855118056	8.236780121	8.098741193	8.201246468	8.394763056	7.965111735	8.073895422	8.325000553	7.966251412	8.144954638	8.03005218	8.425571471	8.289822759	8.379394167	7.908748906	8.261030257	8.135598073	8.218795119	8.389444259
ADRA2C	8.485472215	10.16702789	10.08591949	10.63805188	8.696473453	8.823864461	8.903202798	8.9493952	9.988401812	8.468519069	9.152491454	8.092164328	10.08880576	9.335322393	9.457384982	8.74121053	8.567881626	9.140394641	8.588296507	9.535125501	8.97115287	9.522900603	9.555045083	8.658080541	9.220712556	9.454415228	9.304279574	8.149394277	9.064785873	9.376258669	9.661980361	9.754046052	9.420065052	10.12262579	8.827084655	9.566536499	9.732455978
ADRB1	7.10849305	7.227607528	7.078034905	7.052863453	7.045065384	7.231982116	7.287464747	7.130953675	7.250528562	7.146209923	7.151865259	7.244508017	7.088146212	7.21391693	7.341275073	7.310460604	7.248607003	7.264939541	7.29618323	7.175623205	7.216384789	7.420161584	7.278525959	7.221896888	7.290306345	7.154514614	7.223189208	7.174666497	7.129146404	7.141654976	7.282876479	7.215955774	7.233906905	7.269813894	7.281359409	7.148747334	7.201819594
ADRB2	10.0202942	9.835143661	10.70478645	10.41590536	10.45538359	10.23740318	10.23855532	10.83246128	10.12013299	9.790787775	10.1358262	9.93324798	9.486139135	9.886599411	10.32909116	10.76750384	10.51187632	10.72591873	10.47252821	9.6124198	10.09472763	10.49650971	9.818272218	9.870532066	11.02359961	10.13676802	10.27338498	10.98881579	10.13203286	11.21027749	9.496394206	9.917949182	10.2587035	9.955711615	10.33388734	9.679044803	10.41340323
ADRB3	7.275803187	7.358582611	7.362332042	7.156156071	7.338044877	7.41296603	7.304135981	7.391765484	7.344532549	7.274148781	7.444560644	7.429905095	7.401985244	7.439255942	7.325289621	7.379834135	7.418316747	7.219001858	7.4453945	7.457823542	7.51147943	7.395469475	7.436063051	7.467648778	7.455195883	7.3899353	7.345393315	7.191223436	7.318195725	7.794967677	7.318070443	7.337415994	7.26827651	7.451962462	7.48174349	7.348757558	7.412672465
ADRBK1	7.117699271	7.143138186	6.9860796	7.058325939	7.105904849	7.150958215	7.148483771	7.091843605	6.94001683	7.134053312	7.154037063	7.203086241	7.123181846	7.21391693	7.179924047	7.087892154	7.132190633	7.189781244	7.2296283	7.044711111	7.169124415	7.205928047	7.172424388	7.276556342	7.050447721	7.123462118	7.280876661	7.143051324	7.104703233	7.085504651	7.06804558	7.226683211	7.184299797	7.194668923	7.24441151	7.190361113	7.141677415
ADRBK2	7.538161916	7.835165646	7.382133503	7.705136258	7.392366175	7.512538273	7.360687064	7.412958777	7.535135553	7.525774886	7.766869658	7.653449792	7.509796365	7.741435638	7.359029759	7.367840528	7.559625838	7.413626951	7.498302716	7.376650023	7.615741305	7.707904861	7.665642236	7.425522149	7.59758056	7.598855759	7.474675743	7.563725749	7.357206286	7.517340145	7.473308645	7.474253296	7.583961365	7.917809326	7.45128347	7.641866034	7.481722463
ADRM1	10.96076473	11.259513815	11.406522745	11.277904175	11.11593627	11.37207994	11.20455488	11.131031735	10.854777762	11.101474075	10.92380438	11.448391415	11.21725204	11.38573096	11.352419145	10.794225145	10.949386615	11.17995882	11.010425825	11.376593555	11.18413247	11.23585217	11.618899425	11.24060529	11.095356505	11.470632305	11.04267767	10.909657535	11.142688005	11.20358151	11.088269615	11.30700069	11.01571447	11.52167663	11.22992006	11.24004073	11.004177915
ADSL	11.53541604	11.4186338	11.42535121	11.47071755	11.91729715	11.45960462	11.69133777	11.19704251	11.19187759	11.2817373	11.68051945	11.51795879	11.2196249	11.47743319	11.34238506	11.06343339	11.4421027	11.12549056	11.55962724	11.32451615	11.1837778	11.26583299	11.46358619	11.36510769	11.41492303	11.39648546	11.18907531	11.57265679	11.25000803	11.56340264	11.81329537	11.37952008	11.31514796	11.59643536	11.53952305	11.56272625	11.62462353
ADSS	10.71871002	9.569302959	10.01950592	10.28952644	10.28231454	10.65309816	10.8942426	10.65132739	10.88281047	10.45950873	10.4929497	10.33995298	9.752280368	10.11082627	10.66201448	11.0695884	11.30587271	10.87290368	11.10439693	10.3076505	10.73924945	10.5696614	9.7933487	10.88542674	11.02690922	9.751040899	11.14372214	11.31791059	10.81972579	10.05970293	10.45006842	9.695122563	10.85318344	9.676638542	10.38800568	10.20288153	10.79287583
ADSSL1	7.504901043	7.598805788	7.43424480333333	7.58448824233333	7.53705374633333	7.60706182766667	7.58900766533333	7.465907647	7.467685194	7.50856390366667	7.52067470133333	7.481979006	7.44534273533333	7.67467058733333	7.55214373433333	7.46719693666667	7.53196481433333	7.57660733733333	7.51015455566667	7.54199627166667	7.47045618933333	7.48310293033333	7.51047165333333	7.49386938566667	7.45806123233333	7.49995102466667	7.450076408	7.518066008	7.43614043733333	7.40392211266667	7.53929159733333	7.469348267	7.51106116933333	7.516922427	7.51948105366667	7.52947509133333	7.54904718
AEBP1	8.511185483	7.883903498	7.999040983	8.935620462	8.651143878	8.463877086	8.440981663	8.094207302	7.951550458	8.537602281	8.280795304	8.309589347	8.269308252	8.974758884	8.177448919	8.028894809	8.275063669	8.267448105	8.08026123	8.619989556	8.47960083	8.276533136	8.662929389	8.42006713	8.081263682	8.7267749	8.076384614	8.004224695	8.210257522	8.472850556	8.058564571	8.916196047	8.336417919	8.620966843	8.506431614	8.828320132	8.189403768
AEBP2	7.849097804	7.435580478	7.492641702	7.692011575	7.852766846	7.709767182	8.056787068	7.912902282	8.057219852	7.760250242	8.084638824	7.713343317	7.651675032	7.620760266	7.960372427	8.093920324	8.132472322	7.845395523	8.11040982	7.66086051	7.773715775	7.682636756	7.486545297	7.779327434	7.879977855	7.584300994	8.038664691	8.295815337	7.866702534	7.740688922	7.616476761	7.700002067	7.819249542	7.56066079	7.803848087	7.55499474	8.000404281
AES	10.828090008	11.2408248526667	11.2327397473333	11.189009491	11.350111303	11.032591132	11.240001869	11.0531406983333	10.700530185	10.976759924	11.0923889423333	11.111230517	10.8875192843333	11.3024714396667	11.2129476226667	10.754503348	10.9348984936667	11.3075509556667	10.831562209	11.0238344963333	10.950718536	11.0517138916667	11.1487013036667	10.992665373	10.965724261	11.0959348116667	10.6591629333333	10.8000522256667	11.1547091506667	11.1957859666667	10.9209948293333	11.0025190716667	10.937499496	11.4234353446667	11.5260057406667	11.1494589096667	10.9037684543333
AFAP	7.80122685333333	7.72175178866667	7.86147904533333	7.75573843466667	7.56520228633333	7.46344558366667	7.76897195333333	7.60466558933333	7.68540596	7.702382322	7.606164993	7.72673374633333	7.520777118	8.018585503	7.60936658733333	7.56769976733333	7.855027884	7.602347227	7.69640908266667	7.590496407	7.93281947766667	7.81451085	7.70227899766667	7.47920903333333	7.64757608033333	7.56575311466667	7.45928672433333	7.64147851866667	7.650322876	7.74866185866667	7.66947623933333	7.56417710233333	7.88373239966667	7.79330371	7.83076506233333	7.56548095033333	7.82750418233333
AFAP1L2	7.607962087	7.310389324	7.696340273	7.459548269	7.503357833	7.488659724	7.588537288	7.58740376	7.408471279	7.535555639	7.588847347	7.488255793	7.644119176	7.387402159	7.607290782	7.71823627	7.676263914	7.597258276	7.539779222	7.60965743	7.498796066	7.547463084	7.597341065	7.692060363	7.616810848	7.710158105	7.842395914	7.55136589	7.641838336	7.74408916	7.544052031	7.800249498	7.706670795	7.506239376	7.632190907	7.603562982	7.562297378
AFAR3	7.529385058	7.498572474	7.564746316	7.485437636	7.816554343	7.740763225	7.632078536	7.707878203	7.574609194	7.677606789	7.740599512	7.66752428	7.720362685	7.779472141	7.771870971	7.684196468	7.536694026	7.807081323	7.713900255	7.53323556	7.940567885	7.80012835	7.936023346	7.805575816	7.957114159	7.954596208	7.617285206	7.74773459	7.786686222	7.863777665	7.853712611	7.659480832	7.529332176	7.781581419	7.7753143	8.075989567	7.856859794
AFARP1	7.192282853	7.155960644	7.303748423	7.320799677	7.4040274275	7.371678219	7.217416358	7.3521048905	7.323271289	7.3887230685	7.458267088	7.3552558995	7.295821161	7.3342291035	7.2455167875	7.322751817	7.288238746	7.2901757925	7.3732026995	7.229052151	7.3161150635	7.352600623	7.2677352025	7.331380532	7.3292467055	7.276424665	7.263575653	7.299385203	7.2933872275	7.226565355	7.243757061	7.4930511815	7.242647858	7.2780187335	7.2590562785	7.355922172	7.17798647
AFF1	8.914864645	8.130794043	8.294424902	8.21294727	8.771598674	8.631322476	8.651817589	8.988025412	9.249405935	9.039633062	8.290825426	8.652346548	8.450782373	8.572507429	8.774663831	9.09623321	9.093339799	8.640238327	8.921110457	8.614805783	8.969429151	8.646935797	8.020728683	8.696924813	8.838589621	8.612912266	9.149774747	8.534782105	9.33041552	8.352290955	8.261894644	8.27518738	8.917390921	8.232040057	8.761763779	8.633486789	8.498092582
AFF2	7.556087264	7.484068952	7.433778245	7.35796105	7.338624098	7.37249274	7.342601941	7.369044165	7.385431053	7.458789398	7.359827865	7.460850071	7.435990806	7.286565856	7.378494855	7.450545447	7.449478276	7.356151188	7.46264951	7.401655179	7.388109125	7.401630216	7.457024585	7.411971369	7.280225047	7.363972963	7.33359217	7.277449495	7.28202727	7.383441028	7.478669098	7.535885512	7.520562641	7.393136055	7.328343916	7.378912177	7.354578411
AFF3	7.6109881475	7.440153954	7.518504699	8.0634689615	7.651435287	7.628086079	7.8733349115	7.8416205005	7.945407569	7.555572645	7.7016068005	7.682757414	7.400773964	7.4943733625	7.7012932685	7.7840602225	8.0390045325	7.6024594035	7.6713836655	7.816497873	7.457103703	7.4585392745	7.480533565	7.5552177865	7.721406967	7.3379729745	7.3695362105	7.903810428	7.5280892495	7.4887544575	7.556659706	7.800039071	8.0034816085	7.4483332785	7.680487099	7.4151843635	7.329572765
AFF4	8.701755089	7.796153696	8.206467005	8.150344185	8.310130731	8.442351737	8.518317247	8.681209885	8.751322225	8.608555508	8.210136693	8.521113982	8.072492326	8.347303553	8.743234517	9.206595126	9.172006949	8.932756709	8.729876946	8.530253761	8.697526686	8.780771486	8.153536235	8.729073446	8.840765069	8.169939602	8.804286824	8.742262403	8.765064884	8.205123372	7.931960272	8.281440853	8.716077169	8.002671757	8.436984312	8.468149636	8.910737854
AFG3L1	7.85985756075	7.87201365625	8.00154333075	7.8464069815	7.901351609	7.936326908	7.92846867425	7.97018215825	7.9285922875	8.0002195325	7.7425125625	7.9223399905	7.7728248735	7.80224217025	7.9182891725	7.8814722565	7.9770902495	7.934607378	7.84809080575	7.8748722365	7.96563524425	7.87432503175	7.885601282	7.85936847475	7.8057857695	8.01992808475	7.86053944775	7.79666561825	7.9346658695	7.8547884035	7.7811119865	7.93274582875	7.8987396105	7.810767515	7.962943935	7.81326329575	7.88064822625
AFG3L2	9.966758595	9.965522956	9.992579382	9.923929285	9.897774728	9.773397241	9.677372762	9.64891644	9.68751279	9.753597572	9.737619096	9.7851173	9.755965207	10.05122365	9.811523098	9.55953899	9.817038684	9.645399106	9.933640454	9.69979573	9.628630977	9.800229091	10.07657898	9.713718503	9.992348848	9.87243859	9.577266798	9.99139784	9.807482328	9.5685077	9.59638375	9.790511666	9.579706473	10.10879828	10.08005248	9.885398476	10.0020803
AFM	7.2014558	6.803985725	6.948624817	6.95516967	7.034266801	7.089357647	7.009373745	7.059940689	7.003864306	6.958682853	7.041268585	7.055088165	6.98816633	6.979542013	6.969946211	7.065842556	7.054956241	7.153631876	6.985980151	7.075786291	7.060339598	6.984955409	7.049873472	7.107290813	7.265221452	7.069511597	7.1171645	7.072680955	7.059994573	7.043606415	7.073231431	7.10895534	7.143920099	7.320502361	7.019257953	7.042391125	7.038793605
AFMID	7.540893121	7.569641059	7.521946106	7.793121109	7.33224384	7.455109006	7.406271173	7.634385974	7.548028463	7.360946424	7.579069877	7.349447828	7.629063545	7.490645166	7.252746382	7.397571628	7.396017868	7.326970985	7.570631284	7.499587461	7.466262633	7.684930261	7.559493666	7.431541984	7.664083458	7.429368745	7.597234643	7.733627297	7.45656656	7.434107377	7.446731641	7.427683191	7.372364917	7.399376905	7.363401408	7.494678104	7.441875949
AFP	7.474921502	7.183015552	7.508733991	7.345775538	7.398565577	7.369159752	7.368373014	7.379390539	7.370071838	7.424011459	7.539793881	7.351109909	7.44054054	7.633840649	7.431732012	7.513581547	7.42722846	7.273929153	7.673570774	7.514277566	7.489751096	7.482788508	7.755786034	7.562670655	7.551158951	7.346769279	7.402790952	7.56218471	7.361576502	7.394464838	7.441462931	7.389959625	7.390511901	7.314236153	7.671800263	7.368856101	7.439785866
AFTIPHILIN	8.1722136395	8.119031429	8.127210019	8.05820477	8.177486628	8.1565620545	8.0156632085	8.1357470325	8.179510909	8.2388809355	8.2023048375	8.2172962955	8.1699092935	8.147523828	8.2121005635	8.24397175	8.2503420305	8.111623505	8.146566415	8.0852714325	8.1055071465	7.969309687	8.06432093	8.0403892595	8.181011625	8.182196122	8.2714820305	8.0889761335	8.235192159	8.154324957	8.1333805665	7.9850522335	8.221212448	7.967082066	8.189125795	8.061701872	8.147475473
AFTPH	10.34165259	10.60376403	10.27655319	10.15250978	10.31093964	10.13021437	10.01980319	10.0223939	10.20417281	10.28878683	10.60560502	10.56550453	10.71579089	10.43293343	10.34659284	10.17112166	9.938775783	10.08083437	10.25580557	10.2440116	10.35166846	10.20882825	10.48683851	10.25095962	10.31106514	10.61640828	10.44737148	10.02369702	10.16259272	10.32927498	10.38475177	10.20550535	10.07261341	10.20305269	10.50331406	10.47370175	10.38724363
AGA	8.311984315	7.463491	7.733455077	7.957221065	8.222346028	8.418652958	8.606129246	8.251830499	8.277881111	8.140039021	8.457913269	8.102152496	7.71012147	7.994186439	8.373236404	8.303256507	8.590632942	8.520627455	8.732908541	8.243646239	8.241802546	7.916828971	7.656667216	8.447007091	8.309332451	7.655359602	8.137970206	8.76960089	7.994242579	8.144802379	7.942576932	7.883249487	8.233682682	7.667998603	7.889208193	7.904962913	8.349202112
AGBL1	7.284054514	6.989749025	7.108924936	6.953751028	7.185473236	7.204996243	7.157507583	7.240549257	7.143527018	7.049707527	7.070408028	7.235236013	7.033084537	7.064176167	7.150093956	7.148595686	7.114969597	7.107757117	7.038387979	7.24034303	7.090493945	7.203760156	7.122552788	7.133594538	7.118550833	7.127916126	7.151159308	7.08039269	7.140516463	7.331356292	7.128490245	7.23390621	7.249479587	7.190112669	7.124384098	7.100257862	7.160384049
AGBL2	7.396554624	7.144429943	7.146977875	7.187572778	7.264353132	7.229442844	7.184813379	7.227454014	7.118451284	7.26055931	7.20143008	7.146120903	7.162771669	7.16386304	7.25060391	7.127631009	7.203088222	7.202893496	7.263288463	7.087629263	7.169124415	7.205928047	7.300762749	7.229773925	7.23814107	7.16333461	7.211758311	7.182040498	7.186746495	7.269959031	7.240402906	7.276560482	7.357756187	7.208248784	7.225990455	7.146653562	7.189405427
AGBL4	7.174913017	7.264190991	6.973966177	6.998868455	7.161633505	7.068419726	7.18128314	7.171944036	7.044499255	7.111405742	7.090421502	7.13401932	7.060779763	6.974508115	7.000193964	7.046917642	7.069309282	7.117771261	7.051823338	6.923995155	7.027365853	7.110604419	7.08030619	7.206070995	7.183190696	7.16333461	7.192766289	7.172819149	7.022738004	7.039610968	7.047469237	7.06559219	7.142751701	7.171741356	7.183670933	7.031555219	6.989641883
AGC1	7.307839763	7.387140769	7.156454077	7.2697730765	7.2117553265	7.332706565	7.2093693855	7.153363726	7.231405952	7.1228580655	7.22129389	7.153206012	7.3055574905	7.2661525195	7.2627961655	7.252567114	7.2361606935	7.305823871	7.2689359705	7.381701982	7.1324621225	7.3304156545	7.355799985	7.2130166025	7.268756307	7.1990469875	7.163577083	7.26667613	7.232584475	7.4347277015	7.3171252385	7.299241928	7.3310969335	7.22551763	7.1714788085	7.285273679	7.182667913
AGER	8.1309448585	8.6516852485	8.304856876	8.220673031	8.2400589325	8.42206515	8.0933880365	8.1679091385	7.898339379	8.374124996	8.4181283815	8.443374542	8.739521131	8.6548996945	8.45076093	7.954209807	8.038430729	8.386369187	7.8535168605	8.410822211	8.2737329615	8.342524388	8.695931886	8.206895015	7.99707263	8.525025462	8.07373652	7.7335711455	8.1935010755	8.5873927445	8.635973361	8.7917918535	8.068622302	8.6565627705	8.308540011	8.293035941	8.320252582
AGGF1	8.970564902	7.808818864	8.23496956	8.656572299	8.661931289	8.862964896	9.202416416	9.0377816	9.392568797	8.859274394	8.937336216	8.622125703	8.171233642	8.596430301	9.041744436	9.664163517	9.805845293	9.124398333	9.471479534	8.630293681	8.837232216	8.82405028	8.330645647	8.945110075	9.521743797	7.98866076	9.417071161	9.709798936	8.744837663	8.420972612	8.473753898	8.334371074	9.161749105	8.152537374	8.67476591	8.561067805	9.143046008
AGL	7.45338385316667	7.3356196455	7.38889178183333	7.5311370015	7.4606002175	7.51371882733333	7.59245655016667	7.55333649083333	7.69076264883333	7.52050655416667	7.58876312033333	7.494414097	7.45332312233333	7.51338205583333	7.56659819216667	7.8218873295	7.744137063	7.65795749616667	7.59397943783333	7.4472866155	7.4982834035	7.47740975366667	7.35194100966667	7.57365534766667	7.58586763216667	7.34833680083333	7.5458023175	7.7430309915	7.454873296	7.44145489883333	7.500215229	7.4262718435	7.66053870566667	7.4720274945	7.4234644375	7.4348624815	7.48598732216667
AGMAT	8.531048067	8.54581122	8.108486895	8.665708017	9.333878744	8.956215249	9.163212109	8.33123047	8.487696409	8.919579786	8.63772374	8.639906166	8.253740162	9.112198289	8.845057338	8.170917898	8.796078863	8.528876908	8.60406837	8.811343778	8.689951826	8.406120478	8.641283278	8.397703302	8.588001748	8.825314459	8.212772611	8.382262667	8.610456271	8.625304428	8.374169503	8.90877436	8.727475945	8.701075373	8.865425353	8.415288114	8.826389289
AGPAT1	7.97715380833333	8.14241074766667	8.06468039533333	8.04636019433333	8.074958037	8.04067993266667	8.00095769166667	8.115992333	7.95678554066667	8.08896573233333	8.05055008333333	8.20996882566667	8.20052583166667	8.07550120566667	8.13938473466667	8.06283081333333	7.95040408366667	8.127661109	8.18527299966667	8.07115722333333	8.067613279	8.09530983766667	8.070543988	8.08327819466667	8.03634399966667	8.202988727	8.034223796	8.04758301933333	8.014028527	7.941069216	7.99067001133333	8.19591703466667	8.070874166	8.24699361933333	8.10227956766667	8.20447352966667	7.98688298133333
AGPAT2	9.564258448	9.81424990933333	9.66493995266667	9.184616629	9.24904479666667	9.40755052233333	9.048024821	9.38980672066667	9.177180681	9.473390164	9.37433060233333	10.0838126143333	9.61043465033333	9.439224682	9.49991914533333	9.03067492533333	9.16819969333333	9.57097774233333	9.281692818	9.61790332566667	9.813878155	9.29389094266667	9.651621512	9.50579041166667	9.456881711	9.72548897366667	9.57037191666667	9.31831153866667	9.37254291066667	9.61994002066667	9.36817023266667	9.33820342666667	9.05458820233333	9.60381348466667	9.43964954566667	9.667014837	9.39663352266667
AGPAT3	8.175161108	8.3867171615	8.244684716	7.987484533	7.775915664	7.814789641	7.9086974225	8.011501437	7.933694736	8.015112533	7.983267531	8.0186457025	8.071425198	7.755228232	7.724673635	7.789983486	7.775128103	8.033613859	8.026815421	7.8668088795	8.1093476825	7.936755929	7.9898656375	7.940787822	8.058213075	7.9841996045	8.0461072275	7.718916027	7.9792753985	7.960659582	7.642481376	7.909899607	7.909904882	8.095662373	8.1310715095	7.9521242345	7.963708568
AGPAT4	8.545830996	8.461039957	8.384433353	8.359868034	8.431046559	8.619184225	8.34150061	8.116837251	8.516954179	8.36494998	8.450262294	8.563288294	8.610356375	8.061086857	8.32677988	8.879395626	8.637519709	8.506765571	8.597447969	8.463377795	8.417132077	8.55602034	8.627755253	8.720313536	8.393542489	8.583927784	8.782936577	8.542365244	8.670367044	8.439266014	8.700632488	8.529445366	8.615346811	8.196042581	8.336111433	8.481412649	8.672672103
AGPAT5	8.030495241	7.558829609	7.532247705	7.540584921	7.707429393	7.658792703	7.94329382	7.972230807	8.139408447	7.802812721	7.569275172	7.702323922	7.41557031	7.662065925	7.707860515	8.089219611	8.077804896	7.739237121	8.136592747	7.680063186	7.672801086	7.646068748	7.494737559	7.732207801	8.040305759	7.608606326	7.962650645	7.751946573	7.59379924	7.555866214	7.374530446	7.403083065	7.848150121	7.460509799	8.031545776	7.597200321	7.881919238
AGPAT6	7.83647275	8.021228536	7.829098271	7.484477866	7.826018159	7.901782991	7.8357706	8.108003775	7.861472432	8.014273109	7.928549757	8.007510408	8.388581764	7.927196252	7.871310826	7.733523611	7.879233302	8.130728197	7.856469498	7.902770637	8.145711473	8.07349964	7.737745979	7.709943073	7.846439153	7.747756099	7.7926839	7.911724862	8.303730848	7.662531642	8.053553959	8.007539243	8.004379172	8.234130163	7.891261017	7.84217549	8.134166205
AGPAT7	8.246454916	8.127744566	8.518107763	8.278383802	8.358102228	8.466181893	8.423916149	8.623285599	8.414225905	8.324522768	8.041757489	8.214883925	8.133254593	8.358278154	8.570223174	8.416079454	8.154624113	8.27740544	8.108111662	8.33802712	8.373884515	8.348168002	8.248854422	8.386378614	8.21826349	8.332915115	8.133064596	8.009081711	8.562113475	8.283449777	8.33165378	8.484384066	8.11736714	8.229946939	8.417020475	7.974771991	8.218097048
AGPS	8.679348887	8.007276188	8.361493758	8.131117097	8.458297539	8.499127412	8.484912937	8.505587668	8.506972679	8.457394011	8.231091661	8.56250555	8.238019876	8.202024667	8.450662941	8.679227565	8.695618669	8.443049515	8.934392873	8.389874119	8.643536194	8.473312005	8.371654757	8.408932337	8.855900246	7.900404288	8.913737582	8.688916329	8.44316449	8.478359899	8.407587321	7.880598614	8.570130659	8.161340561	8.63932549	8.286237415	8.422426399
AGR2	7.706538129	7.789228385	7.791765188	7.611705086	7.792890294	7.72460396	7.756495607	7.50688169	7.631779296	7.739832196	7.837076228	7.729766673	7.550309887	7.843988779	7.680454575	7.9168842	7.917185945	7.492382817	7.75900985	8.023070185	7.862453621	7.836949595	8.069834617	7.80121492	7.575723782	7.805510449	7.730428142	7.55136589	7.772070376	7.628782589	7.976753878	8.324364438	7.770965003	7.89814174	7.889208193	7.833736229	8.113445825
AGR3	7.144900312	7.170190066	7.225955307	7.191279162	7.207795253	7.177968668	7.151498256	7.104230032	7.159099599	7.195225988	7.339402603	7.291343878	7.098993976	7.18778313	7.393884253	7.074364766	7.165464138	7.216066024	7.162063617	7.155106852	7.188674423	7.112869705	7.133841056	7.182147087	7.183190696	7.112299952	7.151159308	7.289736934	7.220394197	7.215861796	7.25134262	7.113700753	7.172857927	7.280499977	7.31520055	7.081086836	7.193544859
AGRN	7.225521208	6.945765114	7.152097047	7.226356273	7.27034445	7.224344786	7.412258858	7.287721889	7.330124242	7.319217474	7.306486602	7.341100049	7.221534601	7.2958356	7.161639743	7.231017826	7.263914808	7.328500471	7.23562471	7.277293391	7.371496495	7.250908497	7.402901615	7.298131931	7.343995647	7.110062792	7.194662558	7.300212553	7.175061889	7.261130874	7.204440513	7.423157738	7.335479589	7.432884387	7.211690705	7.340719565	7.181122072
AGRP	7.3155419645	7.2631777955	7.389388448	7.462108115	7.4389973135	7.5193885785	7.3964135925	7.30548416	7.353150782	7.334208711	7.410974556	7.4707721935	7.4413892255	7.4307160215	7.400506396	7.3029446225	7.473046993	7.34615494	7.406358336	7.362007573	7.4962650075	7.4284702905	7.4838958975	7.441130704	7.4839851005	7.3647690045	7.3779970375	7.3413034595	7.3424534785	7.602101409	7.35457427	7.4445490205	7.3622405495	7.4113441035	7.56817265	7.302171984	7.515658412
AGT	7.102009334	6.943090525	7.032099475	7.022558537	6.970101922	7.161160806	7.149690351	7.05644485	7.012971158	7.17399733	6.96373658	6.983708741	7.173166491	7.00461923	7.202442659	6.983443183	7.14185726	7.214599302	7.130375644	7.125115362	7.092793703	7.04392839	7.133841056	7.120479654	7.141427648	7.136805923	7.090650758	7.225770419	7.129146404	7.094526866	7.074964774	7.175997688	7.19794133	7.16246894	7.025658115	6.998809245	7.036670226
AGTPBP1	7.281814947	7.135380263	7.176595816	6.974975551	7.143877113	7.139289291	7.132702876	7.299563652	7.332652951	7.319217474	7.134435129	7.229632199	7.705008077	7.100948075	7.313166305	7.455079663	7.295855401	7.357693745	7.315191128	7.249102469	7.395452694	7.210256769	7.21058876	7.345465151	7.250379833	7.187476797	7.213661438	7.436812772	7.214394334	7.214606285	7.264694086	7.160845993	7.248370166	7.192392638	7.265680391	7.346748098	7.183193495
AGTR1	7.1225780405	7.2412940105	7.1630754105	7.196807177	7.2825183265	7.131984475	7.235179698	7.178360981	7.2066847405	7.187403369	7.243762388	7.1895979175	7.180687766	7.1457365	7.1598028475	7.2134247675	7.1440309585	7.2356293525	7.239887622	7.1331965915	7.183655135	7.157358481	7.179364865	7.233298806	7.1998176855	7.1752849135	7.235803079	7.252330348	7.2294506255	7.3433895715	7.214903906	7.2072884515	7.230029228	7.196823078	7.1708365735	7.21095174	7.2172786905
AGTR2	7.654904334	8.304671733	8.194789045	8.157615215	7.895544792	7.83744133	7.858623758	7.833243679	7.67586247	7.818306033	8.259071044	7.871902961	8.275934139	8.269786677	8.03972461	7.993535994	7.859005834	8.088288143	7.92132241	8.036721873	8.371137337	8.278414402	8.375890059	7.915366131	8.084934847	8.520444776	8.081465211	7.624452797	7.866702534	8.014179432	8.417252513	8.143171528	8.057298541	8.388353353	8.034424591	8.43060368	8.100134649
AGTRAP	10.76057843	11.31231332	10.94439321	10.64927513	10.800249705	11.150189505	10.90988043	11.20720452	10.820605625	11.114945205	10.90485198	11.62395609	11.36791037	10.835656735	11.043358585	10.92168633	10.521342115	11.17616288	10.756277695	11.41991046	11.40601574	11.16997371	11.30746655	11.31595069	10.94185615	11.44921985	11.17824485	11.07627697	11.020797525	11.223981595	11.04370571	11.02458323	10.731409155	11.28630469	10.914803025	11.403386165	10.826374785
AGTRL1	7.082372035	7.276727644	7.234002087	7.256573177	7.354777501	7.489701572	7.305738162	7.347579571	7.279365848	7.384940115	7.291987662	7.210736359	7.238911824	7.362411416	7.278136631	7.386963424	7.231201794	7.279939944	7.276924189	7.159683563	7.410078036	7.370878205	7.395405276	7.386339115	7.488448775	7.21146194	7.200355049	7.422057882	7.427706532	7.277538139	7.216919637	7.394311307	7.376883488	7.388980575	7.346420201	7.421261902	7.257569804
AGXT	7.430336718	7.667477222	7.578826436	7.823414208	7.425958794	7.534700853	7.337394129	7.319070315	7.402773369	7.377976477	7.412464468	7.305312177	7.589329651	7.488419315	7.439206064	7.360572166	7.223613887	7.452870833	7.37443045	7.443253692	7.426451277	7.472232475	7.536602675	7.34394603	7.52128807	7.387763152	7.3237802	7.37381365	7.324652487	7.565659862	7.700804886	7.530819066	7.374622747	7.591071599	7.361406887	7.356795697	7.492254313
AGXT2	7.173172938	7.302931493	7.242792736	7.316737444	7.157209827	7.207597035	7.093103146	7.154868022	7.059602909	7.049707527	7.164873002	7.227757546	7.203914148	7.194929051	7.244151678	7.111231594	7.163318116	7.195601757	7.205400147	7.1158029	7.108809026	7.124161863	7.309805873	7.365176521	7.164518909	7.06269881	7.119054703	7.129902843	7.269458134	7.178191595	7.110268604	7.160845993	7.188857336	7.243798074	7.200565009	7.068241645	7.176978003
AGXT2L1	7.255074634	7.441655565	7.144411896	7.16504572	7.372517167	7.199775363	7.246752821	7.267551393	7.434209932	7.270783111	7.195010609	7.218334328	7.131174151	7.221011924	7.159337767	7.33965094	7.363668099	7.263444431	7.247544962	7.351550035	7.273807021	7.276143117	7.265424661	7.240762437	7.102626224	7.189663597	7.232738763	7.112885087	7.230456855	7.310646433	7.21482386	7.389959625	7.296878191	7.214988285	7.342413384	7.152931056	7.375285799
AHCTF1	9.567417836	8.665012356	8.8022517005	8.791307925	9.3379124	9.389139485	9.657512999	9.503937288	10.229667025	9.7328194105	9.283700633	9.029657903	9.0980533665	9.035426096	9.8422010095	10.282858395	10.0720201295	9.7717198565	9.715230381	9.307598724	9.6130314795	9.417600668	8.841687046	9.446193752	9.6725340545	8.7718639355	9.970649361	9.82791404	9.5648497895	9.1498983795	9.205156067	9.023717696	9.692298283	8.59731561	9.180525556	9.222921314	9.3362063495
AHCY	10.41233116	10.39391963	10.46892408	10.3022731	10.66450516	10.30677748	10.26904744	10.14830205	10.14826106	10.58195811	10.66946523	10.79569923	10.1756984	10.32047576	10.25512556	10.30275673	10.61010839	10.41109843	10.67982266	10.2408488	10.44284473	10.30686417	10.57031601	10.50335724	10.15248674	10.58227699	10.25984247	10.3736773	10.36649921	10.58235356	10.38850669	10.30090468	10.14258707	10.5275992	11.071779	10.67277574	10.36290933
AHCYL1	11.83320592	11.80968916	11.98209692	11.70183365	11.73123429	11.47790952	11.47479252	11.45908263	11.54329007	11.86491747	11.55428089	11.62460596	11.81125862	11.8548626	11.67558267	11.63710838	11.79373194	11.63160711	11.69903978	11.53727943	11.63258283	11.63160883	11.84748586	11.72430676	11.60710493	11.95706488	11.53631784	11.17998348	11.58778542	11.628465	11.5740461	11.66689243	11.66629576	11.59717458	11.90405457	11.63637008	11.40826663
AHDC1	8.268617793	8.647892394	8.803111301	8.887476695	8.675853297	8.524645031	8.400811656	8.24740346	8.102493733	8.503510141	8.176610415	8.408664691	8.462522143	8.787152981	8.421575487	8.170023523	8.233927301	8.340900213	8.016912589	8.526085659	8.212991537	8.526382008	8.973839644	8.29658718	8.238262255	8.988371938	7.779160743	7.999353258	8.472495383	8.809579723	8.48110107	8.685678922	8.394991249	9.147127478	8.753069653	8.31632748	8.111550138
AHI1	7.805048651	7.251614291	7.367478609	7.36400278	7.490478146	7.742183319	7.483714296	7.60096496	7.820405391	7.546525423	7.486399188	7.512334342	7.203914148	7.298149541	7.647572007	8.184268225	8.161125752	7.337692466	7.909607695	7.520588149	7.584508048	7.623366212	7.330479694	7.558137689	7.318296137	7.43823046	7.623292209	7.935960422	7.523199784	7.468007768	7.349636509	7.331331133	7.455795828	7.217227259	7.523087054	7.393004475	7.543105888
AHNAK	9.343672608	10.0478042163333	9.899636679	9.657018828	9.23080927366667	9.56247832733333	9.38196225433333	9.35539133466667	9.36773473033333	9.33166434233333	9.808941233	9.69233385166667	9.60355473466667	9.49634305533333	9.375307357	9.615909436	9.71636467433333	9.79617396866667	9.496657878	9.325274655	9.50902140933333	9.35966722233333	9.76180984966667	9.444300367	9.65684081433333	9.336865982	9.226693147	9.65019503366667	9.33983057733333	9.51681085666667	9.53297979	9.28145040533333	9.54704387966667	9.59763802433333	9.70687107466667	9.58328489233333	9.406915858
AHR	7.634187376	7.444084365	7.480976743	7.334475169	7.593843095	7.437085752	7.57648091	7.58058116	7.72283152	7.711203727	7.592753372	7.571535255	7.512149903	7.445983317	7.416692742	7.769325665	7.737440139	7.686826712	7.823715626	7.443253692	7.709590232	7.438789591	7.349251547	7.671126438	7.730637921	7.368285564	7.538944838	7.814022029	7.421057531	7.435555369	7.299127972	7.394311307	7.371237076	7.464800932	7.411200077	7.502926801	7.562297378
AHRR	7.135905082	7.074187017	7.276543983	7.403565608	7.219477004	7.240189722	7.213866516	7.241929851	7.205039824	7.408095673	7.533881195	7.332688248	7.301293393	7.403238357	7.228953252	7.307868322	7.289224844	7.207277428	7.197237683	7.193689247	7.251627827	7.286564277	7.243965742	7.256382417	7.305530073	7.27830188	7.198456919	7.223965834	7.099092612	7.528458921	7.166379149	7.377039596	7.165958093	7.276235249	7.223802524	7.41317631	7.214222432
AHSA1	10.53821238	10.28462575	10.63739078	10.24967598	10.71122759	10.48520725	10.48790238	10.54935956	10.31948174	10.35657349	10.05486705	10.57919426	10.41798295	10.3906295	10.36755037	10.33228982	10.48517413	10.36812438	10.52386981	10.65102945	10.53360322	10.52103661	10.55348685	10.41788803	10.58616431	10.46286041	10.43788722	10.3736773	10.34234828	10.42226833	10.20126788	10.42938489	10.66684451	10.45763784	10.47152417	10.39582983	10.6012449
AHSA2	8.87070339	8.441807306	8.904259313	8.904282209	9.002933235	9.18180525	9.191048503	9.443599559	9.376634949	9.124469502	8.753019191	8.892443644	8.502871513	8.740914548	8.987179485	9.089372308	8.946343162	8.717182394	9.057437134	9.191782617	8.771890219	9.12993815	8.871688936	9.262014112	8.806663893	8.851610124	9.220675811	9.229280515	9.222900817	8.668412884	9.065706064	9.402238848	9.379490448	8.852918558	9.129900871	8.839367684	8.730052027
AHSG	7.652897242	7.724048081	7.803507743	7.669836837	7.791515003	7.775984946	7.80387325	7.606480696	7.652955687	7.874955153	7.73871517	7.852768781	7.813101414	7.903107257	7.649311658	7.773641844	7.719966321	7.814501768	7.713900255	7.981607882	7.857067361	7.984110564	8.012412654	8.159507619	7.719328069	7.944798874	7.786895161	7.751946573	7.799154604	7.840407445	7.886348363	7.70813053	7.720869667	7.952011826	7.905586911	7.946224879	7.988376301
AICDA	7.346442644	7.299197881	7.293464875	7.202312839	7.515093644	7.390132164	7.227580626	7.298866922	7.238159773	7.335971017	7.476464566	7.282512425	7.388403074	7.385135697	7.309098477	7.329621537	7.369244686	7.396457942	7.481421019	7.222702017	7.239321623	7.250908497	7.38058564	7.451100233	7.187890346	7.37260351	7.267328013	7.393908494	7.198527048	7.230933229	7.327682665	7.319294352	7.300176531	7.324672194	7.325318304	7.306527653	7.333905635
AIF1	10.8923170976667	11.197739335	10.864108276	10.4785029623333	10.7063841683333	10.9954026006667	10.9463652276667	11.0846021756667	10.4583751863333	10.707809474	11.3930116413333	11.0979555306667	11.1076139296667	11.151510638	10.7436025426667	10.5989601376667	10.3856432943333	10.4624807386667	11.3179385943333	11.0363571036667	10.8664429423333	11.0071716593333	11.211509269	10.6870698516667	11.094505449	10.942145164	11.1807814673333	10.7527137573333	10.813710987	11.2070768286667	11.102659683	10.9514088786667	10.644795929	11.1573540976667	11.2457340343333	11.064535291	11.1109371546667
AIFL	7.690036747	7.612754159	7.939009833	7.524994703	7.956406758	7.779707242	7.746191978	7.710175401	7.967876538	7.661240606	7.963494676	7.808675851	8.19225003	8.007738081	7.758523659	7.847214101	7.693000153	7.854139996	7.778978667	8.063758507	7.992729212	7.981890448	7.800762387	7.830177716	7.927081702	7.96680384	7.665205379	7.74069392	7.928477645	7.939351079	7.867351908	8.39087584	7.689864913	8.167909141	8.05727995	7.929784424	7.898532785
AIFM1	9.987616271	9.915225702	10.15426762	10.08863125	10.2421888	10.08582377	10.06297936	9.669760458	9.714876344	9.88227569	9.605486571	9.881149065	9.833497923	10.01358747	9.857256391	9.876677917	9.98894707	9.896621594	9.971376361	9.861436082	9.9439099	10.06135932	10.18046367	9.906464305	10.03130359	9.888401573	9.757435905	9.833526109	9.873453536	9.937124829	9.743700318	9.895529758	10.01091015	10.20677851	10.08724006	10.1402771	9.898101763
AIG1	8.230612234	7.808818864	7.866841262	8.035093338	7.890798773	8.231583109	7.969321826	8.080281827	8.020420372	8.132569973	7.835250222	8.054972926	7.857007134	7.85837228	7.963427942	8.036666	8.028280043	7.854139996	8.045920944	7.869822334	7.910596092	7.689519623	7.710673627	8.126157712	7.927081702	7.850604985	7.93909538	8.121428602	7.996144345	7.905103801	7.875507698	7.974513592	7.814196723	7.821364682	7.743429197	8.14809971	7.846372266
AIM1	8.750344836	8.778874652	9.078108766	8.988377056	8.460616499	8.624762565	8.714869978	9.010345211	8.596340172	8.863066171	9.043169989	8.818092752	9.12212856	8.840434048	8.689045483	8.977561002	8.871732427	8.689847076	8.550260899	9.046180721	9.136130483	9.164091911	9.028809011	8.898833546	8.744063462	9.146891119	9.126097841	8.533091318	8.999876697	8.957103495	9.026375287	9.002976368	8.804166372	8.91873522	8.795922661	9.071338199	8.882110212
AIM1L	7.14758442	7.225072162	7.179106775	7.303995716	7.184849582	7.139289291	7.175970135	7.312104915	7.073682534	7.100965143	7.175670642	7.255521391	7.315277043	7.20206108	7.126738299	7.176930378	7.389324854	7.236685743	7.294268778	7.242536711	7.092793703	7.153252705	7.344522848	7.351537333	7.132255084	7.235300242	7.107707526	7.09191272	7.15578283	7.292753135	7.090688187	7.364318695	7.236137104	7.124815164	7.22161022	7.247832617	7.195614046
AIM2	7.462225675	7.436795854	7.673281625	7.495044346	7.509234159	7.465641553	7.566699694	7.482681002	7.491266461	7.482625495	7.462528588	7.471552712	7.579502169	7.488419315	7.32930473	7.41851767	7.48716931	7.449720792	7.459213203	7.453659106	7.504228421	7.684930261	7.665642236	7.422511682	7.592743957	7.534147964	7.300320875	7.39890291	7.412201311	7.515760508	7.399914925	7.574500479	7.3166886	7.499607776	7.5178761	7.637601167	7.572982028
AIP	11.79052438	12.19730552	12.26317276	12.22707883	12.20242522	12.0133665	11.90369831	11.69603974	11.64667763	11.60763299	11.97850752	11.9040445	11.73556907	12.08391998	11.94446315	11.46041472	11.43041553	11.79020722	11.55950182	11.7314177	11.6943983	11.80466121	12.11507299	11.66020006	11.72023955	12.02207589	11.42682275	11.76807875	11.86001973	12.01725047	12.04132104	12.07438822	11.79426362	12.20199485	11.98144994	12.02914006	11.89050568
AIPL1	7.3066357535	7.410030859	7.4531294255	7.4621371325	7.3120506655	7.307696252	7.403769156	7.3214854495	7.2397004975	7.264863462	7.3867391085	7.441814721	7.3803548655	7.3700431445	7.351583378	7.3707364805	7.309775793	7.326642442	7.3271556755	7.399241326	7.3886587905	7.34221486	7.498958405	7.2653098185	7.268410227	7.402348191	7.4871272245	7.3783762075	7.189091602	7.285818054	7.361407698	7.3869850485	7.3001765825	7.3609943945	7.2480071085	7.3414901815	7.361051606
AIRE	10.7045050895	10.7969160805	10.7980761205	10.8425801575	10.941726643	10.9981741265	10.9985409695	10.9325110545	11.0429887035	11.0579113735	11.058794216	11.009527467	11.070963528	11.1951533115	11.0715649	10.816414216	10.9751591675	10.8343953315	10.9032725635	11.0563184255	10.9201250395	10.8129687895	10.9688327365	10.8810094675	11.0317052995	10.879354381	11.0196743535	10.7631491475	11.14151982	11.034688414	10.9747898655	11.080725999	11.017903467	10.9711260605	10.9542692495	10.850980345	10.934732949
AJAP1	7.50204898266667	7.51878887366667	7.64575464166667	7.614487592	7.56521526866667	7.51367731566667	7.49607664966667	7.404433452	7.29436346433333	7.57709042666667	7.50962536833333	7.44529334566667	7.59204500433333	7.57094444733333	7.47514286466667	7.48932461466667	7.47755075733333	7.500720351	7.45072530133333	7.51945738433333	7.70588075933333	7.66608112366667	7.54659863566667	7.55078400166667	7.51711462966667	7.62117296833333	7.48394853066667	7.35721353066667	7.43158248933333	7.55118250733333	7.47407389266667	7.78179560033333	7.46831796266667	7.70412268433333	7.56961399866667	7.543771781	7.520892378
AK1	8.439835158	8.654435661	8.709932077	8.845251679	8.592737414	8.441764749	8.463660406	8.272976399	8.501068821	7.834792809	8.48686168	8.002804843	8.436965006	8.299326897	8.15576958	7.894213778	8.082078007	8.0076317	7.991078103	8.270784222	8.284734588	8.008415561	8.31739584	8.14477847	8.062777854	7.880534768	8.516676517	8.042680449	8.369243415	8.682450505	8.604849793	8.603698245	8.585885027	8.066365549	7.976952603	7.938015803	8.128539416
AK2	9.21958879	9.134752096	9.196664112	9.05034031533333	9.327185259	9.25960930766667	9.232006495	9.19164621533333	8.96859207933333	9.19926844533333	9.22254227333333	9.091309503	9.15275308333333	8.81501421633333	9.071086756	9.08186424633333	9.097663861	8.928113487	9.354801267	9.273740677	9.38085641866667	9.18752531633333	9.30431081	9.24563511866667	9.28733130833333	9.32988300933333	9.31750748033333	9.06549507566667	9.04020334666667	9.29104364266667	9.151763878	9.259382853	9.01223940666667	9.252532561	9.37285961566667	9.178120524	9.223103599
AK3	10.11533109	9.509675749	9.696133977	10.00057702	10.05747936	10.18063847	10.53400305	10.25844448	10.29343734	9.834567212	10.47239716	9.648685066	9.472092918	10.08984731	10.39182538	10.47489315	10.42003721	10.42218006	10.44648036	9.629763664	9.82427696	9.993019527	9.552008137	10.14997935	10.58852309	9.366209662	10.29473991	10.62949289	10.02751582	9.897564905	10.2159298	9.893267982	10.28305812	9.490711425	9.904135059	9.922821259	10.18674862
AK3L1	7.412430806	7.449005576	7.4298309685	7.4409899935	7.3445117445	7.450352911	7.489613788	7.445458945	7.46282243	7.4958983605	7.413983473	7.4386499325	7.4008832815	7.4968430545	7.368478781	7.4756126665	7.37793035	7.3932735465	7.4269805885	7.3611069265	7.4629325235	7.360270068	7.313457365	7.4483113495	7.4929458705	7.4054450805	7.467782469	7.367744475	7.4249445525	7.4567294895	7.455693084	7.4039787225	7.4467139715	7.40749369	7.392088798	7.444594714	7.446750427
AK5	7.566409215	7.13081343133333	7.32504795366667	7.23809873733333	7.477133295	7.489389754	7.568174321	7.455050559	7.512728273	7.433964035	7.35072072466667	7.300802584	7.24728050033333	7.351236985	7.334853103	7.35670433433333	7.57525558266667	7.347582838	7.443306117	7.31850693333333	7.31101046133333	7.374953943	7.268451347	7.34098104133333	7.39191409733333	7.29961469533333	7.36029716166667	7.34702387766667	7.24387277	7.231071906	7.28226200766667	7.289433043	7.46674541733333	7.28290611566667	7.40893892233333	7.307585298	7.31339217466667
AK7	7.388343465	7.32031413	7.327476947	7.238121406	7.355352106	7.29336753	7.335305765	7.195195655	7.401056215	7.471386284	7.374063162	7.39991593	7.308300627	7.225734208	7.337297243	7.356916363	7.328023533	7.254492832	7.315191128	7.389161278	7.305262633	7.323750217	7.354004419	7.353054339	7.343995647	7.248244543	7.300320875	7.27920922	7.454344645	7.332661592	7.229630205	7.269004003	7.300176531	7.33507452	7.396257075	7.314580494	7.553760859
AKAP1	7.480643885	7.388024163	7.379207892	7.406491636	7.327591412	7.493865509	7.378055515	7.472111184	7.585253781	7.365247779	7.337354061	7.423643334	7.383873314	7.32581171	7.488978361	7.476522811	7.333585456	7.463909305	7.376244694	7.516380073	7.337808654	7.413975164	7.436063051	7.271913484	7.419071311	7.447133061	7.273128021	7.453089653	7.633139963	7.509464902	7.522055685	7.616651282	7.441550622	7.386904163	7.422180405	7.308541487	7.315322589
AKAP10	8.768439823	9.610998523	9.778048661	9.082394237	8.57846709	8.324894257	9.432952151	9.496784949	8.674666982	9.316502259	8.578434403	9.206440919	9.643801914	9.053300547	8.959311933	8.780430392	9.535092696	9.116033309	9.425928334	9.232301226	9.270768703	9.033491528	9.264728443	9.570995846	9.148245727	9.595650649	9.237660155	8.348892768	8.689371704	8.528974005	9.33324126	9.291039809	8.446912089	8.185285097	10.02164328	10.01014484	9.476299977
AKAP11	8.07843837466667	7.689389381	7.79250674866667	7.72713734066667	8.069655751	7.87534977533333	7.94823286433333	7.952126106	8.16209043366667	8.00393506666667	8.22020270866667	7.871100598	7.62876776033333	7.80666968066667	7.91239227766667	8.00384952266667	8.135504155	7.77651515	8.01819620933333	7.695654787	7.781708924	7.565891248	7.638951319	7.84898773933333	7.927073432	7.68907645933333	7.876061325	7.91233116033333	7.81742488	7.809225234	7.91875752933333	7.63172327266667	8.08328523166667	7.60800579433333	7.998527892	7.740136181	7.77123731533333
AKAP12	7.44275782366667	7.405393809	7.48597749633333	7.36317427933333	7.47137965466667	7.64016688833333	7.476632208	7.51031751266667	7.41927588966667	7.41290668266667	7.47450014533333	7.473237536	7.57012984433333	7.52739480633333	7.50072181266667	7.582691384	7.518281627	7.55162209566667	7.51583188	7.43085257966667	7.51639218933333	7.53968261733333	7.613642476	7.53663581266667	7.41213866966667	7.492596071	7.38688315666667	7.44842757866667	7.51623038533333	7.61889689233333	7.54219697166667	7.510744962	7.469577349	7.52761645466667	7.559587181	7.59731739233333	7.556570491
AKAP13	11.06774079	11.10819402	11.245174305	10.979357715	10.94742096	10.6548507685	10.723834025	11.01289784	11.1467818	11.3086572	10.6215602	11.152302865	11.27077913	11.002206395	11.01424579	11.305537755	11.232504825	11.08090658	10.936055625	11.352570385	11.228178625	11.18760237	11.00618366	11.090850075	10.68790475	11.25319775	10.92880102	10.793443115	11.27806056	11.12348001	10.92545831	11.236204435	11.353159815	10.75486924	10.95871897	11.030726355	11.03154753
AKAP14	7.10223582833333	7.11678544566667	7.155618033	7.092312163	7.20891632566667	7.169940014	7.151549934	7.15001834766667	7.14726335233333	7.24306044166667	7.12872935333333	7.14061972766667	7.13853182766667	7.18230630333333	7.07404989	7.155278599	7.14326240766667	7.17888378	7.113212293	7.13048276566667	7.170204292	7.16544776533333	7.13970304066667	7.09697274466667	7.19934916433333	7.138353128	7.159993628	7.159362973	7.180843579	7.15248461066667	7.165681238	7.147827226	7.17075906833333	7.07810940466667	7.124063495	7.18354528466667	7.129599131
AKAP2	7.236859689	7.10422451	7.271113692	7.27567775	7.150872536	7.231347908	7.322710986	7.23503106	7.083282401	7.152233785	7.156207326	7.287820851	7.238911824	7.199685281	7.147774101	7.119460302	7.203088222	7.287472855	7.08717162	7.238146803	7.133670942	7.356550281	7.246090706	7.17251336	7.213993597	7.299689527	7.347362898	7.114782221	7.165393304	7.156800311	7.332522825	7.212408324	7.270480801	7.271957695	7.229264156	7.282319542	7.241065259
AKAP3	7.734695595	8.596653997	8.587564079	9.036387451	7.935538473	8.127883785	7.985188763	8.156806471	7.899071994	7.934357219	8.345488836	7.727038252	8.890222209	8.281343148	8.46387981	8.034726181	7.96630834	8.090819513	8.036311723	8.575237797	8.357321799	8.817780564	8.811135546	8.00302596	8.400960252	8.579030696	8.517921661	7.958608235	8.22846408	8.596694677	8.522538159	8.848982011	8.829513079	8.954282526	8.146309685	8.510419632	8.672672103
AKAP4	7.37523069833333	7.424993677	7.43076092566667	7.52868141433333	7.40725524	7.38599511	7.405532918	7.44340569633333	7.42752823066667	7.48581281233333	7.414435976	7.365548944	7.60758312733333	7.51913881733333	7.43434568	7.39475763433333	7.35327187433333	7.36586179833333	7.35725927533333	7.41863491533333	7.44107327	7.453585589	7.450486456	7.453922895	7.49872709133333	7.49188505433333	7.395086241	7.481827611	7.37022365166667	7.583376712	7.47041205833333	7.451105553	7.43686097166667	7.49191859266667	7.412325849	7.46468685833333	7.42965554166667
AKAP5	7.426116601	7.368413164	7.2726676	7.226356273	7.404746568	7.230078273	7.279864529	7.231585485	7.227791945	7.314560727	7.30235039	7.354426747	7.422369306	7.362411416	7.388131344	7.369046497	7.399363985	7.311716938	7.341397197	7.409977843	7.404602416	7.301078823	7.278525959	7.302737207	7.265221452	7.431580463	7.359196032	7.227573491	7.483237088	7.533255567	7.320464881	7.372777398	7.282587336	7.320502361	7.419183332	7.423285035	7.331839932
AKAP6	7.105718226	7.082039387	7.020224431	7.073266059	7.154677428	7.072051746	7.174194426	7.120689414	7.099703585	7.119693558	7.188577578	7.142098629	7.088146212	7.054311682	6.982590428	7.022499273	7.302495637	7.149316606	7.233628597	7.125115362	7.182190253	7.229619316	7.060558379	7.0990094	7.027631025	7.363972963	7.158713295	7.169119827	7.097224428	7.142918979	7.115689771	7.243015806	7.221605699	7.014396158	7.062249132	7.194495858	7.08314049
AKAP7	7.630431281	7.4346630225	7.378134421	7.6196624275	7.55944934175	7.48607583575	7.64523721275	7.56913543675	7.749363942	7.50926798475	7.68867595275	7.49936572075	7.32195365825	7.53132190275	7.529098566	7.78564728125	7.65011943975	7.59741328	7.676683968	7.37231610725	7.4292744815	7.392738721	7.32668927675	7.5700634295	7.671849262	7.3254689015	7.62778187725	7.750651191	7.5237538825	7.42397254375	7.544056379	7.32589867425	7.60573536575	7.375103259	7.54654568475	7.3958457055	7.5615972155
AKAP8	10.06462476	9.67089733	10.00280379	9.914029011	10.15820913	10.08406513	10.20478661	10.02991925	10.0137361	10.05641116	9.976923089	10.02659547	9.831561179	9.85155754	10.09563308	10.16952002	10.37225754	10.07351622	9.922940607	9.940570963	10.01954193	10.06499769	10.00339481	10.15979822	10.11145214	9.749936067	9.762518501	10.09535842	10.07123284	10.02251326	9.944529352	10.03785815	10.1507759	9.928259596	10.12172555	9.941597184	10.08498388
AKAP8L	9.817676451	10.45815303	10.42800101	10.52267904	10.05588114	10.3245493	10.09895826	9.960643087	9.751063872	10.14535279	9.82969248	10.28863703	10.3130841	10.49288316	10.31516416	9.386985441	9.579131377	10.19151968	9.642072854	10.06417991	9.898096461	9.992544706	10.34819051	9.872864273	9.791478139	10.3471632	9.650277414	9.451855749	9.838017168	10.15192555	10.02320398	10.22895114	9.851884524	10.53511017	10.14723769	10.00298544	9.999715645
AKAP9	7.3462983845	7.4492534	7.2415393255	7.326716315	7.289755864	7.370262422	7.3405407405	7.302733367	7.509349357	7.341640315	7.4113881155	7.3374784575	7.267129397	7.346242639	7.271645686	7.3593478555	7.353826733	7.3661198195	7.4334214185	7.3460716195	7.3114680305	7.381491047	7.3112479205	7.328726826	7.3639856775	7.308239276	7.376197959	7.294867755	7.3603010085	7.30251757	7.278587643	7.3308717435	7.384460739	7.330342951	7.407829512	7.30663413	7.240006281
AKNA	13.22470921	13.2166608	13.46032436	13.21856237	13.22538811	13.61754764	13.42747213	13.37344696	13.21527654	13.61169014	12.66936299	13.41471784	13.46758391	13.42896297	13.776785	13.2821052	13.40420818	13.82336768	13.20283725	13.49900412	13.40628048	13.41570713	13.44200996	13.56861482	13.13715911	13.40882616	13.10920753	13.1823591	13.399227	13.18327655	13.02769389	13.35228542	13.40699796	13.45802372	13.32540634	13.13805387	13.15320077
AKR1A1	10.1960490913333	10.3119056243333	10.2406685856667	10.1582641966667	10.115568796	10.1691402183333	9.99032015066667	9.84171994466667	9.80707005966667	10.1712707863333	10.2676331536667	10.4051640686667	10.0829393453333	10.1832597753333	9.90894680933333	9.957436905	10.0531953516667	10.1002041076667	10.2487820946667	10.197223432	10.09482395	10.1723944933333	10.3131823296667	10.205149945	10.1412141263333	10.3009690003333	10.037605405	10.147742123	9.92283710733333	10.2579902423333	10.0649651073333	10.118221586	9.96994127966667	10.2799145186667	10.4659151136667	10.2253111356667	10.1206483913333
AKR1B1	11.82995422	12.03361227	12.17863337	11.83579156	12.17639608	11.86033729	11.93312027	11.66294621	11.41105156	11.54921068	11.86374103	11.88683269	11.31229718	11.80268705	11.60865867	11.46514934	11.9437468	11.6313593	11.83299492	11.6836304	11.81347481	12.04337179	11.93359694	12.1097802	11.76874301	12.08432372	11.69451602	11.69395418	11.96938618	11.89350232	11.78658875	11.94118028	11.71647854	12.18784683	12.18105674	12.05644125	11.8579119
AKR1B10	7.289249162	7.134086053	7.103667675	7.256573177	7.11627934	7.174626836	7.251777662	7.322551879	7.121828028	7.295533508	7.072638175	7.111567439	7.162771669	7.20680805	7.057145732	7.205920023	7.060492835	7.199974609	7.138885645	7.085265541	7.131426688	7.144343183	7.21058876	7.140124816	7.098085443	7.030686727	7.192766289	7.101469257	7.119717021	7.170648279	7.278290943	7.169231119	7.219362482	7.083854717	7.13269049	7.245794976	7.076831698
AKR1C1	7.081430202	7.008321316	7.152097047	7.20353077	7.104603906	7.100776218	7.150293248	7.054344165	7.251967536	7.105151967	7.036761115	7.187632003	7.186059007	7.132536058	7.173095044	7.140580801	7.344719108	7.143568992	7.217562777	7.218266366	7.041557525	7.0901145	7.248220301	7.236058644	7.129966793	7.26758803	7.173832327	7.129902843	7.114077112	7.328749806	7.227495476	7.215955774	7.239478867	7.112867678	7.279281109	7.125644601	7.066298455
AKR1C2	7.069133171	7.436795854	7.153799632	7.069203663	7.042372048	7.797296184	7.156907829	7.089084929	7.2081147	7.179841429	7.637455348	7.319090221	7.027508755	7.110695251	7.360988315	7.135742631	7.190167909	7.176724509	7.267197598	7.001016835	7.12015721	7.532153711	7.164583087	7.157991894	7.070877171	7.06269881	7.079245962	7.232973638	7.151953984	7.188241771	7.101313282	7.121660539	7.171709815	7.567626474	7.190458176	7.431385046	7.068407017
AKR1C3	9.360239201	10.19870868	9.388894391	9.946609798	9.655340645	8.853149955	8.948537984	8.435598666	9.707408383	8.935972965	10.19661844	8.829455022	9.03355592	9.345665504	8.642056094	10.28544751	8.952162484	8.580868556	9.455199968	8.786747721	8.843002488	10.25555918	9.748572238	9.323268044	9.656910193	9.631853205	9.96628016	9.347492335	9.324537815	8.965991024	9.327749368	9.100893844	8.808198081	9.756533106	9.086908046	8.099091075	9.148473038
AKR1C4	7.387071845	7.447726281	7.432327588	7.504672694	7.411468585	7.412426198	7.352962799	7.440720547	7.444640182	7.265695238	7.37609276	7.257344844	7.363451691	7.380599582	7.433603274	7.403423994	7.258438805	7.323914205	7.261329894	7.518483607	7.347237021	7.447107213	7.573964854	7.511325648	7.556095613	7.3489161	7.470668293	7.392241102	7.3484852	7.478579824	7.423151059	7.392132631	7.334371091	7.386904163	7.289638109	7.423285035	7.458621291
AKR1CL1	7.316722056	7.879399563	7.697083635	7.523052342	7.406989655	7.401047647	7.550781877	7.3683534	7.481213984	7.518421049	7.537823566	7.46697327	7.769216737	7.557113162	7.416692742	7.532657732	7.265011229	7.279939944	7.195190304	7.520588149	7.53876435	7.587364131	7.782800732	7.414983538	7.354321918	7.572242574	7.577150975	7.266860262	7.368143111	7.45163716	7.438834608	7.656789562	7.410021384	7.692483927	7.336392963	7.247832617	7.530345602
AKR1CL2	7.174913017	7.108129647	7.135828079	7.055596623	7.168564565	7.267456425	7.279319905	7.18698339	7.055175713	7.142173675	7.149691913	7.16803192	6.996640482	7.130115479	7.027609421	7.21040779	7.19554796	7.273929153	7.13676223	7.141316841	7.113357599	7.218885947	7.241845403	7.201304213	7.285258366	7.21146194	7.083051101	7.170970259	7.110323875	7.204563301	7.172247525	7.170917844	7.272683948	7.141398399	7.229264156	7.407118892	7.122923167
AKR1D1	14.91728902	15.15280076	15.06912337	15.05275626	15.00659229	15.05553219	15.04059804	15.10892308	15.01927876	15.03626059	15.07902077	14.97907066	15.14022611	15.10420775	14.99782358	14.88100064	14.91265842	14.92836688	14.97112977	15.0628016	14.91361589	14.98518512	15.13410792	14.83304467	15.11186068	14.99929467	14.92754048	14.63479291	15.11196505	14.91725588	15.0866945	15.20389028	15.04053847	15.12164004	14.8907605	14.85340328	14.98080931
AKR7A2	11.4208128	11.96025308	11.81554857	11.97926198	11.74512964	11.70917752	11.63632352	11.40976522	11.01419236	11.45277735	11.66259096	11.58133609	11.56162743	11.64510171	11.37491147	11.09882051	11.06203245	11.47162151	11.4918823	11.48692819	11.42741509	11.6208566	11.71610804	11.59845738	11.39133923	11.89323861	11.36899137	11.28453204	11.44931024	11.75478468	11.4380238	11.61412458	11.54822564	11.91744443	11.82131727	11.60616821	11.54350354
AKR7A3	8.859057745	9.518260382	9.328442912	9.39046784	9.18446761	9.247983297	9.018257171	9.06216485	8.939029035	9.066335169	9.203297998	9.169120999	9.137607488	9.112198289	8.991521388	8.841892262	8.71601169	9.060436597	8.987645144	9.349098163	8.998390302	9.223243232	9.405947552	9.124035804	9.042972516	9.503449512	8.990616614	8.794306367	9.152866828	9.378389657	9.239309414	9.356909287	9.160693483	9.297709833	9.121904474	9.041403692	8.815893053
AKT1	10.9367595866667	11.2979639776667	11.2200473563333	11.159291207	11.0486257986667	11.1735170936667	10.971915155	11.106847887	11.0023397996667	11.1583822486667	10.9380897283333	11.1397177543333	11.108675712	11.0509188746667	11.108114718	10.9737956786667	11.019652955	11.3073422436667	10.9674652056667	10.9753848546667	11.222168694	11.1891256116667	11.1398440746667	11.0769831776667	10.8173466643333	11.0947654336667	10.895962107	10.7004091013333	10.972601989	10.9667809793333	11.0286801626667	11.1832517496667	10.9920469136667	11.114870493	11.0334716953333	11.231970513	11.0022702076667
AKT1S1	7.746916983	7.890647551	7.75861082	8.150344185	7.524116156	7.546490457	7.570430425	7.491878259	7.657361386	7.497498628	7.75563656	7.713343317	7.903373545	7.886924148	7.773534492	7.462996051	7.42834201	7.808567372	7.518338793	7.464073249	7.573505153	7.560682774	7.626874664	7.526415939	7.503664081	7.873065284	7.761692938	7.444966539	7.489903844	7.708372675	7.571768256	7.859319441	7.566055203	7.81887899	7.591646468	7.70384027	7.609401073
AKT2	7.719020099	8.183837921	7.934062595	8.17026673	7.92626794	7.74549325	7.684583718	8.000097406	7.816340482	7.913335017	7.837076228	7.995721338	7.954568849	7.548284419	7.907705166	7.615459045	7.650963694	7.936711411	7.694606075	7.75663292	7.755440879	7.705604527	7.797772082	7.87310794	7.863288648	8.262087723	7.74804668	7.702223585	7.882804841	7.59369241	7.500253569	7.659480832	7.63033689	7.888279658	8.071403309	7.890400742	7.871497419
AKT3	7.48003905133333	7.40695859766667	7.52357390833333	7.475690111	7.322860813	7.388642481	7.40162362133333	7.432270709	7.425975598	7.43601301133333	7.40594205966667	7.35836983766667	7.32819775466667	7.513093272	7.43818027866667	7.49890455366667	7.43885975	7.38915263533333	7.381163914	7.44394089066667	7.468579747	7.48125854866667	7.41111856866667	7.45732312866667	7.35525446266667	7.44325985266667	7.42804438466667	7.39609891933333	7.41854462166667	7.400148373	7.544150369	7.41829144233333	7.37751732966667	7.519953627	7.36014083066667	7.39711754	7.53172036166667
AKTIP	10.17162328	9.15134873	9.498321725	9.774487717	10.21792219	10.24973399	10.90240773	10.50041619	10.49549519	10.49760354	9.738539308	10.00000991	9.662217109	9.608415926	10.42980547	10.30190582	10.65566095	10.59455557	10.28620459	10.2804473	10.44312909	9.816327004	9.614987754	10.23526213	10.38259187	9.651318044	10.18954202	10.70967317	10.23861148	9.551781796	10.05570594	9.857152095	10.15387138	9.526895605	9.916418566	9.962602065	10.14620822
ALAD	8.09266546033333	8.14395933366667	8.21536124533333	8.20332523133333	8.17428426666667	8.03915421366667	8.20349986533333	8.165852962	8.10485266933333	8.11279538966667	8.11253442733333	8.111206356	8.202713644	8.17183279766667	8.15510347366667	8.213514535	8.256335078	8.192785469	8.25491160266667	8.202316885	8.25924018266667	8.25555480866667	8.16522185433333	8.26907092233333	8.245827439	8.20409279733333	8.18305624566667	8.02655416666667	8.18182786666667	8.17063316866667	8.15888762333333	8.12195810933333	8.20502386966667	8.25502453666667	8.20399219333333	8.25178176666667	8.33358529433333
ALAS1	7.59364301066667	7.59623247366667	7.59681477133333	7.64439421566667	7.76611329733333	7.788744873	7.74284641933333	7.79944933733333	7.712786112	7.65909549833333	7.40937638866667	7.66029153866667	7.58009650533333	7.541531087	7.710389848	7.70522553866667	7.64568550033333	7.70998399	7.65128110866667	7.76048673733333	7.79690703733333	7.687394441	7.71607949033333	7.79507695133333	7.71827665966667	7.78716136233333	7.71366341	7.66168682666667	7.79303106766667	7.759018701	7.518711159	7.708175544	7.634812045	7.70872894966667	7.658290415	7.68677457533333	7.689569048
ALAS2	11.6190982643333	11.8089091733333	12.2356362343333	12.3596118763333	11.460885207	11.528601535	10.9019623703333	11.401598984	12.7804748333333	10.6958715183333	12.1206170876667	9.81679813066667	12.649928209	11.77909078	11.09097388	11.4594799616667	10.4639823596667	11.5794864456667	12.005722832	11.8748870733333	12.311557209	11.961424414	11.774667527	10.9223458966667	10.850724828	11.4530710376667	11.7549301183333	11.215124138	11.874734492	11.974849769	11.848695716	11.7481006836667	12.0448239463333	11.9630244533333	11.0925506696667	11.8282982443333	12.9548662476667
ALB	7.275047627	7.099013007	7.091338864	7.199872119	7.234746512	7.261328834	7.235511381	7.160331669	7.171216588	7.22690473	7.127873177	7.103320266	7.214012268	7.08628099	7.159337767	7.148595686	7.248607003	7.223411656	7.211493613	7.094705773	7.243440005	7.173163478	7.164583087	7.212412971	7.192603607	7.112299952	7.143607025	7.223965834	7.175061889	7.189497593	7.126648112	7.250368461	7.217117144	7.226145305	7.201682509	7.100257862	7.135431652
ALCAM	8.096846365	7.459855334	7.407643496	7.601746653	7.76144476	8.032539043	8.173680779	8.46892727	8.806446563	8.07250962	8.357817952	7.696793059	7.629063545	7.437011739	8.209377422	8.460537303	8.718261121	8.335634996	8.452060192	7.945499929	7.735291571	7.562894286	7.214697556	8.198050365	8.343606256	7.271875846	8.270492769	9.011770318	7.767880926	7.669308122	7.748489808	7.613993868	8.402144418	7.370315915	7.454310949	7.380924259	7.624425946
ALDH16A1	9.15138902	9.830557378	9.75036485	9.794943483	9.272037035	9.627648614	9.196517062	9.199345304	8.867202112	9.201462647	9.227221069	9.549091538	9.608796817	9.739858367	9.406448633	9.023116222	8.993725382	9.570239842	9.313158384	9.272865434	9.070924352	9.352778372	9.897404013	9.269769743	8.966518119	9.548250206	8.833229026	9.168342687	9.084277988	9.610797215	9.58300095	9.750909791	9.456556953	9.962715877	9.704878195	9.577703991	9.348066377
ALDH18A1	8.886629615	8.418060911	8.949698843	8.631460686	9.106828002	8.734756067	9.100054909	8.618903469	8.587177393	8.953646789	8.665321644	8.866557141	8.497176855	9.024950178	8.854794547	9.118854902	9.11052423	8.899644826	8.647199076	8.663210063	8.779998043	9.108546242	8.768377626	8.835554904	8.924123732	8.776398413	8.827291416	8.726181526	8.873257175	8.917830776	8.699095394	8.831900449	9.0213105	9.077230075	9.133482209	8.968222583	9.086487029
ALDH1A1	8.016770145	7.463491	7.577343228	7.651737439	7.800206592	8.076138986	7.689455854	7.755994809	8.428285475	7.803922756	7.635520501	8.302904385	7.481813931	7.405496617	7.63885896	7.976622006	7.943302715	7.86429481	8.266297161	8.537171011	8.009891032	7.859885587	7.749774502	7.815728929	8.140750669	7.503834363	8.155823541	8.687404444	8.070651019	8.280873343	7.644557366	7.956520353	8.310003709	7.697399638	8.141857155	7.663214435	7.654499273
ALDH1A2	7.459640375	7.306082898	7.281565735	7.4016715585	7.428942194	7.417118971	7.4844280955	7.3972630505	7.441430297	7.5193300715	7.4216422315	7.4545276605	7.445227572	7.4641330625	7.5053090245	7.5386207	7.4460180505	7.457507941	7.482109758	7.452966658	7.447585979	7.4528043915	7.4329458905	7.4495308745	7.6135021045	7.383814203	7.4138624025	7.5263465385	7.535387605	7.444946662	7.462633994	7.354985756	7.528383393	7.365140697	7.4497851985	7.5297115965	7.482986285
ALDH1A3	7.200612471	7.247833366	7.547737269	7.346796468	7.445306468	7.195842852	7.325344181	7.525611977	7.363473708	7.444771475	7.361864543	7.39991593	7.401985244	7.4009791	7.31924279	7.358136607	7.52463321	7.214599302	7.221595398	7.378736703	7.410078036	7.527803495	7.261095549	7.348502088	7.313181898	7.37260351	7.249989335	7.390572413	7.878789552	7.376614684	7.410198058	7.323287223	7.334371091	7.368244246	7.496119164	7.364835321	7.2472554
ALDH1B1	7.707502452	7.358582611	7.291169894	7.212010441	7.442002517	7.330176024	7.381101197	7.539046679	7.411871384	7.617535072	7.484413529	7.568608824	7.386138437	7.332697975	7.505351445	7.39051053	7.42722846	7.443425951	7.396061027	7.328413486	7.332122389	7.374972872	7.383039667	7.437560652	7.654719828	7.167736256	7.386903395	7.565265662	7.503231674	7.23344644	7.325271034	7.226683211	7.286985164	7.512907694	7.349422115	7.411156556	7.360786609
ALDH1L1	7.094560796	7.067634652	7.197383832	7.037764355	7.231092161	7.040521138	7.105593287	7.163746624	7.109966007	7.125870548	7.310617838	7.181784528	7.088146212	7.125269688	7.244151678	7.267791276	7.196624528	7.13639323	7.166242447	7.222702017	7.175673437	7.257248962	7.151013955	7.228200406	7.247922847	7.112299952	7.151159308	7.167267852	7.104703233	7.386185086	7.289803376	7.226683211	7.278187644	7.16246894	7.334383173	7.272203821	7.16453534
ALDH1L2	7.494831865	7.617530083	7.507268422	7.634688314	7.74926973	7.820206924	7.728466638	7.501026517	7.557777577	7.592442881	7.610294138	7.527267177	7.761484776	7.726537369	7.566508525	7.63993672	7.722028612	7.536871667	7.505007902	7.888395064	7.860658973	7.823156405	8.163655893	7.627564956	7.712509439	7.961926133	7.442657367	7.446593606	7.396733412	7.495441257	8.063560949	7.789443075	7.571161427	7.694941074	8.020949269	7.58238355	7.660944826
ALDH2	10.89445925	11.31560255	10.94205515	11.03136365	10.13819324	11.24158479	10.69213181	10.87984494	11.18019543	11.40062727	10.58256763	11.47569225	11.53995681	10.52018393	10.57912183	11.09510582	11.40692889	11.43596541	11.66697133	11.57235101	11.53308554	11.11616167	11.31018537	11.68782626	11.20278199	11.21844835	11.26271379	11.52250902	11.10295549	11.03458415	10.87572159	10.98358883	11.00715221	11.18077083	11.30512007	11.70001848	10.86427488
ALDH3A1	7.311750399	7.097709304	7.119391025	7.303995716	7.21087594	7.221786013	7.153303804	7.171944036	7.055175713	7.1381214	7.147517021	7.107449276	7.104395739	7.132536058	7.197969457	7.214870605	7.104170793	7.173830011	7.17249032	7.106450975	7.122417474	7.130909668	7.154871352	7.162841949	7.369843893	7.143457608	7.143607025	7.124244356	7.16154237	7.142918979	7.285179013	7.335382699	7.129838395	7.120046306	7.101567634	7.288379918	7.212155999
ALDH3A2	8.3481634125	7.9954563905	8.130475883	8.1530718	8.108608508	8.331411913	8.327986498	8.2027358805	8.2419977695	8.301794817	8.271640783	8.2138431655	7.9037843425	8.1324328345	7.9332998045	8.1144318415	8.3957740905	8.3118813195	8.409610176	8.194370972	8.3014807255	8.0383631765	8.0660102425	8.3339681645	8.4010888605	8.30501949	8.2209956265	8.2485093065	8.0721773765	8.2503545875	7.9163708575	7.8687960005	8.308854848	8.153208136	8.4370615495	8.134384348	8.444646995
ALDH3B1	9.05808444	9.3942913225	9.1927425685	9.0104801375	8.8722302165	9.194685265	8.902008801	9.1385307665	8.944074316	9.2693525495	8.8375019465	9.347648236	9.327574023	9.0094753275	8.7264094985	8.8744102335	9.010714113	9.210608552	9.2839955225	9.116341658	9.196594302	9.1132153325	9.3580946615	9.20089294	9.0507659395	9.50966304	9.226072509	8.93989489	8.9076779365	9.0651255715	9.050181356	8.937128685	8.934721403	9.4402132115	9.137917921	9.2390842495	9.0660042845
ALDH3B2	7.26725334366667	7.29865819733333	7.404453749	7.18823935933333	7.34151849266667	7.28926394733333	7.29786556266667	7.33822855033333	7.33457421233333	7.46129625733333	7.27614021833333	7.28041343733333	7.30141227666667	7.40625316433333	7.342158469	7.36906769833333	7.29673950466667	7.32733382766667	7.31326049133333	7.27176930666667	7.36127682433333	7.36785455733333	7.31989226566667	7.261943031	7.23624127	7.33569924433333	7.28113487733333	7.28638649033333	7.30646671966667	7.34365419466667	7.505879917	7.43536734933333	7.38895948233333	7.32986057366667	7.40703141433333	7.39930674133333	7.44627058033333
ALDH4A1	7.57383386466667	7.77906809533333	7.63627298033333	7.60634840166667	7.532055161	7.669069254	7.48732704366667	7.46072561966667	7.56866874966667	7.583504479	7.47126310966667	7.69937348	7.57067783933333	7.539084622	7.637753009	7.58561810866667	7.63791785766667	7.72496711833333	7.63816820066667	7.70239505	7.589239237	7.67950865166667	7.75713258133333	7.66602632666667	7.54141344166667	7.640772034	7.495762013	7.809450957	7.50525548633333	7.619405612	7.479509945	7.63029535933333	7.55659140133333	7.74678432966667	7.58692023633333	7.63812789666667	7.45576935933333
ALDH5A1	8.878899893	8.208312794	8.856255624	9.069911978	8.830052242	8.527387088	8.972428282	8.758794249	9.265226844	8.534091871	9.056883983	8.185973327	8.84620119	8.61604276	8.67326193	8.992918166	8.981417973	8.872865113	8.985730063	8.605682776	8.733687801	9.010198151	8.127896966	8.328268919	8.652744811	8.336855425	8.796192942	8.762459372	8.791571682	8.700919568	8.477432811	8.561352226	9.003221285	8.406939225	8.643514218	8.472585323	9.2753226
ALDH6A1	7.499339626	7.082039387	7.263314552	7.263373023	7.42262386	7.43548768	7.317958632	7.374565839	7.525287223	7.613963028	7.239664827	7.346116248	7.310629402	7.722270195	7.42610692	7.386963424	7.507035688	7.346909667	7.459213203	7.359930424	7.345356044	7.223186382	7.252493419	7.293520556	7.252841524	7.355362457	7.188975479	7.417117045	7.401148391	7.297847407	7.208574852	7.333354422	7.429791105	7.219462456	7.312154588	7.206872045	7.216288603
ALDH7A1	7.662902668	7.505818263	7.477337036	7.434573108	7.797466645	7.665163434	7.686356688	7.600350957	7.435863992	7.52455033	7.733055945	7.97548703	7.361177147	7.629484145	7.596699311	7.634381145	7.63077346	7.602011454	7.559330661	7.518483607	7.595522887	7.476448234	7.530936379	7.788098732	7.52128807	7.642993646	7.607264787	7.687780445	7.602568101	7.445756313	7.678308351	7.721687393	7.568607263	7.771639395	7.706057232	7.723088137	7.585821556
ALDH8A1	7.608038873	7.629878743	7.5477785885	7.775956973	7.652979577	7.610391705	7.607419793	7.691916279	7.8166684725	7.563040825	7.577808207	7.591248413	7.724623953	7.751254339	7.578897653	7.442986246	7.644903397	7.619449919	7.527466803	7.611266737	7.6042962725	7.587172481	7.6301461795	7.5876814545	7.589172357	7.6522650095	7.584152675	7.645716165	7.614342425	7.7231531035	7.6332730555	7.759951135	7.536309263	7.824624922	7.654060645	7.6649659285	7.7240924255
ALDH9A1	13.18697332	12.3383632	12.90896616	12.88478288	13.08636066	13.35570307	13.50192495	12.96055725	13.12123847	13.28860942	12.60359015	12.97723334	12.84133204	12.79382896	13.2999964	13.57491952	13.54058686	13.4285072	13.2901922	13.22766863	13.07202426	13.39990262	12.91586001	13.37138867	13.32064745	12.81246147	13.24894664	13.48078002	13.20791015	12.44605934	12.79175461	12.97037261	13.44373145	12.69526243	13.05300898	13.14065195	12.98094217
ALDOA	10.68849263925	10.7099704005	10.668254379	10.37025759775	10.493012245	10.7069182585	10.5560033225	10.750803207	10.51903137175	10.8631240395	10.26970804675	10.878189347	10.81669046025	10.52616923125	10.59392884025	10.66584507675	10.7184943105	10.76648650175	10.7362264165	10.7299064525	10.8695415785	10.791002724	10.77702940375	10.76790731475	10.7430528565	10.884650744	10.750450955	10.51738192425	10.861838512	10.653439184	10.42296546425	10.5683510885	10.672594811	10.82498646675	10.86266871425	10.90243885675	10.48526744725
ALDOB	7.99320245	8.366799495	8.567816774	8.232155332	7.833193124	7.826574347	7.818854708	8.120795231	8.132244513	7.845718593	7.979041637	7.829550587	8.374169346	8.001940543	7.850470508	7.440310539	7.676263914	7.696139932	7.646124401	7.794648745	8.021833046	8.171259174	8.114897994	7.864573763	7.863288648	8.174357706	7.851857317	7.477277716	8.190127572	8.185797977	7.848241242	8.40036327	7.948724413	8.191748978	7.750883557	7.968679723	7.881919238
ALDOC	11.11261103	11.34217948	11.06949458	11.42698207	11.39817419	11.33174489	11.4074327	10.9953078	10.7420415	10.84189074	10.55783792	10.58865814	11.16714483	11.27033759	11.11984589	10.61143171	10.80566599	10.76760769	10.74096099	10.90334941	10.90887911	11.24443039	11.21437299	11.03386121	10.88288282	11.24650178	10.56993168	10.60602335	11.33109018	10.96513281	11.0848403	11.31168483	11.10426205	11.58336488	10.94148404	11.19537473	11.07983769
ALF	7.1124168055	7.2071303805	7.240325325	7.2986694435	7.1600637495	7.19412389	7.1943698485	7.233985427	7.16680321	7.217246709	7.172426014	7.230763147	7.164813886	7.1986305535	7.202396474	7.172328631	7.216742527	7.207296097	7.149440128	7.1297257805	7.231712219	7.222718132	7.2136692415	7.288267524	7.1174503395	7.1380398785	7.1530507635	7.155899609	7.231764477	7.1774788195	7.293648642	7.187110479	7.150330433	7.142158387	7.154377634	7.114012776	7.1214199275
ALG1	8.256925145	8.157013218	8.570183198	8.227809127	8.311100356	8.123739849	8.073894862	8.345252995	8.086244779	8.048067255	7.903770606	8.406896399	7.795021049	8.092787603	7.891956873	7.983603173	8.06491699	8.123330064	8.238073587	7.947518929	8.180497117	8.242255605	8.16617352	8.118644864	8.124754259	8.288815459	8.201876437	7.875382881	8.179955507	7.868765638	7.798634939	8.344298136	8.034484031	8.494444644	8.482124382	8.199194495	8.05573725
ALG10	7.264372517	7.255391571	7.145267694	7.233436431	7.314743724	7.161837846	7.221313592	7.261305019	7.406766037	7.297144395	7.353711558	7.352769543	7.175754061	7.122844476	7.161639743	7.42543059	7.32246547	7.188327848	7.363499363	7.238146803	7.32831872	7.257248962	7.208541042	7.299667689	7.37502393	7.121232805	7.284757359	7.338186667	7.10283197	7.194520179	7.362019851	7.232095084	7.239478867	7.194668923	7.085729	7.26409589	7.294691406
ALG11	7.660907573	7.157327984	7.154650209	7.463383123	8.243552051	7.201736205	7.304135981	7.51659565	7.18317196	7.206567862	7.248096409	7.179829129	7.07724103	7.559318613	7.5107896	7.642157631	7.209559952	7.606761391	7.313301382	7.209364647	7.553370849	7.201589915	7.533766522	7.146637282	7.941163488	7.478645593	7.255758631	7.141177646	7.782517824	7.137860621	7.266943302	7.89383165	7.321100834	7.164792415	7.287573448	7.225359109	7.545235402
ALG12	7.918338811	8.509274595	8.427119781	8.666358206	8.111496066	8.253262796	8.260706788	8.137825401	8.053258492	8.079291606	8.391523721	8.140369649	8.63465223	8.359839288	8.337639337	8.026947057	8.292990404	8.444023	7.918726632	8.516307869	8.226707554	8.551383877	8.639601027	8.256199505	8.285491451	8.446413861	8.347215096	8.131556191	8.181655854	8.584657395	8.376159513	8.691645422	8.254643398	8.74695005	8.270815845	8.49744522	8.471303872
ALG13	7.238464161	7.121124916	7.113293694	7.109385146	7.035620321	7.142732969	7.139401023	7.126849604	7.168000994	6.97446201	7.158376049	7.146120903	7.08270068	6.987081329	7.145450714	7.166009472	7.163318116	7.208740255	7.195190304	7.080530784	7.106530145	7.130909668	7.162632834	7.191743814	7.300443001	7.083089599	7.238479809	7.270395908	7.123484143	7.139125807	7.135905855	7.14923968	7.191132159	7.205994784	7.153802976	7.057496901	7.108298839
ALG14	7.423088869	7.141846076	7.116780598	7.313569979	7.325261318	7.437618148	7.213866516	7.300260392	7.364677978	7.308290671	7.361864543	7.507837274	7.238911824	7.270288594	7.32930473	7.354470865	7.520239685	7.316285242	7.585049389	7.270823897	7.265797972	7.142110026	7.20039436	7.314989813	7.367254805	7.110062792	7.394842533	7.535814285	7.202476298	7.202052652	7.141518509	7.113700753	7.186579896	7.117656798	7.287573448	7.268151677	7.261694876
ALG2	7.347117852	7.43071714	7.262531865	7.367011715	7.267949966	7.333617314	7.291247952	7.307924711	7.414130577	7.284122782	7.394315803	7.26279428	7.413305199	7.341862207	7.331307531	7.288121014	7.39155595	7.260456944	7.413858289	7.343153283	7.214276058	7.225333057	7.351624949	7.291982038	7.204449246	7.303964103	7.343424497	7.435178316	7.350662963	7.225908084	7.19828594	7.276560482	7.343252227	7.265515814	7.183670933	7.320616237	7.313258821
ALG3	10.1429136	10.69497987	10.80064167	10.62115091	10.32126121	10.45957924	10.35382768	10.04761001	9.954733419	10.14354731	10.38492696	10.45781339	10.42935746	10.50289209	10.11467706	10.01000679	10.28401772	10.18885106	10.13602445	10.31639087	10.38173283	10.60030045	10.77991692	10.41188735	10.33421667	10.70400527	9.897790646	10.16195	10.30388379	10.62007429	10.46948506	10.56725456	10.18891949	10.89971424	10.35801496	10.48893205	10.18843329
ALG5	8.295551342	8.036162509	8.51613958	8.341304263	8.553805346	8.659430295	8.434777076	8.333133209	8.434800846	8.396464107	8.830365492	8.616890954	7.795021049	8.149200897	8.458388519	8.549503661	8.260718189	8.397489119	8.781324165	8.73481838	8.341969708	8.21111221	8.479032643	8.334731885	8.372567679	8.332915115	8.577587913	8.95637693	8.490345815	8.53528759	8.720442153	8.385148298	8.57645334	7.993090071	8.218079298	7.716673036	8.165699923
ALG6	9.407941221	8.493099098	9.027150725	9.103332001	9.309404829	9.42810216	9.546296316	9.429500794	9.558985396	9.469257497	9.392864429	9.314937597	8.685238487	9.040586353	9.507211683	9.833863347	9.783819467	9.479976392	9.50895461	9.263978845	9.456344651	9.3629853	8.799501343	9.562368533	9.422694833	8.795669637	9.545226251	9.907120778	9.257375345	8.994440492	9.133216782	9.055683369	9.466086332	8.832247668	9.365119502	9.074019261	9.49893499
ALG8	8.76972783133333	8.724084631	8.86071381233333	8.78849817833333	8.871853325	8.76868642033333	8.847822357	8.65587002966667	8.52101049533333	8.80638932866667	8.687815678	8.87244656966667	8.593597296	8.82195783366667	8.687254563	8.57078817066667	8.73614934133333	8.692014141	8.693090636	8.733966957	8.80098045033333	8.79030818233333	8.84694983033333	8.78777931766667	8.74865511033333	8.91323602466667	8.57246728566667	8.67904482133333	8.72746081333333	8.85389892033333	8.721652266	8.79211622033333	8.723934682	8.785667354	8.82102334366667	8.715725401	8.63532908
ALG9	9.170481082	9.272430911	9.450204733	9.194370189	9.393564059	9.280546894	9.416910906	8.97501339	8.786063146	9.19333969	9.149522422	9.413759054	9.274053776	9.352503857	9.157209808	9.197732061	9.319870455	9.164350425	9.169419539	9.275075968	9.16990233	9.375420158	9.499189138	9.336054877	9.094770888	9.485955205	9.142714613	9.157116433	9.191591006	9.270202262	9.269507376	9.406353081	9.174881893	9.460032748	9.51268323	9.500582278	9.138505326
ALK	7.400313393	7.317834921	7.494101968	7.471051611	7.620244655	7.339899541	7.370416292	7.411596409	7.480683222	7.466362575	7.549636537	7.540631182	7.641604602	7.497318464	7.370740443	7.451679783	7.438359254	7.426152721	7.536498414	7.362023198	7.489751096	7.463826296	7.594405563	7.485709547	7.462899782	7.574648862	7.460655813	7.400565136	7.412201311	7.434107377	7.489433241	7.486274797	7.573717623	7.605292214	7.460377264	7.633338219	7.528221844
ALKBH	8.917512875	8.636181041	8.600566107	8.315110405	8.880159138	8.534215608	8.614170197	8.641920717	8.587177393	8.589831245	8.628770579	8.615391219	8.462522143	8.428409974	8.55598294	8.476489129	8.490375063	8.479555767	8.601589174	8.427878352	8.730538517	8.592542421	8.505820867	8.583795654	8.656463035	8.555921178	8.59181188	8.69720204	8.745969375	8.536336698	8.432566341	8.532843655	8.376947721	8.619403226	8.788533237	8.67072778	8.52149376
ALKBH1	8.172863519	8.1174937145	8.0990979865	7.967391821	8.2671487545	8.071122447	8.0971587005	8.219498175	8.0622892645	8.125765452	8.0684277755	8.057364272	7.8805367215	7.9503222815	8.0573888285	7.9924678935	8.116356087	8.152282132	8.10338809	8.0143294595	8.213090274	8.0478137945	7.8845243025	8.028384422	8.220821827	8.014187452	8.297852082	8.1071402655	8.1618188585	7.9760425065	7.9934768905	8.0191850925	8.0688982455	8.112412123	8.233817268	8.1484956655	7.948132577
ALKBH2	8.867537393	9.252072124	9.009096129	9.160785148	9.032035082	8.951389981	8.902446424	8.509305497	8.541609424	8.538303239	9.07677551	8.799554212	8.788328336	9.214972859	8.73436279	8.3724939	8.584517111	8.681702656	8.589964605	8.935197311	8.635635121	8.693596029	9.089159113	8.662269656	8.749870102	8.867098262	8.383359815	8.668363984	8.711599325	8.789290066	8.943658877	8.92846376	8.682792866	9.196933778	8.992035703	9.121178778	8.920501907
ALKBH3	9.372219964	9.312576118	9.50363592	8.939805769	9.530993973	9.390599051	9.396760036	9.129450732	8.974610194	9.195375831	9.219533342	9.283575206	8.894392797	9.243359388	9.053463961	9.043669163	8.782118094	8.802081437	9.21668558	9.0224335	9.029104013	9.093726017	9.12912856	9.118815962	9.098399299	9.204464491	9.153681362	9.325294644	9.193214426	9.220034078	9.268544843	9.224268065	9.037460638	9.270957332	9.49304574	9.185038519	9.293112923
ALKBH4	8.556751068	8.867150947	8.781668051	8.906970619	8.633143194	8.648562499	8.685511338	8.371793657	8.330933403	8.359360346	8.432247033	8.645776208	8.869134359	8.563087603	8.542620295	8.216683374	8.416944864	8.656975052	8.432730713	8.576576699	8.522195297	8.500908865	8.799501343	8.60932872	8.474516209	8.852908981	8.516676517	8.550742595	8.457209072	8.59169354	8.594852288	8.635292643	8.55500072	8.921142226	8.5010714	8.75505613	8.472805209
ALKBH5	13.53790317	13.1842834	13.49555747	13.31233312	13.51543061	13.38449558	13.42989636	13.43563736	13.34419369	13.34799542	12.93891677	13.12711166	13.14304434	13.26351714	13.11682369	13.50554598	13.71454432	13.31480777	13.47789206	13.20250968	13.38272263	13.41618672	13.22664513	13.43560144	13.43607395	13.28968953	13.33985185	13.38839	13.3367729	13.31178488	13.03783615	13.29769869	13.59246669	13.21667233	13.45709228	13.32090867	13.18006952
ALKBH6	9.057902795	9.725677237	9.550564761	9.338348569	9.293376141	9.340297203	9.219812387	9.153917822	8.807398361	9.113598951	9.160618781	9.259156269	9.350018878	9.394573744	9.294241039	8.87778663	9.02916408	9.178190908	8.886010945	9.179814121	9.168455009	9.340085688	9.462923783	9.178954213	8.931278321	9.463836327	9.103623084	8.947652059	9.243378118	9.451885177	9.376313565	9.378102498	9.004981591	9.507331317	9.260943826	9.211277822	9.019276489
ALKBH7	10.18163519	10.52627552	10.18376252	10.15088745	10.54450415	10.34786502	10.20279131	10.1142736	9.673635786	10.20715247	10.85543194	10.43950124	10.15846732	10.54922901	10.12775194	9.915569483	9.91624176	9.931869606	9.944952434	10.12100627	10.21952706	10.10005298	10.4544924	10.13641851	10.05469299	10.53600069	9.757435905	10.11716403	10.01113999	10.38750182	10.38475177	10.25772899	9.783844272	10.59475645	10.5530509	10.643797	10.10860409
ALKBH8	9.199013785	9.003150649	9.400595163	8.962558146	9.28226932	8.932484704	9.346083081	8.453233661	8.761935085	9.324891844	9.304769992	9.108536985	8.962982924	9.292885394	8.92774555	8.952415535	9.088903704	8.929343745	8.99337567	8.904928149	8.966838784	8.864640214	8.986289241	8.902295284	8.900357602	8.897445591	8.421258244	8.780950274	8.917799873	9.217623775	8.924626717	9.035771605	9.108031489	8.981885005	9.154752469	8.830538002	8.921582262
ALLC	7.26711968333333	7.348179763	7.300517878	7.252091606	7.325350355	7.3021932	7.26792878866667	7.26834968066667	7.28463947966667	7.26634670966667	7.281734126	7.257818469	7.28839030966667	7.26551550666667	7.385017764	7.21515367166667	7.29728724733333	7.281890523	7.211618179	7.288017266	7.22460862633333	7.33056051866667	7.330947491	7.25866913033333	7.30238325566667	7.346459699	7.23621142366667	7.32531447533333	7.26355539733333	7.31872654966667	7.397848145	7.372754138	7.335189328	7.34415447433333	7.325888005	7.29195064766667	7.26775607966667
ALMS1	8.612408073	8.97514141	9.421804475	9.039738661	8.837982791	8.799785123	8.670467904	8.82435688	8.581035901	8.786605704	8.788302177	8.605598261	8.955134228	8.997763311	8.521794522	8.457617187	8.566022054	8.506765571	8.383760594	8.625152142	8.708270143	8.987518374	8.786267659	8.95442817	8.608631918	8.989519009	8.433222439	8.342123271	8.539921404	8.91244684	8.795211587	9.227124897	8.822885748	8.950780813	8.756881096	8.849221899	8.585321612
ALOX12	10.27979861	10.07430315	9.702934171	9.772652076	9.085160586	9.394127574	9.291493438	9.797542909	9.806629875	9.512453032	9.239005963	9.196881491	9.742733288	9.485934711	9.027107268	9.987110093	8.443387063	10.05781271	10.15171916	9.052490056	9.215944678	9.343272503	8.439660581	8.797800014	9.51362988	10.32152811	9.619837439	8.933827943	8.200227954	9.24329792	8.541884352	9.190429424	9.345303534	10.41379555	9.561153227	9.513039877	8.635716351
ALOX12B	7.418830833	7.435580478	7.265659555	7.44899539	7.4237361	7.390132164	7.428132758	7.289811052	7.36887675	7.355163609	7.312681611	7.411038862	7.214012268	7.497318464	7.269737491	7.303962483	7.281502689	7.370057175	7.273041432	7.317844421	7.343472757	7.288642825	7.378137938	7.295058373	7.302985058	7.306101345	7.232738763	7.159844503	7.318195725	7.281333763	7.240402906	7.400881533	7.291382052	7.424464761	7.356417224	7.348757558	7.315322589
ALOX12P2	7.257412136	7.068945755	7.104544997	7.173864064	7.276915282	7.228807009	7.206953232	7.170577597	7.013879537	7.066990778	7.195010609	7.13401932	7.170574441	7.127693356	7.284395356	7.167577343	7.150443161	7.199974609	7.143124309	7.122790953	7.160343054	7.166547473	7.154871352	7.127046226	7.17383039	7.132364037	7.213661438	7.150530481	7.192624384	7.210839993	7.106674815	7.219517372	7.161342959	7.174050476	7.116024007	7.115090564	7.095734424
ALOX15	7.763849006	8.5454556175	8.586164334	7.690550437	8.248924295	8.2324097965	7.681727933	7.728846016	7.5554522355	8.3435857055	7.6355200885	7.8428949385	7.7951115235	8.284249164	7.7312530215	7.935599208	7.6673507215	7.7863248645	8.294690162	7.787257674	8.0719102245	8.033168356	8.0973348585	7.677042537	7.9819824995	8.1607900725	7.815327565	7.6782471615	7.676024085	7.9970766365	8.068382604	7.834138397	7.8867395175	8.163993156	7.6857204165	7.6430994305	7.851206691
ALOX15B	7.554069337	7.519283787	7.48188865033333	7.62376366733333	7.37199997366667	7.38918857666667	7.36927715233333	7.46388987833333	7.42294670533333	7.52900350166667	7.342665778	7.49908535866667	7.47416728333333	7.46255014366667	7.46127503	7.45271024333333	7.46468660233333	7.41395850066667	7.300075567	7.45303190566667	7.530415496	7.58555288433333	7.64277478966667	7.60406235366667	7.444837811	7.53800272933333	7.51801089833333	7.372057435	7.346728756	7.57266489033333	7.43751564	7.39904830166667	7.551964162	7.60678526166667	7.430926285	7.515260336	7.54588162666667
ALOX5	11.073571512	10.805594892	10.810243237	10.777892441	10.962047692	11.030930325	10.8741843955	11.258265858	11.091629276	11.2487586455	10.8252500025	11.248692365	10.9523795885	10.818494473	11.109401852	11.295417348	11.214467742	11.1864667765	11.011677625	11.144054306	11.2737544225	11.0545121865	10.9638899535	11.174299834	11.186221409	11.0573075345	11.1304069735	11.0796768475	11.175722578	11.003388339	11.014343309	11.1547356785	10.993826979	10.8356915215	10.9519929355	10.880129834	11.0302658715
ALOX5AP	15.09456528	14.82527443	14.69911184	14.17120812	15.10380909	15.0891867	15.07602285	15.0938281	15.28634264	15.1471435	14.56225432	15.18701786	15.12959721	14.75194109	15.07530086	15.26894442	15.1174786	15.04405209	14.9849679	15.17242572	15.37405458	15.00496449	14.44156834	15.28936025	14.76586101	15.14066976	15.31635264	15.15619049	15.25124002	15.06777711	14.86473863	14.7972602	14.86619823	14.4251768	14.78158748	15.08602599	14.61901118
ALOXE3	7.430937842	7.514267051	7.390166839	7.609711629	7.452995262	7.433888269	7.526244065	7.386271313	7.372456025	7.414766884	7.289911245	7.251864071	7.291898207	7.463885887	7.397707848	7.263649866	7.389324854	7.379355731	7.401421607	7.405817022	7.316842729	7.292794669	7.330479694	7.237627499	7.346575207	7.366128616	7.530900255	7.365384797	7.333291488	7.347115647	7.420551827	7.33945434	7.559684716	7.35995872	7.366391939	7.552895745	7.391882197
ALPI	7.502149476	7.545599692	7.582535486	7.532778594	7.424291996	7.528531681	7.473093827	7.392451575	7.44354722	7.303541214	7.598606974	7.473076804	7.447375902	7.450463945	7.416692742	7.345857364	7.408285064	7.454446498	7.417393541	7.775670242	7.391783715	7.536514758	7.470342443	7.627564956	7.455195883	7.680199708	7.623292209	7.585182528	7.489903844	7.750887632	7.681121264	7.613993868	7.713127681	7.562979024	7.582081152	7.584497542	7.346305623
ALPK1	10.9751858	10.37675203	10.14028868	9.936633964	10.46780815	10.94734121	10.82129398	10.79929945	10.81657124	11.27503935	10.92751525	10.84443846	10.5918122	10.48540611	11.09120285	11.10499497	10.7232338	10.85683247	10.55479587	11.01566008	10.80865908	10.64693364	10.6033981	10.73197321	10.53474373	10.40998773	10.77587517	10.45656844	10.96946889	10.78566713	10.67060805	10.54947332	10.77028161	10.14720324	10.392468	10.54923246	10.52108933
ALPK3	7.41822068	7.128905736	7.349789483	7.402589208	7.169193433	7.252061202	7.432080915	7.189719977	7.146002157	7.292297485	7.310617838	7.14008313	7.178337123	7.235160266	7.222379056	7.094604625	7.197701292	7.214599302	7.159970126	7.218266366	7.140384097	7.299010095	7.166537345	7.234488863	7.257779195	7.200578407	7.3237802	7.137425617	7.331128643	7.253572246	7.407620569	7.351792085	7.210368074	7.214988285	7.120807775	7.188291968	7.412672465
ALPL	13.34371554	13.7454567	12.58384294	13.0211487	13.63331153	14.07691104	13.97631629	14.2023048	14.07594621	13.92695796	13.76425982	13.69804615	14.10594368	13.78868799	13.94573547	13.73070377	13.9546927	14.01885265	13.74451466	14.19041643	14.03395232	13.50205062	13.69402361	13.95996762	13.38939956	13.42684976	13.79709194	13.61132165	14.22211201	13.69458112	13.81106366	13.41080551	14.0017475	12.76267537	13.06550776	13.54399273	14.05083157
ALPP	13.13380222	13.58149432	13.33376412	13.36876085	13.66969457	13.62533347	13.49724837	13.49931937	13.58279732	13.78034178	13.64793675	13.68812229	13.63039694	13.81277779	13.65308784	13.07135851	13.55151569	13.34093872	13.38631251	13.63092993	13.37013532	13.06791535	13.57165244	13.58887593	13.47869837	13.58283997	13.34303017	13.1803453	13.63616212	13.8048726	13.7997109	13.87294769	13.42259156	13.31867492	13.54907913	13.21198048	13.3602186
ALPPL2	7.995927265	8.298233908	8.072912081	8.022574706	7.909272421	7.800519634	7.837412594	7.808094538	7.784432178	7.734131517	7.99105585	7.87570648	7.753758491	7.884894419	7.848859412	7.894213778	7.907768688	7.908645547	7.984863408	7.97961522	8.015016338	8.140674305	8.2949808	8.103509573	7.923036751	8.266232779	8.076384614	7.864860584	8.05415559	8.118695196	8.002686124	8.190946443	7.993843037	8.012218515	7.847843492	7.966645877	7.808415305
ALS2	9.005478722	8.106260634	8.239168384	8.690196105	9.07503043	8.966573024	8.670467904	8.737534466	8.689769755	8.67579871	8.749949717	8.733318282	8.359618284	8.505153892	8.847498864	9.152095229	8.723310454	9.040991798	9.061692665	8.636691215	9.164828475	8.877873293	8.731723948	9.032808803	9.00671229	8.446413861	9.089794965	8.990123899	8.967645666	8.517313947	8.703700939	8.487909926	9.125432628	8.269207049	8.602814516	8.600471121	9.067372258
ALS2CL	7.37221335133333	7.49242334966667	7.361398949	7.440940876	7.349276579	7.48878323533333	7.463537913	7.36413438533333	7.32309170033333	7.34719941166667	7.325180308	7.33476747833333	7.28628153733333	7.52067140066667	7.42732739466667	7.22956671233333	7.34441959266667	7.27231174566667	7.33814707	7.34707917733333	7.314826631	7.300290174	7.29810543266667	7.29904710933333	7.239242685	7.34419189866667	7.33380674433333	7.26115170366667	7.40763205766667	7.347645471	7.352317057	7.375227719	7.46869235033333	7.45639769166667	7.45391442666667	7.401120703	7.239485482
ALS2CR11	7.221426936	7.113331808	7.104544997	7.242777884	7.131732871	7.138599394	7.065256652	7.252298245	7.071930011	7.109324715	7.050263869	7.050831772	7.10709099	7.218648469	7.136122153	6.983443183	7.06490723	7.13639323	7.040634007	7.056711342	7.050969133	7.018147825	7.166537345	7.138493925	7.150634597	7.042161985	7.071623735	7.120464205	7.09162531	7.086796167	7.11207153	7.10895534	7.060754243	7.031981844	7.083275927	7.104502654	7.049393679
ALS2CR12	7.60432222	7.420981348	7.428700605	7.381946436	7.382748834	7.499062968	7.405771307	7.408187392	7.468958643	7.401363956	7.496318287	7.470027435	7.461092847	7.2958356	7.435472689	7.39051053	7.493798963	7.595673201	7.454045046	7.449496068	7.444572459	7.426358752	7.528112373	7.375765143	7.426831296	7.476375247	7.357222021	7.486877939	7.657018741	7.434107377	7.249141198	7.411946914	7.352166274	7.401459484	7.36838488	7.52989157	7.517616594
ALS2CR13	10.52538673	9.203739795	9.506600846	10.82259498	10.64147113	10.24550859	11.08361737	10.70321487	11.29924759	10.67674028	11.56826602	10.31155276	9.961517053	10.38264568	11.0374028	11.49108516	11.73393167	10.86135606	11.14705867	10.13423893	10.5102815	10.67209321	9.936461985	10.93684201	10.93687877	9.524055406	11.06612458	11.00826074	10.71429025	10.47110986	10.76700388	9.915723255	11.07844324	9.947352105	10.54397122	10.31936415	10.84694048
ALS2CR15	7.407774391	7.31907469	7.379207892	7.369013412	7.497464634	7.375817404	7.495249426	7.319070315	7.361663398	7.406754281	7.531909149	7.266409844	7.31759609	7.332697975	7.386208941	7.370250957	7.467239357	7.487628846	7.4453945	7.122790953	7.261769807	7.31963816	7.280726591	7.333299328	7.341417568	7.338190656	7.310079646	7.343312811	7.447680319	7.416908346	7.271462195	7.28226785	7.259445351	7.271957695	7.458353427	7.304513365	7.307068495
ALS2CR16	7.407774391	7.287977722	7.209705701	7.351885935	7.343829881	7.416201331	7.57648091	7.581202561	7.632768916	7.331450545	7.331201657	7.260981294	7.206445926	7.286565856	7.364897222	7.485518142	7.456143215	7.43399719	7.320845869	7.362023198	7.301377974	7.28031748	7.258938014	7.351537333	7.457765619	7.215806809	7.496739493	7.405544107	7.379115227	7.264912973	7.349636509	7.278459045	7.365608352	7.243798074	7.20614155	7.284340373	7.338037831
ALS2CR19	7.237662408	7.343803224	7.24914559	7.315682919	7.242035927	7.333044491	7.248988672	7.275891136	7.292280654	7.287407339	7.300280398	7.300096918	7.270511922	7.274946547	7.213557731	7.23246869	7.249697886	7.226355608	7.292351806	7.229336458	7.283733217	7.321694661	7.269772556	7.381809061	7.262736033	7.248244543	7.18140021	7.223965834	7.238565335	7.214606285	7.39480052	7.26150618	7.227204674	7.370315915	7.312154588	7.227407622	7.230745165
ALS2CR2	13.61356048	13.76506271	13.65392828	13.98427491	12.46996088	12.37376376	12.62952226	12.66594196	13.97219842	12.68284734	14.05251115	10.40378849	14.06820506	13.53923292	12.83344622	13.70616045	12.28818134	13.13014753	13.00156352	12.7598964	13.5684992	13.48305088	12.54809001	12.85219829	13.5537166	12.63576511	13.43209567	12.7521875	12.90584543	13.56470189	13.35866294	13.10032734	14.31326628	12.59161159	12.8928366	13.19181966	14.2498418
ALS2CR4	7.439309114	7.2616789	7.411277637	7.474886238	7.448055743	7.450353265	7.504823957	7.549844203	7.518524055	7.579218205	7.482427244	7.462382767	7.236444573	7.598889423	7.463306965	7.550602081	7.507035688	7.317809533	7.610377925	7.290173601	7.546063358	7.525632529	7.390439869	7.518868939	7.462899782	7.241777397	7.649269306	7.457948918	7.33545633	7.53485846	7.289803376	7.450667176	7.442732079	7.314236153	7.49097238	7.427333509	7.52397701
ALS2CR7	7.257412136	7.271717689	7.396727826	7.214418307	7.289995736	7.355741163	7.20116349	7.267551393	7.346388911	7.265695238	7.382175689	7.325911107	7.256037487	7.2958356	7.327298769	7.292115076	7.280400794	7.351527442	7.313301382	7.29658628	7.343472757	7.536514758	7.325845544	7.384829359	7.450051407	7.344623368	7.392856862	7.241943712	7.316047968	7.37118757	7.389704589	7.335382699	7.447468091	7.384828549	7.423179884	7.314580494	7.34837333
ALS2CR8	7.591241715	7.168905494	7.290404058	7.382936004	7.475349542	7.4471769	7.535236653	7.634385974	7.555216154	7.640059727	7.484413529	7.429905095	7.233972212	7.486192744	7.505351445	7.503481125	7.527925679	7.393343338	7.447128334	7.292313108	7.259749664	7.379068625	7.373261431	7.517359961	7.442323127	7.422747934	7.454652763	7.387231132	7.463233354	7.310646433	7.33738524	7.147593985	7.358876002	7.25035421	7.48686496	7.278275639	7.32977448
ALX3	7.19553411	7.289225862	7.229180306	7.502744934	7.340939378	7.390679855	7.296095851	7.229519319	7.217263754	7.325367044	7.482427244	7.39991593	7.315277043	7.270288594	7.213557731	7.306568715	7.332472784	7.328500471	7.211493613	7.330523038	7.3396991	7.303146099	7.314360469	7.288902859	7.292835573	7.366128616	7.132278383	7.229375051	7.505451967	7.323552793	7.410198058	7.381323925	7.329941428	7.301654746	7.310120994	7.284340373	7.404349957
ALX4	7.236056005	7.265446433	7.285031174	7.30185299	7.281086071	7.210838964	7.28095307	7.373186175	7.264062666	7.355163609	7.480440325	7.298352459	7.505099991	7.407753886	7.433603274	7.410411219	7.364783331	7.250029168	7.390681822	7.403736242	7.453614598	7.416036176	7.553738964	7.387848617	7.260255244	7.436011285	7.371054756	7.263318687	7.284132909	7.280068036	7.28058044	7.493561276	7.302375914	7.422364876	7.236864565	7.358805412	7.292628909
AMAC1	7.583332014	7.551615384	7.706743948	7.511429411	7.672949079	7.649451772	7.651519982	7.50232941	7.650013459	7.653022037	7.81324542	7.688470291	7.885366312	7.703011568	7.760195868	7.780106178	7.655196387	7.586156172	7.611948237	7.639518892	7.663596572	7.78629482	7.930262446	7.843123765	7.701090222	7.818053984	7.534922403	7.592792621	7.591604811	7.602006573	7.706425346	7.789443075	7.438012307	7.71958452	7.735967206	7.856909312	7.990384966
AMAC1L2	7.408392818	7.919703649	7.720849799	7.39867809	7.565002147	7.469841585	7.509598688	7.454807019	7.507032543	7.439625748	7.480440325	7.556867695	7.386138437	7.366965143	7.34919493	7.30003532	7.269400854	7.23964486	7.403204361	7.414137862	7.397285167	7.244546647	7.441263547	7.530945615	7.450051407	7.608606326	7.325740916	7.296726433	7.551966885	7.348438784	7.470633921	7.491126305	7.441550622	7.265515814	7.477656313	7.44355945	7.333905635
AMACR	7.917895138	7.725780928	7.783066886	7.63534995	7.7536381075	8.12619007	7.80641072	8.025819421	8.2439469645	7.9635986905	7.62284058	7.6412486955	7.496932128	7.6397941035	7.9021888885	7.8471281545	7.919577294	7.895831626	7.9309422415	7.722626988	8.071785219	7.902132903	7.576532149	7.8373043475	7.8335785255	7.897746285	8.47973586	8.1214617155	7.8413158195	7.6574645205	7.654529918	7.5521148865	7.68593948	7.6265597395	7.705321172	7.961861621	7.762514966
AMBN	7.2447286095	7.23599711	7.1391949295	7.1339155885	7.240077831	7.2331705485	7.2687845345	7.314194691	7.1823615945	7.3408264355	7.1502767775	7.2417884435	7.192893642	7.2360621915	7.162418752	7.274139735	7.246763365	7.334792038	7.3078207315	7.2531040915	7.199028168	7.28838729	7.256234744	7.2431439915	7.1820966775	7.22182488	7.2981146555	7.2370920715	7.23340992	7.2847764585	7.393568201	7.2972115565	7.2790364675	7.246748019	7.2855273375	7.228478641	7.354521561
AMBP	7.538161916	7.386800344	7.499948359	7.399656713	7.490478146	7.541882591	7.500040886	7.504932205	7.440261471	7.438334946	7.539793881	7.581749878	7.584410195	7.679352323	7.63187088	7.386963424	7.381515649	7.731587557	7.543053642	7.594745283	7.515108815	7.666606471	7.770803059	7.536986586	7.490991117	7.672733972	7.500754882	7.423702311	7.589409515	7.506331233	7.608068679	7.603392057	7.500690126	7.761702951	7.400239508	7.431385046	7.605110676
AMD1	10.561165935	9.453213286	9.5044142815	9.5554822855	10.037973902	10.0818278595	9.9372868405	10.584318185	10.802119635	10.402976245	10.0089941965	10.1579482015	9.698953629	9.6269729995	10.25853579	10.851099855	10.496028155	10.308886075	10.5161075	9.8797167995	10.441786305	10.15496093	9.150175321	10.21826368	10.223116555	9.523642238	10.584572095	10.568181565	10.407956215	9.81639041	9.9771755935	9.7205252935	10.41489578	9.2322142365	9.7849192095	10.0180892075	9.887233099
AMDHD1	7.63316854	7.808818864	7.641272754	7.616692457	7.745035567	7.638097219	7.704005603	7.765445438	7.695162356	7.588841644	7.757511428	7.748767112	7.614088646	7.715860819	7.906135577	7.487765008	7.824833173	7.486044907	7.655324012	7.692857356	7.62861966	7.898679487	7.615024981	7.62003289	7.896508463	7.572242574	7.516826683	8.115772814	7.663507788	7.64393824	7.886348363	7.689173745	7.923367518	7.551425525	7.866528089	7.597200321	7.448150243
AMDHD2	9.344190727	9.904295618	9.552190603	9.591120292	9.258492857	9.459409859	9.013571243	9.423313044	8.790886544	9.638290702	9.20542815	9.884060489	9.602493768	9.845482957	9.482073085	8.88207301	9.301667776	9.493472339	9.21559035	9.597585737	9.363805443	9.459495663	9.687966082	9.49259764	9.039199106	9.818690898	8.978249757	8.92177526	9.099148731	9.487649958	9.432339789	9.285613542	9.28088575	9.87031566	9.413722784	9.836728288	9.215236069
AMELX	7.068183235	7.194526678	7.096633176	7.070558828	7.223763939	7.158448724	7.108699461	7.160331669	7.163156254	7.119693558	7.0637079	7.080421071	7.088146212	7.142202929	7.145450714	7.119460302	7.056065282	7.170937917	7.126104301	7.005909569	7.151506295	7.087826511	7.130064549	7.019625769	7.08447761	7.064971528	7.236565147	7.152396387	7.061853123	7.164357161	7.074964774	7.142675007	7.119185038	7.076528404	7.085729	7.029383356	7.137514177
AMELY	7.397182422	7.470758354	7.402552207	7.413301575	7.252922514	7.451410998	7.388691059	7.397934689	7.376017547	7.422697301	7.372032575	7.231503501	7.315277043	7.277273313	7.360988315	7.377446879	7.32135436	7.462331136	7.301911556	7.277293391	7.377048884	7.309339723	7.178348329	7.281192025	7.398349288	7.41395231	7.42269977	7.29847021	7.26114374	7.384812079	7.524795307	7.377039596	7.364484654	7.397295517	7.364398411	7.386962595	7.32977448
AMFR	9.6195017455	9.578316938	9.294828662	9.688216047	9.1696555795	9.1287438615	9.36384764	8.971086976	8.8853375845	9.3005854895	9.5901968685	9.0365955265	9.3867897635	8.998059829	9.216215604	8.978994708	9.47048567	9.3828101055	9.5593747385	9.605910471	9.812823955	9.393308595	8.814651822	9.3949104265	9.132355015	9.381468501	9.6010175315	8.8534137885	9.4522531705	9.4213061185	9.2898383305	9.48615889	9.105701679	9.0749416605	9.6190401885	9.4251217495	9.4948524365
AMH	7.316014202	7.330218019	7.377012016	7.167572608	7.408110292	7.237671648	7.35089636	7.239169085	7.177613205	7.355163609	7.329148571	7.365960704	7.253606676	7.371514369	7.302970924	7.205920023	7.316911725	7.331561613	7.3671518	7.200422434	7.228955221	7.276143117	7.254636955	7.25014528	7.255307963	7.263296684	7.228916194	7.270395908	7.31175944	7.315794966	7.344719877	7.263375179	7.255020288	7.223921487	7.364398411	7.262066566	7.2472554
AMHR2	7.402185631	7.055820707	7.337176451	7.310390701	7.335146368	7.283806405	7.227580626	7.240549257	7.150934219	7.239526691	7.32092459	7.218334328	7.338340425	7.256278708	7.25914884	7.238243356	7.320243427	7.272428651	7.261329894	7.309361594	7.224780787	7.284483905	7.294037043	7.25014528	7.230851939	7.143457608	7.188975479	7.247307696	7.307480504	7.390315956	7.379569267	7.313340627	7.300176531	7.254705517	7.261461288	7.274228588	7.352509715
AMICA1	14.28012811	14.26155853	14.2338771	13.80145584	14.53297717	14.17640448	14.12418679	14.5785768	14.61401654	14.80341476	14.19300351	14.7644595	14.32954085	14.34401016	14.25909924	14.46667878	14.44683915	14.56421644	14.38066338	14.71993644	14.66183921	14.34742553	14.29872759	14.58052213	14.30285013	14.56923262	14.47981465	14.55965262	14.34948208	14.52673165	14.4603366	14.53557166	14.46964208	14.24048725	14.36034116	14.30355941	14.17987792
AMID	7.531584579	7.662737116	7.677002336	7.82946394	7.702129969	7.562307581	7.664536919	7.641587856	7.560336053	7.483869388	7.633584829	7.580293302	7.674444209	7.728669217	7.694190511	7.42543059	7.520239685	7.500313103	7.751818131	7.514277566	7.577171335	7.576209975	7.457024585	7.674121306	7.551158951	7.685182716	7.629294918	7.517002125	7.663507788	7.676091196	7.686746578	7.476645361	7.713127681	7.655822218	7.805954533	7.639733369	7.703889032
AMIGO1	7.687592722	7.894014201	7.868285637	7.800195091	8.120430329	7.846000733	7.8927581	7.688217826	7.796801268	7.806141273	8.066618881	7.90958961	7.957116381	7.964867165	7.755176001	7.649924682	7.893554149	7.991530181	7.771875165	7.967625743	7.899952486	7.972993141	7.898353541	7.923732146	7.750825116	7.969239961	7.706816849	7.91685543	7.896803788	8.018861852	7.831776068	7.851308687	7.801532417	8.087171511	7.784844635	7.759402708	7.915066942
AMIGO2	7.677278554	7.880526136	7.553648611	7.790088583	7.746448085	7.750684312	7.634801335	7.732401473	7.629798684	7.750061696	7.763129602	7.518318074	7.93414323	7.937166234	7.837549936	7.670955475	7.502626926	7.805594298	7.731510462	7.884276343	7.935299349	7.813950314	7.770803059	7.795391643	7.768586936	7.925126501	7.980591948	7.676149317	7.715028192	7.687974632	8.015530239	8.059726045	7.845647817	7.954442917	7.666445147	7.980850161	7.976291303
AMIGO3	7.451718535	7.48165002	7.561785245	7.335507952	7.489401199	7.347846495	7.325344181	7.39656486	7.432553076	7.344907193	7.412464468	7.391913899	7.589329651	7.539444898	7.505351445	7.323287965	7.430568812	7.305636693	7.341397197	7.507976099	7.367785998	7.342215781	7.415525089	7.334821714	7.37502393	7.368285564	7.30422156	7.392241102	7.432142012	7.737288135	7.465295618	7.543524234	7.470192205	7.53769077	7.471541471	7.441528219	7.311195222
AMMECR1	7.97622894066667	7.531306143	7.70849414033333	7.60602329333333	8.104930909	7.89099076333333	7.992814657	7.88971731966667	8.06011921033333	7.86040028833333	7.849118001	7.69915743133333	7.638603335	7.805040122	7.85515021833333	7.93897802666667	7.96662006733333	7.62138903933333	7.79655201366667	7.67182118033333	7.718755131	7.75609504366667	7.64225093233333	7.76998411266667	7.732973121	7.53948851333333	7.68901443166667	7.84110982866667	7.758447624	7.691789673	7.83219005166667	7.64564221466667	7.79457980833333	7.35579436266667	7.87435504833333	7.58443966166667	7.80236892266667
AMN	7.174043386	7.301687308	7.086914974	7.125162725	7.329337284	7.262557565	7.127198994	7.158282784	7.321836791	7.18949132	7.077093636	7.315662982	7.312954844	7.24221362	7.231136623	7.034753408	7.250789147	7.197058653	7.195190304	7.097059717	7.076635025	7.199417324	7.100325321	7.288902859	7.157564982	7.20928769	7.240395471	7.165414333	7.232479041	7.309362037	7.306186359	7.28226785	7.185440181	7.131942897	7.078356712	7.152931056	7.176978003
AMOT	7.936326339	7.517886385	7.811565244	8.099574147	7.906707413	7.817471644	7.871552546	7.884922238	7.677800508	8.04905157	7.824269099	7.771607671	7.784694599	7.866559529	7.864919028	7.982607279	7.82286316	7.967079611	7.815421553	7.712030106	7.76092795	8.039019626	7.659657287	8.023044335	7.835826066	7.890478885	7.808068649	7.846296295	7.944142646	8.020420014	7.837272766	7.948766306	8.065212013	7.868507415	7.885097948	7.884142266	7.886079828
AMOTL2	7.685634267	7.465914031	7.991443533	7.746592167	7.807037271	7.673469188	7.70312665	7.607703905	7.684569535	7.568357039	7.798482082	7.663311218	7.797603389	7.835738206	7.783492662	7.773641844	7.426114812	7.594087799	7.716848506	8.056070738	7.840868048	8.058482876	8.241780755	7.678611002	7.730637921	7.808019926	7.611274201	7.580603104	7.900787786	7.745789046	7.720466519	7.948766306	7.720869667	7.808934087	7.820669231	7.944174735	8.020320093
AMPD1	7.190424547	7.285480333	7.130655402	7.044641316	7.015204376	7.135835945	7.150293248	7.130953675	7.165581811	7.040998413	7.143162597	7.271807495	7.123181846	7.122844476	7.271843169	7.112881923	7.156880681	7.199974609	7.170410411	7.120464072	7.081266037	7.164337483	7.128181507	7.053757557	7.14372599	7.121232805	7.221281979	7.116677785	7.119717021	7.115006348	7.147176385	7.175997688	7.239478867	7.297444099	7.015405031	7.011951276	7.170758703
AMPD2	7.32798389733333	7.398817164	7.36649538333333	7.38313987266667	7.46413070866667	7.493460448	7.350908067	7.466796349	7.45521037733333	7.438630079	7.43886085133333	7.465797934	7.438816195	7.427048564	7.39928691633333	7.381176186	7.40595641966667	7.34642074966667	7.449403627	7.491519881	7.42168245833333	7.49210384733333	7.35692418333333	7.41090949066667	7.480219204	7.46633609466667	7.42765601166667	7.42175258966667	7.393109213	7.41350936566667	7.37740356933333	7.34231679566667	7.38644117	7.43676973766667	7.408961345	7.38446527766667	7.44508195766667
AMPD3	7.51214283625	7.49179480375	7.457076021	7.56563450075	7.51516087075	7.5566982585	7.562330023	7.56399242275	7.61682682925	7.50462895125	7.45298305425	7.45673872	7.484660766	7.484158695	7.5214468955	7.49824090025	7.51809257875	7.5138597595	7.5136222865	7.51986245575	7.46074391325	7.47387928175	7.39376211325	7.47748357925	7.58463666475	7.41761304675	7.54741493	7.428229903	7.57978733275	7.39906364225	7.515093489	7.589607736	7.474739386	7.46079354175	7.4675043385	7.51034192325	7.5141810255
AMPH	7.589243599	7.5605882535	7.4806766045	7.4305802665	7.6052362335	7.6150814905	7.6237390895	7.6326051405	7.490275464	7.559265551	7.419773891	7.5072457915	7.5326426335	7.4861923805	7.610467184	7.6449197295	7.440846797	7.562320139	7.527384632	7.545918228	7.775525299	7.3852528475	7.572969587	7.626376406	7.703330007	7.5042239385	7.6582089945	7.5923790845	7.516442745	7.4307049345	7.447345596	7.542577248	7.6211310005	7.583189467	7.500104829	7.672981604	7.610836872
AMT	9.125083721	9.603929702	9.468521559	9.547739673	9.2469418	9.199788255	9.366710989	8.840912155	9.000227134	9.326344683	9.31193109	9.209609762	9.266460112	9.483536467	9.163481322	8.771748386	9.232452402	9.111832443	8.689113087	9.027957911	8.987402079	9.079717458	9.346988726	9.150379998	8.662638547	9.505528839	8.700560804	8.637339439	9.085157308	8.916294917	9.468876824	9.541684026	9.075404191	9.567948404	9.35384475	9.128842321	9.06544468
AMY1A	8.12508992333333	8.051013752	8.09053964533333	8.11189181266667	8.01255903533333	8.07160797433333	8.04487725566667	8.13833488666667	8.241419716	8.150939616	7.794962855	7.965479686	7.83541509566667	7.96241906966667	7.96891198666667	8.03097775766667	8.09279506466667	8.02176707566667	8.027458803	8.07394544466667	7.98315909233333	8.034873977	7.97127805433333	8.07721194366667	8.10737910233333	8.030286692	8.084163868	7.99215209533333	8.083493555	8.037220003	8.03748737766667	8.08062423733333	8.105106773	8.11028650433333	8.14055161633333	8.180585872	8.130578509
AMY1B	7.251944276	7.063699467	7.048432651	7.041893228	7.201619693	7.144794526	7.168258393	7.115208759	7.277990422	7.210310002	6.993610037	7.144111223	7.01351886	6.984569761	7.129089393	7.122735606	7.112812442	7.236685743	7.132507229	7.071032081	7.088191281	7.133154343	7.089367849	7.162841949	7.123112412	7.096605965	7.056323749	7.200368083	7.269458134	7.227164222	7.117505214	7.160845993	7.167109945	7.044454928	7.157287152	7.119316208	7.305005349
AMY2A	7.505513715	7.53476309	7.402552207	7.366009597	7.378775816	7.576014018	7.455123611	7.519176657	7.430893379	7.546525423	7.382175689	7.56274534	7.569721531	7.668555964	7.5107896	7.419672007	7.491589884	7.493968182	7.481421019	7.688593539	7.489751096	7.379068625	7.553738964	7.479687878	7.526296558	7.513096513	7.880039599	7.589751922	7.503231674	7.495441257	7.588491164	7.561517046	7.440370177	7.593434106	7.414192398	7.468009723	7.265819649
AMY2B	7.334855887	7.228874622	7.328224861	7.118610505	7.478059217	7.449824202	7.391717465	7.451461769	7.626328208	7.548958294	7.277424931	7.301838344	7.238911824	7.470585996	7.457769481	7.610999862	7.48495784	7.396457942	7.422681557	7.443253692	7.43733104	7.342215781	7.204458892	7.479687878	7.354321918	7.239619467	7.329664881	7.46924498	7.527631913	7.37118757	7.433590178	7.523260389	7.568607263	7.276235249	7.300938469	7.409137423	7.41892029
AMZ1	7.31246303	7.24657225	7.282721927	7.408439758	7.342674159	7.34671447	7.321128679	7.489255444	7.413566337	7.362383565	7.378121376	7.37250092	7.315277043	7.355572247	7.317220626	7.378641201	7.328023533	7.284457133	7.30951459	7.332631247	7.32831872	7.253024363	7.433472738	7.325679801	7.285258366	7.246089928	7.365122298	7.287985949	7.290467401	7.337896909	7.387163638	7.269004003	7.266070942	7.194668923	7.400239508	7.358805412	7.2472554
AMZ2	9.371248136	9.1005909005	9.531007409	9.3330467805	9.4885097535	9.2952070825	9.3472111485	9.3705441385	9.2721783845	9.3077808925	9.365269879	9.492146182	9.2944547935	9.2163851695	9.365848785	9.3908950115	9.5590088135	9.3014689905	9.398734265	9.2079095175	9.3992905745	9.3211630605	9.261188924	9.3866569025	9.4938483085	9.216305904	9.4984808795	9.482490008	9.414564449	9.3522997075	9.454038058	9.401368601	9.298091189	9.247444783	9.3336185305	9.2877657855	9.426521562
ANAPC1	9.695202773	9.376063407	9.788256321	9.276806969	9.880992935	9.472492571	9.786480461	9.31102772	9.521019381	9.567539967	9.317112384	9.323568814	9.209384651	9.546421253	9.345237087	9.559210726	9.774752934	9.313455708	9.384860434	9.369562406	9.342973196	9.689898547	9.472702	9.334095958	9.383173806	9.576429663	9.22364471	9.251023838	9.620876873	9.420813512	9.349570883	9.519366037	9.734037233	9.596572745	9.743148791	9.54671317	9.439775885
ANAPC10	7.661905494	7.271717689	7.607046669	7.558226528	7.69923282	7.528531681	7.756495607	7.6922853	7.757131752	7.630596432	8.099247561	7.522796601	7.484129018	7.537233385	7.578972174	7.865065973	7.747659435	7.401133979	8.049509059	7.601134137	7.509665749	7.582896435	7.779802867	7.467648778	8.05718957	7.476375247	8.134701534	8.220773404	7.554175326	7.911661972	7.62208697	7.409722262	7.540666235	7.469104309	7.612959162	7.57604733	7.825322147
ANAPC11	8.919934844	9.24952906533333	9.00880755533333	8.97262407	8.91372049866667	8.94251357866667	8.86957969033333	8.85184199266667	8.68799782766667	8.83431149066667	9.11929021433333	9.07577429	9.01935457233333	9.055176486	8.86139729933333	8.667158216	8.77770251633333	8.933231819	8.80909781033333	9.10907060333333	9.03482977433333	8.978424932	9.24990111633333	8.94796161733333	8.911624442	9.26617803833333	8.940394733	8.952359477	8.945440609	9.02469165233333	9.05232673766667	9.029673596	8.793432118	9.189529303	9.07435155566667	9.20106741766667	9.004090885
ANAPC13	11.62595599	10.85391349	10.95795822	10.74485756	11.60279968	11.86913314	11.83699527	11.8001306	11.523419	11.50554931	11.6689738	11.70231651	11.12222796	11.2629076	11.79007673	11.9359852	11.587344	10.9426029	11.97163133	11.44530183	11.32394168	11.43080706	10.76026672	11.17943298	11.98530864	10.67266836	12.1033121	12.16490902	11.50317311	11.39848073	11.15892507	11.00516812	11.57824423	10.63904542	11.46140259	11.16925875	11.60500804
ANAPC2	7.8149613825	7.927182691	7.916104922	8.011044969	7.7658381385	7.8531359205	7.7105462605	7.6783668525	7.717246089	7.8124723725	7.6712231555	7.9154459005	7.799289585	7.897503784	7.7487833415	7.5518584	7.7079802995	7.7587851715	7.747715106	7.914017992	7.849062728	7.718100383	7.907405407	7.784270582	7.675556078	8.0236118995	7.6607691665	7.5842008325	7.8880244775	7.7353587255	7.720203987	7.8494431705	7.652623682	8.099006782	7.8427443435	7.822806249	7.817624646
ANAPC4	10.02936753	9.206394608	9.562500777	9.589751114	9.848585283	9.957830297	10.14524603	9.964571191	9.880648228	9.855025445	9.991279909	9.796948908	9.519858444	9.574301295	9.902997164	10.20218611	10.30033584	9.76274639	9.890403414	9.865474294	9.990738101	9.806153811	9.479983744	9.896655265	10.13097637	9.210047266	10.10053388	10.10469538	10.18807981	9.711861102	9.867825338	9.681296822	10.25791186	9.480596427	10.05392258	9.737931295	10.16340296
ANAPC5	12.32005155	12.34003077	12.57190574	12.36492464	12.66660823	12.31553422	12.38167005	12.25475074	12.31922964	12.19840337	12.15324035	12.38084544	12.09599518	12.33384599	12.27599467	12.2273849	12.26117749	12.13861728	12.20246716	12.07781292	12.05610344	12.27464033	12.33720665	12.13372276	12.16898771	12.37221692	12.00106634	12.03187527	12.07179502	12.32470934	12.18945624	12.29224113	12.31471319	12.41063294	12.67599706	12.21407988	12.33025183
ANAPC7	8.092128541	7.702903987	7.907772367	7.462424482	7.865542474	7.878085327	7.917236759	8.18986576	8.092453919	8.124124767	7.512158393	8.043525528	7.671907245	7.694423269	7.847247178	7.868204328	7.935878597	7.838080266	8.145595289	7.842828902	8.030326168	7.783988415	7.629843771	7.925123623	8.051581512	7.772866865	8.176650456	7.83023061	8.171423766	7.507896867	7.513855377	7.500903113	7.845647817	7.726999811	8.128408418	7.77432645	7.753123856
ANG	9.384804369	10.39594423	9.791419334	9.767358319	8.985685245	9.629808247	8.958907392	8.987291917	9.470412257	9.63380803	9.739458885	9.988906384	10.36016604	9.098417927	9.498258872	9.172950338	9.340156691	9.720230904	9.348179813	9.547312668	9.955739347	9.519507452	10.11055313	9.890082319	9.463972084	9.647694813	9.705625415	9.87919357	9.978791486	9.94498785	9.844141031	9.136282648	9.1194739	10.25584307	9.472815414	10.36361087	9.423993721
ANGEL1	8.698165889	8.974028097	9.185842149	9.121653281	9.131360297	8.93268111	8.958726174	8.790960995	8.729848939	9.052600453	9.069651932	8.821892328	8.603332062	9.142579521	8.939113778	8.703263257	8.94050236	8.796831227	9.017956581	9.079137704	8.952050502	9.149986791	9.022832201	8.861537317	8.96552336	9.200725557	8.790090701	8.834967089	8.880443012	9.025065947	8.867013545	9.02568985	8.811549286	9.11079459	9.352845163	8.958355778	8.979646266
ANGEL2	10.34150203	9.332356014	9.631230825	10.23240298	10.18947717	10.2166845	10.61975235	10.41182891	10.71728505	10.06084592	10.54680732	9.918575576	9.538600873	9.993645585	10.50956381	10.72803745	10.88600976	10.63742463	10.57038644	9.98631209	9.999653361	9.984451589	9.607742233	10.38864229	10.62480061	9.470307708	10.75618899	10.92039909	10.13498968	9.912200689	10.24849057	9.820663764	10.5609905	9.542895538	9.990908224	9.85402702	10.33627828
ANGPT1	7.910910899	8.229566644	8.101298244	8.802101056	7.714630884	7.709286944	7.84273884	7.97610507	8.218980627	7.678772163	7.884122465	7.728402902	8.052724783	7.968798176	7.941939658	8.14020572	7.718934525	7.887313027	7.840176298	7.817753417	7.866040573	8.130346554	7.924488626	7.860296733	7.902666895	8.076668871	8.007207029	8.072095203	7.576220117	7.796657827	8.362164412	7.896471716	8.124987605	8.208848817	7.648241146	7.974771991	7.837963887
ANGPT2	7.341696581	7.257907725	7.440305731	7.334475169	7.328755488	7.340468964	7.263972863	7.395879706	7.292952924	7.221418256	7.394315803	7.268212466	7.3589012	7.26795739	7.357068433	7.329621537	7.260627987	7.374703733	7.387085239	7.300851897	7.261769807	7.240293545	7.365993623	7.345465151	7.403532438	7.306101345	7.343424497	7.265090217	7.313902526	7.26743548	7.271462195	7.460028852	7.282587336	7.44558072	7.269882858	7.272203821	7.344238228
ANGPT4	7.27806439	7.190693014	7.18077828	7.119923469	7.130449957	7.283205752	7.187161645	7.078716453	7.140217478	7.092550159	7.182130938	7.191514619	7.088146212	7.115559574	7.143123811	7.192308904	7.149370136	7.201433683	7.12182206	7.129756755	7.164740726	7.101520496	7.227131768	7.213996032	7.054993445	7.174328473	7.105814739	7.103375832	7.20643712	7.217117355	7.21482386	7.186247085	7.248370166	7.31632652	7.146804986	7.140364541	7.168684712
ANGPTL1	7.153820888	6.875900181	7.234002087	7.11466415	7.22315207	7.134451906	7.24283011	7.256452755	7.256264039	7.191407531	7.231209728	7.280736496	7.139130031	7.209179219	7.191230873	7.189254464	7.249697886	7.157951373	7.08935772	7.264333478	7.095090535	7.205928047	7.227131768	7.201304213	7.166842414	7.174328473	7.196559428	7.02784311	7.194589148	7.237217159	7.212734488	7.175997688	7.167109945	7.157811304	7.240105513	7.106622977	7.074726939
ANGPTL2	7.520551335	7.484068952	7.5212111	7.479680861	7.530460877	7.458273824	7.494290108	7.520465684	7.432553076	7.705440693	7.712227289	7.471552712	7.442817483	7.572536236	7.63187088	7.486641656	7.457253528	7.423018301	7.496622223	7.626716859	7.606547711	7.60081292	7.626874664	7.479687878	7.678044601	7.685182716	7.504771337	7.563725749	7.641838336	7.51103531	7.552343674	7.840603555	7.590377754	7.515138864	7.513715442	7.992963216	7.87566959
ANGPTL3	7.300963246	7.194526678	7.177433295	7.052863453	7.15023765	7.216649018	7.043392968	7.055044665	7.187907783	7.049707527	7.092637216	7.057212763	7.167977936	7.029542511	7.276042709	7.022499273	7.102006761	7.166604136	7.168327787	7.113468613	7.081266037	7.148802569	7.16068656	6.995402873	7.157564982	7.044451301	7.18140021	7.084239036	7.115955699	7.120099833	7.130337031	7.26712409	7.203598693	7.024462527	7.079588149	6.927675748	7.15830766
ANGPTL4	7.66114846866667	7.81479509066667	7.83505949666667	7.74559794733333	7.817315701	7.73185898566667	7.765231924	7.71865149833333	7.75248063166667	7.82319298233333	7.82725157733333	7.714653231	7.838166042	7.97697743166667	7.70698983266667	7.68669832833333	7.78051663533333	7.72578319333333	7.68806180833333	7.85180476166667	7.834549728	7.98150850333333	8.171773893	7.77854719966667	7.71906218633333	8.055740416	7.76933489966667	7.664120339	7.78443304566667	7.794848802	7.823508268	7.91863637733333	7.68063612166667	7.99485128766667	7.91212734333333	7.87090173766667	7.869859621
ANGPTL5	7.061518089	7.095100912	7.146123021	7.27011005	7.178602148	7.150274918	7.077976854	7.166478803	7.162346325	7.26739649	7.023199205	7.099180503	7.178337123	7.051841704	7.110186487	7.193832096	7.113891169	7.124928697	7.123964543	7.309361594	7.083577307	7.085536263	7.16068656	7.153132155	7.036778627	7.101098087	7.086852613	7.076539999	7.112199851	7.121371766	7.15671025	7.101094464	7.060754243	7.009345818	7.056005094	7.018500307	7.172832241
ANGPTL6	7.590715843	7.556425438	7.621921984	7.600752054	7.533098632	7.543931402	7.387681057	7.554901383	7.436414731	7.740970823	7.438558049	7.512334342	7.45880191	7.506206527	7.548626796	7.378641201	7.436133972	7.509839952	7.4677904	7.34945246	7.32831872	7.455451988	7.539444715	7.621539714	7.282739823	7.346769279	7.496739493	7.425345486	7.427706532	7.595352961	7.430974133	7.510778552	7.294679637	7.622013403	7.563009934	7.658941992	7.39395888
ANGPTL7	7.367060804	7.410013258	7.213787461	7.422025062	7.282871025	7.228170768	7.238894702	7.255760044	7.211177037	7.331450545	7.294062778	7.181784528	7.236444573	7.26795739	7.269737491	7.239679793	7.229032253	7.267932487	7.292351806	7.359930424	7.263785895	7.246669638	7.407931499	7.245457957	7.247922847	7.333905919	7.378973984	7.301953465	7.432142012	7.282600042	7.320464881	7.18281721	7.366732723	7.219462456	7.196084048	7.288379918	7.307068495
ANK1	7.646889092	7.675830504	7.7252406805	7.6317220525	7.547801608	7.529756331	7.66421243	7.497471623	7.569496154	7.5436597985	7.832459112	7.552548858	7.852789771	7.733498387	7.524694584	7.6252635765	7.5606501255	7.588205586	7.570900779	7.7215165565	7.6332681165	7.727691348	7.643280435	7.591344417	7.583137555	7.6416387565	7.504767675	7.6243809165	7.7817477905	7.6274738715	7.7299310895	7.656692498	7.772480549	7.696092332	7.67300533	7.8912152955	7.9619381545
ANK2	7.271353455	7.2151316445	7.2248874585	7.0368900875	7.1747083315	7.2884286425	7.2438260035	7.17653917	7.1061558745	7.1417230815	7.2131549165	7.202336029	7.2162142515	7.2279538105	7.170770544	7.238309579	7.3111835465	7.254060975	7.30613861	7.279524645	7.2463029885	7.2097946705	7.260270882	7.1417444405	7.187209984	7.264413189	7.1218876185	7.1779253035	7.1571729035	7.288133553	7.2867568085	7.2265527795	7.217034459	7.2435004045	7.139902398	7.3230324855	7.201695264
ANK3	7.55109543733333	7.69834899933333	7.74252827866667	7.82220116066667	7.49985571433333	7.68683003633333	7.55853467633333	7.529078616	7.611326827	7.59249322133333	7.58759038	7.567781221	7.74139590366667	7.68018130266667	7.679870165	7.573519632	7.62043966666667	7.50913441933333	7.49412118733333	7.70259995666667	7.673142583	7.70465085333333	7.597081983	7.55665858466667	7.584803119	7.65726288333333	7.53626405066667	7.578761052	7.581523082	7.63054236833333	7.550671226	7.65357307233333	7.635954359	7.665385425	7.51912390633333	7.62122773133333	7.68412647966667
ANKAR	7.960876921	7.607975181	7.720849799	7.605727345	8.054742688	7.953317916	8.172032635	8.014783728	8.049685263	7.984947717	8.004702019	7.709217656	7.356623764	7.581333135	7.917098169	7.955541097	8.063190812	7.748388568	8.044723051	7.836573605	7.846274417	7.719414329	7.436063051	8.062445747	7.691905249	7.715163445	7.742182794	7.785309546	7.96934917	7.821947514	7.616476761	7.63799954	7.845647817	7.439221892	8.020949269	7.573937238	7.87566959
ANKDD1A	9.566269245	8.86898607	8.778860769	8.636121388	9.526440307	9.619205078	9.481606271	9.452924922	9.289857638	9.434722	9.254767936	8.622871712	8.666919785	9.650742936	8.818709548	8.662334389	8.502707258	9.868933486	8.808914714	8.569868151	8.709339496	9.28529837	9.10820953	9.945116124	8.417146265	8.700415533	8.534006487	8.410250265	9.505677808	8.737928863	8.231137697	8.783281124	8.705308117	9.388769675	8.036341127	9.468478034	9.139414789
ANKFN1	7.325853205	7.275475736	7.425072953	7.185094068	7.19604536	7.325571177	7.312658909	7.389706293	7.337054682	7.427941484	7.329148571	7.312224335	7.256037487	7.20680805	7.278136631	7.408086293	7.265011229	7.331561613	7.455769599	7.290173601	7.332122389	7.370878205	7.423177497	7.380298507	7.333693098	7.265442825	7.438662246	7.338186667	7.292584609	7.280068036	7.292125111	7.215955774	7.168261038	7.237207105	7.425179563	7.41317631	7.288504128
ANKFY1	9.265790697	9.42963298366667	9.37015436633333	9.04156804666667	9.200326163	9.27086028	9.24140337333333	9.36171567466667	9.100553672	9.37332237	8.98119639666667	9.22526292566667	9.29657156533333	9.199978298	9.33450014466667	9.180818781	9.347257871	9.187020333	8.89181170866667	9.43913614466667	9.42970716466667	9.25526941233333	9.56126050933333	9.30834997266667	9.14268154333333	9.40706003366667	9.08668911666667	8.80078596666667	9.31313977566667	9.28138399333333	9.251193873	9.31458187533333	9.24008720766667	9.542631849	9.31523651633333	9.210961599	9.17035626566667
ANKH	7.811749638	7.830597022	8.105876336	7.63068393	7.740791219	7.680287663	7.608345319	7.745365092	7.713808408	7.605611934	7.73871517	7.583205569	7.651675032	7.685817668	7.654524669	7.728070288	7.629706995	7.598843016	7.572239449	7.703512096	7.797400949	7.894130612	7.845416495	7.748466502	7.710231088	7.650408476	7.603253817	7.582130694	7.755277239	7.674394861	7.481354771	7.724399706	7.598089997	7.771639395	7.641819132	7.776456557	7.816875776
ANKHD1	7.436964295	7.4674844795	7.424281955	7.468742017	7.407312657	7.437223817	7.449731089	7.5434170785	7.4015629115	7.343854083	7.368069853	7.3592509045	7.41309093	7.336010561	7.4378541135	7.440258116	7.408311306	7.414597087	7.3750391475	7.380087944	7.371628342	7.447321465	7.5047828485	7.4090708405	7.3815891755	7.456461845	7.5000096345	7.4071526645	7.3738332925	7.45376598	7.3725631045	7.4459944735	7.4793113675	7.490468696	7.343868307	7.3887703905	7.505008348
ANKK1	7.325853205	7.232673533	7.417088611	7.2485579	7.803853028	7.583600198	7.619329268	7.366971512	7.310834227	7.391831285	7.318865646	7.383861878	7.221534601	7.483965446	7.313166305	7.172265518	7.229032253	7.236685743	7.205400147	7.368296437	7.247542111	7.170960471	7.233410117	7.393884224	7.187890346	7.239619467	7.209855952	7.303692949	7.1348235	7.287671184	7.28058044	7.546080509	7.305675971	7.441339053	7.308084953	7.26409589	7.212155999
ANKMY1	7.97915918133333	8.27677767	8.22478738133333	8.16935125833333	8.01456304333333	7.94425586666667	8.10487580433333	7.944769486	7.94362398366667	7.827113925	8.114741427	7.97825364266667	8.058441218	8.19421480033333	8.085680382	7.89598467733333	7.89141988633333	8.07812974633333	7.97700071233333	8.07376507433333	7.90781524933333	7.94425449866667	8.07217960133333	7.89294769233333	7.91907177666667	8.008352079	7.938250866	7.907175091	7.87166393333333	8.16877004466667	8.04273450533333	8.02730566466667	7.98863086066667	8.08682486033333	8.01642454866667	7.97418325966667	7.91312421433333
ANKMY2	8.674725895	8.004044941	8.513181902	8.123740252	8.630588688	8.756745784	8.872409332	8.893150635	8.775391728	8.481748451	8.509105485	8.483330705	7.751184458	8.210658941	8.707367294	8.910653668	8.748313883	8.389405202	8.840234582	8.282495503	8.529575264	8.588031765	8.148447068	8.625786371	8.949511307	7.907835188	8.848936793	8.89474874	8.394321946	8.379984712	8.325464357	8.005017569	8.626049616	7.761702951	8.429179617	8.253773345	8.63705337
ANKRA2	8.014853244	7.396584248	7.326728723	7.535703386	7.795179998	7.946536481	8.119563739	8.341098034	8.786304719	7.796141657	7.438558049	7.60781683	7.193739391	7.364688846	7.760195868	8.397129474	8.421724965	7.991530181	8.146716864	7.648055376	7.630459974	7.463826296	7.102161114	7.847426609	7.712509439	7.27830188	7.900507721	8.581305397	7.854554403	7.348438784	7.49483649	7.4671137	8.174102439	7.252531813	7.428180971	7.278275639	7.641608528
ANKRD1	7.260515237	7.262935147	7.252309194	7.186334198	7.263753062	7.236410161	7.167068047	7.259918083	7.358635683	7.17399733	7.222731001	7.327609444	7.206445926	7.366965143	7.263396473	7.213385784	7.160099325	7.214599302	7.25149691	7.288032098	7.17784931	7.135396718	7.162632834	7.236058644	7.166842414	7.178716543	7.156824556	7.116677785	7.20643712	7.136595021	7.204440513	7.212408324	7.180874573	7.064254507	7.203914221	7.18415011	7.203887469
ANKRD10	9.108126735	8.000809431	8.421327133	8.586036647	8.761415021	8.916270501	8.94451383	9.520033661	9.638540921	8.65740292	8.552548044	8.362807144	7.954568849	8.286269083	8.759920312	9.159517996	9.360570489	8.822885986	8.999084254	8.881177436	8.932631418	8.692206745	8.048180507	8.885590766	8.926171597	8.019942015	9.28242809	9.173126242	9.198072999	8.863699126	8.739937965	8.285592638	9.209520429	7.687574036	8.567080698	8.377814593	8.480288669
ANKRD11	10.69485287	10.14488408	10.31834175	10.48248423	10.43192442	10.53417572	10.69015045	10.89212388	10.89437938	10.45684912	9.833988798	10.12265559	10.32663221	10.21004319	10.59587303	10.67179562	10.8089177	10.48292696	10.35330208	10.40216541	10.5459446	10.42352158	10.20036246	10.59634034	10.33817388	10.17551942	10.63402684	10.44102076	10.6636698	10.3222968	10.25674399	10.44831789	10.5960214	10.1541531	10.23777102	10.33747213	10.48484281
ANKRD12	9.24922496	7.554020694	7.631596116	8.537668591	8.401729662	8.627037292	9.091392942	9.252455076	10.07661804	8.860358979	9.23069926	8.64650799	7.75633324	8.373815132	9.061667994	10.36361356	10.09977101	9.444497959	9.654035125	8.414319719	8.779998043	8.526382008	7.405413315	8.766603933	9.531823087	7.560253633	9.545815259	10.17597602	8.68108988	7.926358748	8.526077856	7.994899103	9.341092916	7.374460083	8.451749063	8.298014881	9.05284291
ANKRD13	12.18786212	11.75240123	11.71214684	11.8125675	12.08842231	12.31638182	12.12775164	12.09522334	12.35290349	12.38782648	12.2350869	11.95591493	12.24300034	11.76778021	12.21951842	12.34765791	12.24675374	11.84231273	12.21614374	11.90237727	12.11394325	12.0629581	11.76631454	12.22708804	12.04830562	11.71371945	12.22378746	12.07697805	12.21785499	11.90123781	12.19648537	11.91993104	12.11841661	11.3497066	11.81661832	11.86743184	11.79619783
ANKRD13B	7.325853205	7.482859549	7.356437766	7.348835265	7.31708553	7.302249209	7.292865932	7.399988223	7.332652951	7.235946416	7.402390756	7.291343878	7.467978463	7.302773291	7.31924279	7.2854454	7.206323024	7.273929153	7.370795474	7.251285957	7.281755317	7.223186382	7.303015363	7.287362182	7.275207221	7.340334101	7.341456452	7.198542211	7.20050024	7.437005667	7.352102768	7.315320505	7.332155413	7.368244246	7.290669231	7.3367002	7.251381496
ANKRD13C	7.694911376	7.296707036	7.346087561	7.383924861	7.57586744	7.566375577	7.718018752	7.822056891	7.78626954	7.52332534	7.372032575	7.456244189	7.052504323	7.260954749	7.498085824	7.78870643	7.606151264	7.597258276	7.706506294	7.357836752	7.375199821	7.267768824	7.29180572	7.365176521	7.583035721	7.250398066	7.589204489	7.751946573	7.589409515	7.336585928	7.282876479	7.259640815	7.506872677	7.203737049	7.432186627	7.288379918	7.406429757
ANKRD13D	7.550138394	7.560031477	7.664350259	7.505637006	7.583591626	7.691930895	7.497646217	7.790191788	7.635735035	7.964455922	7.61612745	7.832144272	7.661776601	7.598889423	7.847247178	7.574127358	7.562891186	7.807081323	7.578656693	7.716286907	7.806486146	7.726325409	7.79178735	7.831618909	7.578164032	7.640525341	7.454652763	7.949836591	7.667828046	7.766171179	7.502967227	7.566698068	7.500690126	7.665559512	7.650382262	7.595081043	7.667390019
ANKRD15	7.32433155566667	7.21652509533333	7.29352224366667	7.240486202	7.45350820666667	7.500262194	7.71976238466667	7.30742576533333	7.58222242033333	7.37180125266667	7.384031915	7.338293945	7.136526708	7.41806758466667	7.490738606	7.39296768933333	7.427834856	7.46387692866667	7.288324949	7.28054574266667	7.36538931033333	7.239914903	7.26574561366667	7.383203961	7.32732017566667	7.30078200166667	7.41563868533333	7.190007544	7.45601710033333	7.281435843	7.25300256166667	7.36745489266667	7.26231880833333	7.272298241	7.426616463	7.33685541333333	7.31981385966667
ANKRD16	8.07448901533333	8.064820823	7.91066287133333	7.95933063966667	8.224495846	8.113233528	8.05733880833333	7.93167625433333	7.85981024566667	8.05879165566667	8.12701942433333	8.23864681333333	7.87185425866667	8.212488564	8.07205738266667	7.84397871933333	8.03673192266667	8.084455899	7.97528616833333	7.89852544266667	7.90401143233333	8.061463456	8.091011746	7.95777408766667	8.03946492666667	8.12849493066667	7.83088086166667	7.78109617866667	7.86856978333333	8.00886618833333	8.08865230166666	8.181544341	7.97389166966667	8.28647860333333	8.389982291	8.06437379766667	7.99398620233333
ANKRD17	8.28671535866667	7.76920395533333	7.90840334066667	8.13327575066667	8.12543882466667	8.28251240566667	8.234932513	8.36170270133333	8.49781638366667	8.28484152133333	8.13088597866667	8.076929033	8.021045521	8.04120041833333	8.183165042	8.451387596	8.488565695	8.379554246	8.312190725	8.09452245433333	8.260688927	8.259382101	7.95869157366667	8.241582712	8.268575169	7.94511383033333	8.30665825066667	8.29695297266667	8.36805361566667	8.150374756	8.10828595866666	8.054584607	8.299235507	7.77309332366667	8.14603287366667	8.07544845833333	8.12964922
ANKRD19	7.404674655	7.226340042	7.361596006	7.387873342	7.353627816	7.408642366	7.355026422	7.466803422	7.401629006	7.369519376	7.275339165	7.251864071	7.214012268	7.272618311	7.362944128	7.395222699	7.532311986	7.528917452	7.345103539	7.209364647	7.297480463	7.288642825	7.278525959	7.265711431	7.302985058	7.392109188	7.359196032	7.377175912	7.390118364	7.304234791	7.444095286	7.257779084	7.300176531	7.343378472	7.383319191	7.233546542	7.265819649
ANKRD2	7.141311059	7.144429943	7.119391025	7.181364434	7.113691192	7.121226871	7.346236445	7.14462267	7.229282965	7.193319096	7.243883551	7.244508017	7.221534601	7.209179219	7.195727087	7.111231594	7.113891169	7.16804816	7.278861657	7.275139156	7.17784931	7.179758506	7.124425663	7.267263211	7.139131456	7.180908581	7.13983104	7.272161513	7.04884029	7.223396072	7.110268604	7.232095084	7.204728374	7.303756711	7.160761447	7.188291968	7.139596095
ANKRD20A1	8.699842021	9.024616631	10.11488043	10.09553716	9.953184847	9.292636312	9.580164958	9.295606179	9.312411073	8.916997767	9.131553118	9.030915279	9.227487722	9.008152956	9.6776948	9.520295836	9.414889436	9.939172946	8.821807258	9.498971177	9.808889613	10.55159903	9.796489728	9.00191796	9.264905184	9.240215768	9.192905148	9.074730443	9.086036053	9.706013195	9.284805468	9.688556991	8.489466154	9.140355478	9.471902436	8.750324153	8.899801815
ANKRD20A3	7.351287428	7.334315923	7.3122963365	7.2687811375	7.33453212	7.292231364	7.389446015	7.3342032445	7.2556981935	7.310273403	7.354550147	7.287039455	7.224641488	7.3319252545	7.419329322	7.268999188	7.276039943	7.3262541645	7.209140495	7.3304261965	7.302850003	7.2941967055	7.24454661	7.2587118075	7.299024646	7.251415726	7.395837296	7.2854713385	7.3885650215	7.288407165	7.263881894	7.324864697	7.358397972	7.3211871335	7.4169831045	7.363031506	7.3684961915
ANKRD20B	7.124559249	7.1753097635	7.267120512	7.1698269425	7.076049394	7.127170782	7.1819792715	7.2039885075	7.1278525145	7.1259912495	7.162432027	7.1617534675	7.1390784015	7.2192896865	7.162100262	7.175755048	7.094630167	7.2190445045	7.221857848	7.108551566	7.1189376125	7.194506411	7.199385875	7.1660058665	7.239360375	7.1323580865	7.1171645	7.148600106	7.1615468885	7.1743399075	7.210651494	7.2220130845	7.163023379	7.274675578	7.1348953965	7.0777282975	7.172631968
ANKRD21	7.093626889	7.075496542	7.081592071	7.199872119	7.202856326	7.216649018	7.116127565	7.195880367	7.045391671	7.144193816	7.169196641	7.099180503	7.178337123	7.054311682	7.122025945	7.140580801	7.142930758	7.117771261	7.17249032	7.085265541	7.287678303	7.078651994	7.152940731	7.053757557	7.209213637	7.103341692	7.246148619	7.293234567	7.033944243	7.137860621	7.208574852	7.232095084	7.10003042	7.069173499	7.112424685	7.089621448	7.040915846
ANKRD22	8.22095971	8.372089689	7.843656467	7.750639214	8.056295691	7.804656452	8.087295602	8.354277972	8.182085314	8.989191517	8.238505459	8.849388307	8.514192314	8.111184673	7.677010378	8.142940653	8.067502815	7.938103286	8.157887229	8.797990355	9.28650417	7.659750719	8.81690789	8.670606834	8.228297038	8.914772517	8.629033767	8.582938355	8.104955179	8.525804973	8.928457113	7.813733502	8.197002121	8.191748978	8.59039564	8.432125771	8.183965074
ANKRD23	7.63723924	7.807669177	7.940421728	7.834502625	7.777238927	7.743129531	7.729334894	7.631375768	7.562891584	7.75798967	7.774336709	7.830847864	7.71012147	7.899070655	7.765205998	7.673164633	7.865771402	7.513017678	7.748932506	7.739668053	7.623099474	7.970764677	7.975967507	7.808479914	7.406123532	7.780401861	7.619288	7.74069392	7.700076291	7.783124016	8.153326324	7.767789879	7.74661537	7.626814797	7.810164232	7.917396938	7.789331032
ANKRD24	7.29659607	7.383127429	7.212972136	7.14333673	7.186096692	7.24458062	7.140008373	7.139840079	7.202725491	7.269092436	7.312681611	7.229632199	7.268112353	7.486192744	7.452217885	7.303962483	7.32135436	7.272428651	7.233628597	7.266499339	7.324504429	7.342215781	7.420620139	7.365176521	7.127680299	7.147884738	7.177615428	7.176512305	7.188703087	7.286402445	7.318070443	7.362217573	7.272683948	7.291110119	7.169977932	7.249869194	7.2472554
ANKRD25	7.73185923	7.351198083	7.607790143	7.375993608	7.260750151	7.337619055	7.290708175	7.154185065	7.794516552	7.427941484	7.410451465	7.253694464	7.740896085	7.638193465	7.124383811	7.360572166	7.289224844	7.399574754	7.394270038	7.384993095	7.444572459	7.342215781	7.405413315	7.336343612	7.277714145	7.286861498	7.347362898	7.249092687	7.589409515	7.422605482	7.204440513	7.313340627	7.609680607	7.228365314	7.20614155	7.294434301	7.547365673
ANKRD26	7.378750131	7.265446433	7.325980187	7.327213514	7.286436397	7.404307028	7.420708364	7.421796401	7.395305591	7.370936767	7.281592389	7.307044625	7.136482165	7.307391593	7.337297243	7.495624863	7.577008581	7.304118594	7.447128334	7.155106852	7.279773789	7.36269071	7.149090994	7.265711431	7.696503263	7.176523177	7.446654192	7.55136589	7.318195725	7.262391359	7.362019851	7.274665747	7.414648818	7.178657871	7.31317049	7.208930699	7.176978003
ANKRD27	7.675304865	7.162477168	7.268000018	7.450915169	7.515625491	7.560780609	7.364790925	7.614415308	7.902531362	7.49255301	7.378121376	7.495805955	7.248729246	7.490645166	7.397707848	7.533779611	7.523535207	7.349987515	7.596178028	7.539571416	7.433707061	7.340166531	7.271953632	7.443578512	7.480807247	7.366128616	7.563079159	7.523291125	7.452122948	7.335276393	7.278290943	7.486274797	7.466578664	7.267666629	7.43920797	7.26409589	7.290566486
ANKRD28	8.439835158	8.189743482	8.182397954	8.189071104	8.48643687	8.499407637	8.513742553	8.23526169	8.584389092	8.204766507	8.651042072	8.298108859	7.743466957	8.246407521	8.589304793	8.646503012	8.615456502	8.335634996	8.426231462	7.786221625	7.903503995	8.163162217	8.107042165	8.171667142	8.31562456	7.828080628	8.103304313	8.313728924	8.159395403	8.131811343	8.272706908	8.007539243	8.325158361	7.584003092	8.241418873	8.224095638	8.158334672
ANKRD29	7.014159895	7.049246621	7.197383832	7.158703134	7.112395755	7.171275114	7.216162609	7.104230032	7.160724361	7.142173675	6.998180606	6.985905467	6.91677619	7.100948075	7.206900385	7.145397091	7.104170793	7.102036249	7.098074856	7.145923478	7.12015721	7.117393429	7.16068656	7.175728755	7.095816168	7.053589809	7.10392142	7.277449495	7.279924635	7.054197968	7.080180231	7.172607839	7.179731456	7.056852684	7.177984723	7.046714671	7.205955038
ANKRD30A	7.135825352	7.1533757695	7.1620773325	7.186390481	7.2178428035	7.1918887415	7.217886158	7.168260641	7.1346840145	7.1428061465	7.158220301	7.144834186	7.177032847	7.165316355	7.195182049	7.1053565115	7.17844379	7.172383964	7.1631867635	7.151502813	7.218960409	7.189587915	7.185882493	7.1915616115	7.208357612	7.2150413075	7.2764031555	7.2061151525	7.185218455	7.151193927	7.1713098165	7.2046632505	7.1555524925	7.171739554	7.248224918	7.222480385	7.129285879
ANKRD30B	7.244843162	7.174041583	7.214602271	7.163780091	7.114985719	7.167913522	7.116127565	7.250222552	7.165581811	7.239526691	7.241774923	7.099180503	7.231494765	7.12041772	7.154723013	7.170705373	7.134339708	7.213133369	7.225617236	7.193689247	7.243440005	7.135396718	7.172424388	7.164456497	7.118550833	7.19621629	7.23465147	7.250876177	7.1348235	7.232189777	7.28058044	7.144311669	7.272683948	7.256875313	7.130322716	7.177928335	7.131264738
ANKRD32	8.042584407	7.790383427	8.066914584	7.780988512	8.026900968	8.142473096	8.216151668	8.285991144	8.172906578	8.021282655	8.083008115	8.079866612	8.12605056	8.167004438	8.013153801	8.328317305	8.061462797	8.359685008	8.125264099	8.299058672	8.386181762	8.35888127	7.956081176	8.086949689	8.343606256	8.154374813	8.240409843	8.446720466	8.26579617	8.211954075	8.150968855	8.049902104	8.121726405	8.141460348	8.094658992	8.118113845	8.185780053
ANKRD33	9.755046363	10.41104699	9.798714752	10.17843677	9.332957077	9.808290837	9.822466273	9.962164884	10.03589709	10.15275488	9.626221161	10.28223714	10.73263381	10.24234313	10.22579601	9.956208039	10.08170236	10.30752178	10.0026533	10.8411258	10.51110058	10.64407831	10.36086495	10.45344647	10.22084561	10.64007364	10.47612446	10.28195403	10.21915688	10.53664706	10.40177768	10.33868231	10.11288022	10.20789448	9.473423721	10.48279945	9.64148612
ANKRD34	7.984995755	8.06678713	8.4957985	8.518288242	8.146896243	8.006573792	8.017919357	8.033524844	7.764572276	7.957232422	8.126506838	8.002804843	8.306493671	8.258141782	7.968002291	7.97462315	7.888792339	7.968447351	8.024215727	7.995510913	8.097099783	8.265194993	8.222713266	8.128653829	8.064636235	8.257930504	7.887502389	8.024767909	7.942190865	8.404740273	8.360152643	8.241301568	7.969033646	8.450522964	7.909665617	8.234639359	8.176684256
ANKRD35	7.620881692	7.505818263	7.964312023	7.758733467	7.780934402	7.627685348	7.699607158	7.576847855	7.680220536	7.635331871	7.586893261	7.622174504	7.740896085	7.798336064	7.72485419	7.852476515	7.782069989	7.520965613	7.703539332	7.682196082	7.634140926	7.823156405	8.05090246	7.573246901	7.59758056	7.969239961	7.555035177	7.670308087	7.738391555	7.730485289	7.883641877	7.759659525	7.516817569	7.99548869	7.7753143	7.789226148	7.900603986
ANKRD36	8.12668096633333	7.74266331966667	8.01103351666667	7.849543955	8.189633368	8.10771323633333	8.21113739066667	8.20808325666667	8.015128527	8.101645531	7.73484113966667	8.00249064066667	7.556851792	7.75855029866667	7.93949124533333	7.81876278766667	8.06942113833333	7.74653553466667	7.943530725	7.64561823366667	7.99732850833333	7.86452848233333	7.66332615733333	7.91518099866667	7.85959734	7.70589830733333	7.68081262066667	7.69354803566667	8.08340926666667	7.97444399033333	7.79664069866667	7.84130175966667	7.84752133333333	7.53494514666667	7.92044678033333	7.79850173633333	7.90128070666667
ANKRD37	8.010241959	8.037225539	7.971994683	7.750639214	8.043825431	8.067522657	8.071412553	8.068046403	7.93677115	7.807249754	8.126506838	8.20976572	7.93414323	7.90713769	7.941939658	7.859827339	7.956222192	8.008966304	8.061409571	7.898669772	7.952825385	7.80012835	8.248854422	8.016394693	7.854884043	7.606165304	8.000144895	8.188761848	7.884809897	7.811846526	7.886348363	7.496002398	7.765848871	7.925163081	8.113002651	7.890400742	7.929465829
ANKRD38	7.702189998	7.53837645	7.702286153	7.679909858	7.700681974	7.714563959	7.599613201	7.599736725	7.618374596	7.793913839	7.689369406	7.72430631	7.846681492	7.728669217	7.741742338	7.726978756	7.657310361	7.849772393	7.647661231	7.771444527	7.980646802	7.885020007	7.728721765	7.754363354	7.689602088	7.772866865	7.692985055	7.794929807	7.615693766	7.919837129	7.926634853	7.797549377	7.916069694	7.942270717	7.750883557	7.825283422	7.877753963
ANKRD39	9.330022405	9.864884933	9.996043107	9.777921754	9.569521155	9.350292305	9.415877964	9.211803271	9.013773714	9.329968781	9.749532624	9.575569299	9.739527506	10.06257003	9.502036433	9.057355548	9.034228644	9.20266188	8.914424537	9.335242382	9.256144932	9.372324477	9.826886999	9.33360576	9.081997786	9.718570429	8.975585009	8.936982098	9.379379893	9.676835717	9.859370415	9.76527624	9.277958243	9.867047877	9.629636115	9.596431147	9.446174732
ANKRD40	7.581744493	7.615142506	7.582535486	7.419120932	7.620748825	7.463012861	7.492370431	7.450122131	7.522688397	7.623479108	7.466513672	7.626464541	7.574605853	7.785771848	7.623113907	7.505725633	7.730260358	7.65403795	7.511686502	7.564984767	7.526013396	7.529977233	7.533766522	7.568714412	7.59758056	7.43823046	7.62729451	7.480482506	7.744734345	7.698170542	7.387163638	7.439100532	7.558412348	7.510680757	7.611891951	7.639733369	7.701743793
ANKRD41	7.873570258	7.829453971	7.979653847	7.743556991	7.978225753	7.953740837	8.111997812	8.010534658	7.974116111	8.113741738	7.889496443	8.159639371	7.92902509	7.895027915	8.122658815	7.870294542	7.912483228	8.064021239	7.925208096	8.236780121	8.22822389	7.823156405	8.127896966	8.187317854	7.898563721	8.156607908	7.940916488	8.201651709	8.701115864	7.960312666	8.085866162	8.475524745	8.151888334	8.139235138	7.976952603	7.986913984	7.652350737
ANKRD42	6.932764877	7.059761479	6.957098658	7.078667943	6.946721611	7.176633123	7.060779922	7.143256345	7.030155747	6.972212738	6.91017267	7.027254503	7.035867977	6.92128126	7.143123811	7.064132012	7.189092423	7.172383668	7.040634007	6.978883942	7.12015721	6.972999106	7.105841304	7.072304321	7.075411002	7.178716543	7.267328013	7.029810212	7.095357179	7.08421222	7.176188374	7.177697571	7.101236194	7.171741356	7.073420088	6.994415361	7.078935535
ANKRD43	7.355833169	7.317834921	7.285800035	7.332406201	7.428733819	7.390679855	7.253447952	7.289114629	7.325036941	7.328416928	7.32092459	7.395120589	7.3589012	7.334990886	7.359029759	7.302655822	7.304711042	7.393343338	7.273041432	7.294450656	7.43008056	7.442945159	7.451744253	7.36820347	7.369843893	7.458322168	7.412738864	7.183880154	7.390118364	7.283866899	7.438834608	7.194881189	7.306776302	7.364101393	7.322288393	7.338709931	7.346305623
ANKRD44	9.386368996	9.954943095	9.461935961	9.363024347	9.891922206	9.668670596	9.534826588	9.383201516	9.377257267	9.935184745	10.19424531	10.2624671	9.984884296	10.10018728	9.695220526	9.066714164	9.387399842	9.305589109	9.471479534	9.854679978	9.649611647	9.138574086	10.03333407	9.817285405	9.315569801	9.887905489	9.424789694	9.252528285	9.540736717	9.914020388	9.947943557	9.941112203	9.283807605	9.793879361	9.768146002	9.549567367	9.65177568
ANKRD45	7.34913932	7.287977722	7.393084037	7.472968841	7.370806998	7.365818272	7.422691001	7.422474914	7.164773999	7.366674912	7.478452768	7.298352459	7.42463712	7.461650932	7.378494855	7.420825453	7.397133275	7.337692466	7.324603703	7.368296437	7.32831872	7.484906508	7.647707607	7.402931115	7.533786724	7.496924504	7.244229861	7.504369058	7.438798879	7.475546821	7.69799396	7.405290353	7.445098041	7.497405161	7.43419118	7.356795697	7.414754495
ANKRD46	8.446444117	7.555223137	7.524887249	8.388491029	8.258405263	8.106654104	8.624503207	8.410911557	8.82770356	8.337587339	8.76015319	8.128465399	7.528729637	8.103848355	8.467163866	9.0833979	9.129260327	8.521546548	8.668699219	7.989562312	8.188296919	7.832354196	7.701653329	8.409948464	8.757959636	7.642993646	8.49026417	9.264506117	8.063339151	7.966723318	8.119968956	7.627306594	8.420750546	7.73442368	8.0102894	7.97071203	8.541660583
ANKRD47	7.514444836	7.982395236	7.815954673	7.378973377	7.693424608	7.687086567	7.55547401	7.558054361	7.571049535	7.522099917	7.444560644	7.636443644	7.352064087	7.497318464	7.837549936	7.48214651	7.499318037	7.528917452	7.436697062	7.44117338	7.451806858	7.474339269	7.539444715	7.659133742	7.590321282	7.640525341	7.353276162	7.46924498	7.554175326	7.696470714	7.502967227	7.479043537	7.366732723	7.709712448	7.575714688	7.46188333	7.513380826
ANKRD49	9.25316567	8.091806138	8.322986555	8.941371378	8.93014184	9.099287264	9.431420157	9.38600932	9.888189383	9.059945875	9.703585675	9.021898557	8.547614611	8.600376068	9.391565225	9.983054105	9.735897127	9.342457784	9.604773156	8.923184133	8.840120788	9.053236786	8.292716035	9.07143269	9.535167433	8.138655762	9.698224265	10.42993414	8.964764238	8.654211892	9.047356616	8.546342738	9.297368883	8.405092095	9.057234395	8.683315022	9.351133695
ANKRD5	7.11986798966667	7.14590041233333	7.16081134733333	7.098819619	7.22385512866667	7.11692262533333	7.17977227066667	7.19011382766667	7.136249641	7.23204094533333	7.21821533133333	7.213207336	7.24707770866667	7.241638207	7.17993102866667	7.213607162	7.25119313866667	7.22314547433333	7.21426252633333	7.16976885633333	7.18466262266667	7.21722965	7.18012518433333	7.220878913	7.17055844466667	7.22771049966667	7.17434654866667	7.17254586466667	7.18918312366667	7.20690537333333	7.20532573833333	7.249077775	7.28563726133333	7.22000872466667	7.24228286933333	7.224518225	7.284793149
ANKRD50	8.062755122	7.521504731	7.544045517	8.037014169	7.713192889	7.774121279	7.85659509	7.852235872	8.317593144	7.858760143	8.339975458	7.899615453	8.022816003	7.664230277	7.75685037	8.276084978	8.435299965	8.252932369	8.14895753	7.975625081	8.134487541	7.995185144	7.725713495	7.993613355	8.589299918	7.524755534	8.323063078	8.302808526	7.626605213	7.557494466	7.842761226	7.396495671	7.91850487	7.477749581	7.791187915	8.026955022	8.326186513
ANKRD55	9.462061788	8.647892394	8.381721869	8.362273371	9.639296321	9.433240973	9.540750311	9.158719696	8.796412592	9.173606577	8.527373259	8.93855637	9.171013452	8.927314908	8.447338399	8.909081711	8.967576933	8.739293153	9.029166435	8.610903965	8.853510356	8.820292306	8.679304381	8.977423177	8.343606256	8.884901177	8.906272632	8.620767081	9.101755983	8.649441269	8.566083304	8.669116709	8.395887384	8.893131389	8.439104367	8.764464533	8.681757952
ANKRD56	7.219782717	7.105526556	7.039374519	7.046013993	7.157842404	7.11912608	7.147276143	7.138473362	7.238894101	7.121756302	7.079318955	7.065686866	7.178337123	7.2958356	7.08626339	7.114529967	7.155807804	7.087730811	7.022589664	7.18693336	6.998731926	7.096964897	7.053429584	7.041872827	7.127680299	7.114535524	7.170050737	7.099561106	7.032079027	7.142918979	7.087173352	7.091735801	7.146254227	7.221693868	7.135053876	7.061799258	7.12709527
ANKRD6	8.170723473	7.901855631	7.954500789	7.923594223	8.226132352	8.400274042	8.136943438	8.270200867	8.296339503	8.262473622	7.787361597	8.131721696	8.070029353	7.911161923	8.09310602	8.122772936	8.01588609	8.175494872	7.981122688	7.939434068	7.980646802	7.848426677	7.895434878	8.209878463	8.086767198	7.850604985	7.913442491	8.119168809	8.005624884	8.057408849	8.169718608	8.195405094	7.911191699	7.86107854	7.634329932	7.691006798	7.770186144
ANKRD7	7.3780337325	7.339037106	7.403204451	7.502810446	7.4694414935	7.362521244	7.4071582305	7.3802983525	7.370846538	7.4193015865	7.361289492	7.392363959	7.4850466755	7.54544823	7.4995081995	7.4562444315	7.4304477575	7.4914828805	7.4577419685	7.546694801	7.519384254	7.5257071295	7.4831345315	7.4320120785	7.4978617315	7.5265563705	7.462781475	7.335626537	7.4107872175	7.442014648	7.5685842525	7.4923410555	7.4874178865	7.509130576	7.4843223935	7.4284165905	7.583395376
ANKRD9	9.833349769	10.87961716	10.02997695	10.18091929	9.582224776	9.447887124	9.588194493	10.12009448	10.33263788	9.65937166	10.11775847	9.040385985	10.81063211	10.28287766	9.57659319	9.979497622	8.97665883	9.87364242	10.7879715	9.702839775	9.624294111	10.04764271	9.204057928	9.864519032	9.4737617	10.21131872	9.84829422	9.01593988	9.161199725	9.839482149	10.17293743	10.29280067	10.2895443	10.24535809	9.802489973	9.798680928	10.05507768
ANKS1A	9.911400144	9.606111571	9.802512079	9.769202385	9.648450818	9.75999112	9.566527364	9.970002601	10.1702343	9.818731663	9.26763402	9.617634684	10.00282485	9.5013894	9.712916369	9.873982299	9.861094379	9.710220296	9.73840574	9.847437474	9.914550603	10.02405675	9.597527194	10.07898712	9.751035759	9.787476542	9.902884202	9.673364374	10.06285342	9.593220415	9.564177029	9.818276006	9.829751115	9.797349301	9.520636033	9.746590149	9.953142945
ANKS1B	7.34544322766667	7.30690063633333	7.286912254	7.44185884066667	7.281504031	7.39231275833333	7.28136030133333	7.314681312	7.282321801	7.258167731	7.36408794533333	7.24051501366667	7.25501344233333	7.19254058233333	7.288160511	7.29578164133333	7.32628566833333	7.34665299233333	7.284958207	7.19213641166667	7.36541723866667	7.31757204233333	7.287066843	7.252440111	7.28857290766667	7.45412719566667	7.39645749633333	7.31003069733333	7.300225628	7.36244298133333	7.276251608	7.34449983533333	7.473410672	7.35782567766667	7.25978253033333	7.259780959	7.302837064
ANKS3	7.442279323	7.251614291	7.395999298	7.478721776	7.304761786	7.578545022	7.40377045	7.342720023	7.356812654	7.437042342	7.34758568	7.543591236	7.367996906	7.346436994	7.452217885	7.333397273	7.363668099	7.399574754	7.292351806	7.514277566	7.301377974	7.28031748	7.383039667	7.386339115	7.385389235	7.301826847	7.369076594	7.343312811	7.390118364	7.181961263	7.420551827	7.327299394	7.372364917	7.41607629	7.309103284	7.294434301	7.423088448
ANKS4B	7.399688261	7.34256972	7.247560577	7.404541475	7.286436397	7.30636782	7.31053323	7.234341746	7.364076102	7.443487614	7.312681611	7.275389051	7.308300627	7.300462102	7.388131344	7.256688688	7.47278129	7.323914205	7.346953277	7.397492091	7.297480463	7.274052822	7.309805873	7.366690165	7.526296558	7.513096513	7.267328013	7.446593606	7.441018693	7.372541568	7.294453152	7.27277479	7.488407469	7.310050134	7.397252568	7.241716483	7.373213264
ANKS6	7.149370065	7.127609792	7.146123021	7.10673838	7.269746084	7.18395898	7.252891448	7.080793313	7.226297652	7.272468547	7.143162597	7.175909032	7.11515387	7.24221362	7.313166305	7.15019128	7.096589525	7.172383668	7.102417064	7.175623205	7.090493945	7.144343183	7.305273396	7.128685007	7.164518909	7.220146884	7.265396915	7.157984798	7.123484143	7.190753339	7.242577407	7.203601217	7.148584845	7.069173499	7.111222721	7.268151677	7.106206719
ANKZF1	8.37185691566667	8.59766882866667	8.532361078	8.46194979433333	8.450558109	8.36185243933333	8.30852017333333	8.30901130833333	8.30209244833333	8.47771381233333	8.45455633166667	8.52564445266667	8.531789528	8.50327720966667	8.42475729733333	8.18226803233333	8.31625980766667	8.40839897533333	8.170283506	8.47197111233333	8.39451030566667	8.45560920833333	8.60093848933333	8.417241476	8.253853328	8.595603526	8.24800909	8.17919495966667	8.45238598066667	8.47928883266667	8.544302198	8.53217620633333	8.33355139366667	8.440871143	8.38240637966667	8.28327461566667	8.33287726
ANLN	7.397182422	7.30666196	7.528566147	7.63969778	7.502287598	7.402678193	7.456098636	7.319070315	7.446822752	7.413437317	7.478452768	7.370869226	7.574605853	7.495094733	7.476176034	7.501236626	7.436133972	7.520965613	7.49325616	7.424535837	7.422818951	7.397522297	7.612069712	7.533965919	7.689602088	7.465069706	7.440659591	7.491662198	7.551966885	7.477062075	7.681121264	7.377039596	7.533103144	7.393136055	7.497150146	7.550797967	7.543105888
ANP32A	7.764579055	7.496156363	7.586988194	7.784022247	7.707429393	7.956698259	7.820511896	8.143026282	8.138279449	8.077356661	7.736829792	8.106570478	8.017803336	7.728669217	8.041189262	8.067430038	7.828767609	7.880148855	8.108111662	8.18242541	7.965031471	7.885020007	7.553738964	7.811381456	7.856988963	7.810529044	8.099963224	8.069762057	8.043071415	7.990592159	7.897149178	7.907009244	8.175151527	7.602914659	7.764704789	7.900808284	7.753123856
ANP32B	13.61074805	12.96338503	13.43740931	13.61577857	13.84652147	13.61458339	13.92683038	13.4410861	13.70230802	13.31507092	13.27246266	13.34697872	13.24969453	13.37678892	13.5044114	13.52861384	13.85907757	13.68320074	13.96616473	13.29395259	13.47614827	13.48651387	13.31469024	13.61358737	13.7693439	13.09435462	13.64768492	13.88493724	13.3832349	13.34045659	13.14801006	13.15128637	13.84274689	13.26709354	13.65080687	13.33243673	13.8116858
ANP32C	7.141311059	7.049246621	7.115038049	7.052863453	7.225598449	7.243954575	7.163490726	7.045211655	7.052513313	7.038814426	7.158376049	7.063572009	6.979670064	7.069099153	7.044888021	7.228107506	7.209559952	7.071972076	7.178713762	7.106450975	7.053315657	7.135396718	7.174394905	7.229773925	7.157564982	7.119001942	7.037070606	7.086159832	7.150042713	7.228420456	7.122977575	7.321288392	7.135722189	7.112867678	7.094280415	7.091751544	7.187335163
ANP32D	7.14847762	7.038712331	7.033010229	7.233436431	7.128523934	7.29277264	7.141222288	7.037443299	7.142700633	7.234148432	7.171356167	7.136043465	7.154929526	7.100948075	7.093473816	7.303962483	7.171903499	7.257473084	7.189031922	7.02781023	7.171310974	7.135396718	7.267596249	7.062207237	7.162198211	7.030686727	7.292531123	7.247307696	7.129146404	7.290210712	7.389704589	7.14923968	7.275986802	7.190112669	7.260403832	7.229455029	7.183193495
ANP32E	7.556087264	7.584036705	7.41418364	7.542539903	7.507633196	7.35854845	7.43060128	7.45079206	7.419752928	7.485112389	7.702720032	7.35608154	7.526349786	7.391931933	7.414803851	7.511337	7.559625838	7.486044907	7.387085239	7.588359996	7.680163362	7.549660332	7.514088798	7.399916287	7.315737779	7.700156919	7.452652519	7.601888082	7.22843792	7.278802837	7.397355431	7.269004003	7.260550602	7.501814315	7.577835861	7.474146077	7.768055528
ANPEP	12.09494525	12.55181378	12.10507922	12.06529812	11.92694159	12.14952523	12.12491265	12.54431632	12.34643592	12.8039021	11.99060117	12.70905624	13.00788245	12.66523484	12.5013773	12.66196081	12.2675842	12.7829675	11.8075939	12.45726733	12.83944789	12.58331918	12.26395989	12.40139582	11.73469088	12.52794997	12.17517113	12.52183803	12.77974036	12.3824319	12.28977674	12.51466707	12.32708278	12.49978079	12.14716228	12.7680444	11.40405757
ANTXR1	7.78292969533333	7.90671980266667	7.83044697533333	7.78734145333333	7.58831897133333	7.73390860666667	7.735128365	7.69352432	7.676383629	7.701911329	7.83108780366667	7.806512325	7.93308697466667	7.88833183566667	7.74803088066667	7.66361288766667	7.70773272233333	7.684325669	7.68445900066667	7.83258045266667	7.87871346933333	7.82832778266667	7.858748702	7.80883739133333	7.70202639833333	7.82598791766667	7.75933341133333	7.70946789033333	7.634966734	7.77989001366667	7.937282525	7.86513958833333	7.81329047233333	7.765132637	7.78774960566667	7.84725924266667	7.77503273766667
ANTXR2	11.40553448	11.06031894	11.14468187	10.97377787	11.44355415	11.79150894	11.70118613	11.60452937	11.81417766	11.72306155	11.29147013	11.72136237	11.93997465	11.16632161	11.71725915	11.98843273	11.58829258	11.79392625	11.42907635	11.57950881	11.59096789	11.39600822	11.16269396	11.7300364	11.38022388	11.4335833	11.8257184	11.84262696	11.89253453	11.56018922	11.46913494	11.649681	11.58713608	10.91307091	11.3076529	11.57577664	11.50085503
ANUBL1	7.198077217	7.197080565	7.24835335	7.241616455	7.250508152	7.334762096	7.18128314	7.210274237	7.356203901	7.406754281	7.114707011	7.220225602	7.178337123	7.173449605	7.215768995	7.233916681	7.177271792	7.183971707	7.23562471	7.148223062	7.153720619	7.144343183	7.309805873	7.261050894	7.209213637	7.331764537	7.219375604	7.27920922	7.167322242	7.121371766	7.372018373	7.27277479	7.194539575	7.256875313	7.241183647	7.227407622	7.290566486
ANXA1	12.08506244	12.27361638	11.97545659	11.43157543	12.02793656	12.02241077	12.45884957	11.95959885	12.10512251	11.83524255	13.41754462	12.0644345	11.99245921	11.87489996	11.66151465	12.71207772	12.14815768	11.62253849	12.96767842	11.95469219	11.84788033	11.92655936	12.02727796	11.92607362	12.91833161	11.27647878	13.08330443	13.62347807	11.72600281	12.22028832	12.8152691	11.53959457	11.59550499	11.51655198	12.53571354	11.90620554	12.64418589
ANXA10	7.204820292	7.184296063	7.203969737	7.062412576	7.157842404	7.280799444	7.24619321	7.287721889	7.164773999	7.146209923	7.110305711	7.193451188	7.289539472	7.168659411	7.093473816	7.074364766	7.163318116	7.242607433	7.170410411	7.175623205	7.166934327	7.119651862	7.10399976	7.102325549	7.235706941	7.174328473	7.177615428	7.254438661	7.309618753	7.275010146	7.229630205	7.142675007	7.237251493	7.146105333	7.207253572	7.117204061	7.201819594
ANXA11	10.799795802	11.0340379666667	10.9237104533333	10.612600401	11.1056608586667	11.0547956716667	10.9537331353333	10.870135941	10.749203815	11.29911215	10.7750152106667	11.0964371386667	11.29023257	11.0235939966667	10.9578525633333	10.6267157023333	10.652435942	10.6301077973333	10.501083662	11.0248078766667	11.05603437	10.83348159	10.8659139433333	10.9191957986667	10.461989704	11.0934967766667	10.7069754093333	10.242360742	11.019762	10.9779665973333	11.0297810066667	11.1720203866667	10.7188294673333	10.6095910763333	10.6643766586667	10.8168473946667	10.799480781
ANXA13	7.20659381766667	7.15011375833333	7.18935707933333	7.15018063766667	7.13535689366667	7.21247657033333	7.21227244233333	7.14686224466667	7.13115278866667	7.17127423266667	7.17959695933333	7.16637224966667	7.15207908133333	7.15799162733333	7.19248504133333	7.14004042633333	7.14632538066667	7.18625294333333	7.18864139933333	7.16988769633333	7.13032074866667	7.12783640966667	7.179968503	7.16115172766667	7.17625117766667	7.17650385533333	7.201694977	7.20003420533333	7.17529208966667	7.202470815	7.21564991166667	7.19438078533333	7.17496205466667	7.21096872033333	7.15246778166667	7.13335999133333	7.19481795833333
ANXA2	10.6528742006667	10.5625695203333	10.8418537386667	10.6130957873333	10.3096818163333	10.6024883943333	10.3998532046667	10.3033064266667	10.2246821413333	10.4367551233333	10.131087646	10.91518665	10.7765600656667	10.2415675933333	10.1930793096667	10.4124551996667	10.7221319933333	10.8377742126667	10.9531339526667	10.5714385943333	10.9931574743333	10.6839541043333	10.6836627833333	10.6063373093333	10.9399879783333	10.6240644463333	10.69741542	10.6281809946667	10.56080528	10.497860547	9.99926096966667	10.3309682506667	10.731969615	10.6787939406667	10.842141478	10.672443866	10.610674976
ANXA2P1	9.215481191	9.503485772	9.637657974	9.561667505	9.124420731	9.791150396	9.374850082	8.917956048	9.337958239	9.501565387	9.047219529	9.86034248	9.745395754	9.363351903	9.257832502	9.39141316	9.822180253	10.02000944	9.900620931	10.10305965	9.730141511	9.537711722	9.805868604	9.645527173	9.753343361	9.686325479	9.617598457	10.18433808	9.497260817	9.8539299	9.691854264	9.826614976	10.00168221	9.821839236	9.640199144	9.573808353	9.397725989
ANXA3	7.735167735	7.48769642	7.516803479	7.406491636	7.773535546	7.744548073	7.922324682	8.446909273	8.476006392	7.951019701	8.353719879	8.269951572	7.787275719	7.758390336	7.826185023	8.386404523	7.88497439	7.627301875	8.28992744	7.953566958	7.982376273	7.565108069	7.683629763	7.600427969	8.177428424	7.613494905	8.535236	8.129311469	8.070651019	8.436994131	8.312996214	7.951353766	7.786277663	7.393136055	7.839504579	7.735913782	8.094400561
ANXA4	7.166180235	7.279230309	7.075362564	7.154880414	7.261351075	7.2477047	7.201743637	7.314891375	7.340180761	7.228723373	7.310617838	7.16803192	7.265707771	7.235160266	7.257018847	7.335904541	7.354748249	7.264939541	7.350645925	7.313606229	7.203674774	7.248790255	7.269772556	7.169293778	7.257779195	7.37260351	7.267328013	7.350128545	7.34630917	7.377976137	7.178167493	7.263375179	7.271582509	7.192392638	7.205028433	7.173774441	7.214222432
ANXA5	12.05250923	11.85464976	12.53400878	12.36780742	11.52125978	11.80766367	11.66705985	12.02446934	11.98325099	11.56242974	11.44194598	11.86967841	12.05311165	11.71105588	11.56816778	11.88029823	12.31451113	12.29435401	12.28796736	11.99464132	12.30475051	12.18795385	11.97584755	11.99813981	12.40983473	11.92270063	12.67730892	12.11508637	12.06737854	11.861867	11.64910559	11.88023228	12.01337682	12.15508043	11.14093057	12.35773722	12.35760491
ANXA6	9.050339695	9.332274434	9.726013075	9.2097090475	9.63867797	9.001325082	9.5254173845	8.991133144	9.0208828425	9.3106604355	9.0512889385	9.2379178435	9.4362828805	9.2971359275	9.178307602	9.1148327325	9.2449204505	9.1182604445	9.145965905	9.502439206	9.19645482	9.222176109	9.2198164625	9.1751481595	9.119087315	9.458350774	8.94989983	9.1544896525	9.37062912	9.2983526185	9.289438449	9.3438534025	9.2546614375	9.446864678	9.506531053	9.366696603	9.297180032
ANXA7	9.3924227505	9.0090208805	9.349523802	9.3314189205	9.3462965415	9.5218766375	9.631374422	9.513179361	9.4785914315	9.414641723	9.1916335245	9.328769854	9.2554089595	9.3132213155	9.4059474185	9.6629446825	9.6375101245	9.5453246045	9.566609428	9.34432863	9.579828641	9.580166975	9.2923926795	9.5175070745	9.52961892	9.2861449925	9.6077835245	9.6192854345	9.523860439	9.324023207	9.2736671365	9.257386374	9.5527568935	9.171145119	9.5014318395	9.4450406555	9.411526055
ANXA8	7.553386465	7.438011049	7.641272754	7.776943027	7.375364336	7.413505685	7.506257254	7.524969548	7.443000314	7.334468146	7.442560539	7.454706247	7.589329651	7.423527685	7.452217885	7.316901704	7.400479282	7.3762538	7.30000461	7.459906346	7.484328211	7.523464367	7.441263547	7.324154324	7.393165343	7.515420997	7.502762979	7.580603104	7.396733412	7.650691567	7.462632098	7.414177384	7.499456829	7.619616566	7.404223419	7.531976066	7.369069449
ANXA8L1	7.285543109	7.227607528	7.170719715	7.39377616	7.287030038	7.228170768	7.21959894	7.173993889	7.19729835	7.241308935	7.179979026	7.369235305	7.219032088	7.211548846	7.271843169	7.148595686	7.127890491	7.153631876	7.12182206	7.222702017	7.220590603	7.282401658	7.250354537	7.159609651	7.24057968	7.250398066	7.278937892	7.377175912	7.269458134	7.151757024	7.289803376	7.325290879	7.223846827	7.324672194	7.264627201	7.144558509	7.174905339
ANXA9	7.448779228	7.259165191	7.568449272	7.159974528	7.319424725	7.203693433	7.170635946	7.259224784	7.317975306	7.308290671	7.289911245	7.26279428	7.363451691	7.279598618	7.228953252	7.345857364	7.3102536	7.399574754	7.209465159	7.218266366	7.322593203	7.346312947	7.309805873	7.253265643	7.24057968	7.353212645	7.3237802	7.174666497	7.238565335	7.280068036	7.318070443	7.370654543	7.310078397	7.254705517	7.384314358	7.3024986	7.375285799
AOAH	10.32020591	11.17510879	11.06850773	10.92491071	10.63651328	10.31677185	10.35613127	10.55430307	10.56777056	11.07490534	11.29869732	11.4530814	11.24367265	10.86605658	10.62399165	10.94357346	10.89098106	11.14397932	10.86712656	11.26075972	11.05305672	11.10121875	10.85686561	11.35964215	10.82492839	10.90770964	11.015662	10.77069578	11.39217928	10.98291903	11.01421048	10.92295304	10.45312727	10.92005341	10.59820252	10.92233692	10.64819144
AOC2	7.521806625	7.430571319	7.340899049	7.486394932	7.44249791133333	7.518699323	7.45454891366667	7.55193170466667	7.668878551	7.538027833	7.43182798833333	7.561574684	7.42883108933333	7.41308129966667	7.54702253033333	7.508286182	7.50900677266667	7.455659744	7.42514884533333	7.64045341033333	7.50630054	7.45099690666667	7.45343962633333	7.44761069766667	7.51672727166667	7.47720863566667	7.50888350733333	7.407663375	7.49847939966667	7.44696442933333	7.50465483933333	7.43377032266667	7.43682025	7.44862528533333	7.35761765766667	7.51234635266667	7.488879043
AOC3	7.82372702	7.67458031	8.15857219	7.703116221	7.96879494	7.846000733	8.07884663	7.92944872	7.941852008	7.942705755	8.164233974	7.914556125	8.060154485	7.87268454	7.983172606	8.000460542	8.063190812	8.062733039	7.912218474	8.112977744	8.136095471	8.278414402	8.099144464	7.970570709	7.829427667	8.317040416	7.984161342	7.736457066	8.361780948	7.936109471	8.33165378	8.064616774	7.819249542	8.096343456	8.302703583	8.06433035	8.0400665
AOF1	7.369675698	7.362271107	7.253098755	7.332406201	7.364524363	7.501658662	7.441426766	7.346191542	7.461445273	7.452440476	7.285754471	7.525777868	7.367996906	7.412265484	7.397707848	7.403423994	7.476104362	7.674369796	7.330222636	7.315726114	7.527833123	7.236030959	7.321234447	7.287362182	7.292835573	7.213634978	7.386903395	7.446593606	7.398940428	7.437005667	7.308551283	7.276560482	7.451030887	7.265515814	7.29169956	7.354786075	7.435607679
AOF2	10.09965554	9.929156015	10.28731723	10.09404634	10.32994107	10.1551499	10.20999332	9.78759103	9.78720934	9.966938412	9.776181532	9.934272561	9.921316638	10.04094257	9.83512045	9.94068614	10.29165175	9.833715375	10.01871918	9.837874233	9.94849888	10.10005298	10.19470533	9.995588319	10.09768478	10.17510784	9.885683448	9.716766102	10.22990716	10.13182878	10.02266491	10.15836971	10.33172661	10.18805746	10.24245474	10.11451215	10.1015099
AOX1	7.00828469	7.218726886	7.230789666	7.075969113	7.115632643	7.229442844	7.163490726	7.227454014	7.091950964	7.142173675	7.068176268	7.152132343	7.251170587	7.192548621	7.122025945	7.121099118	7.178345752	7.12206513	7.134636091	7.145923478	7.160343054	7.173163478	7.198368661	7.097349522	7.109444192	7.110062792	7.151159308	7.191223436	7.069287876	7.171905916	7.160561299	7.223093168	7.188857336	7.134311951	7.172271075	7.148747334	7.149996919
AP1B1	8.9418317125	9.296760255	9.267671965	9.3784333235	8.99895282	9.2280986815	9.13854031	8.8907575225	9.0733761805	9.2110571225	8.857923476	9.2773431485	9.3071122465	9.139481399	8.986303452	9.103801679	9.173256572	9.4176145425	9.117424035	9.4133137475	9.1241298825	9.3511156295	9.539428964	9.174835962	9.068389115	9.394494033	8.952970889	9.066088315	8.9989728245	9.1048298615	9.0437853765	9.38936777	9.2784566435	9.585964598	9.1955042735	9.3798903265	8.9955341395
AP1G1	10.18296542	10.04297164	10.11154084	9.606593399	10.08854637	9.637171083	9.778154354	9.610995927	9.674012593	10.0120559	9.903081308	9.872647655	10.22296567	10.12936551	9.692789034	9.959296455	10.05099794	9.698525905	10.09049813	9.943973952	10.17806155	10.17606164	10.03597677	10.07928074	9.98691585	10.19352215	10.12035477	9.665445196	10.09566832	9.900870166	9.901722257	10.0576547	10.05896854	9.784908218	10.27194652	10.10408555	10.00727043
AP1G2	8.970728873	9.2749475685	9.1702253215	9.004508713	9.177338076	8.9201875295	9.0377539305	8.9652728965	8.8784734235	9.0081984845	8.9602285585	9.0411165095	9.0568929005	9.058896055	8.947333496	8.7638575605	8.8875339165	8.9329747105	8.66506128	8.9612362375	8.8611969675	8.8806602905	9.1460546375	8.8968288225	8.7307788555	8.9514809345	8.7449956775	8.6554010645	8.958678149	9.1220733375	9.188958388	9.168912747	9.007687518	9.0846715955	9.020393277	8.8844757325	8.812938862
AP1GBP1	7.7369464215	7.4590134155	7.656463732	7.396355549	7.7825593445	7.840607911	7.713160903	7.955478577	7.9825510555	7.798830047	7.375523623	7.70104584	7.494670907	7.4408575075	7.801796052	7.842238493	7.965370843	7.661933357	7.739979588	7.6660464845	7.8072714815	7.5865238645	7.5102637425	7.6268641135	7.5270689445	7.5499465045	7.734979115	7.631668751	7.8681597595	7.5580266405	7.6965425105	7.6894480485	7.860128797	7.401910638	7.6962701855	7.6127760745	7.5853934925
AP1M1	11.61473827	11.91775441	11.84953184	11.9738777	11.78547317	11.92303466	11.80392637	11.72956468	11.49418621	11.75882834	11.13535354	11.80910929	11.80533681	11.89184156	11.778492	11.73116303	11.87510128	11.85604308	11.67189256	11.97956651	11.87908439	12.06527646	12.09304894	11.92067393	11.90248372	12.10094601	11.86153162	11.71713663	11.82245301	11.92997431	11.6246976	12.05677097	11.91731922	11.91768288	11.6408456	11.69593714	11.57406278
AP1M2	7.628062702	7.505818263	7.743822893	7.483518228	7.752086859	7.780636766	7.738429265	7.639190767	7.654914907	7.635331871	7.815085629	7.904609391	7.728055271	7.698719603	7.701033801	7.722609771	7.755802842	7.699238518	7.627570244	7.828218904	7.76092795	7.80012835	7.898353541	7.657633232	7.602405522	7.77035521	7.468665084	7.667381036	7.661345919	7.708372675	7.806944715	7.756948494	7.6613902	7.73442368	7.761518046	7.62481863	7.667390019
AP1S1	8.1564214745	8.760311245	8.459876069	8.1977161675	8.4138314005	8.4349337105	8.2123011605	8.0892764505	8.129407115	8.214034638	8.4615212675	8.384473747	8.1158043125	8.0627866635	8.231037326	8.1012949165	8.261341081	8.28049293	8.583268174	8.219303469	8.271288522	8.2366897475	8.3229600695	8.1868659025	8.5180535375	8.488311894	8.4378674295	8.448507115	8.0587477255	8.143805529	8.2281625825	7.96464164	8.15631388	8.4475008205	8.740846829	8.2755737985	8.1607857965
AP1S2	11.71211285	10.27732691	10.12565098	11.27624021	10.58463881	11.15247445	11.26687405	11.48257905	12.02400244	11.21656601	12.19057956	11.53332951	10.78001378	10.59878623	11.16827421	12.37124434	12.2519652	11.92005108	12.09003579	11.29332413	11.29604033	10.79690291	10.08323471	11.50637759	11.89579224	10.13718988	11.68312316	13.03396483	10.85815961	11.06076911	11.36783888	10.11786812	11.00967866	10.51337684	11.10288888	11.02944361	11.57901006
AP1S3	6.938787436	7.058448197	7.050239465	7.100100661	7.16226463	7.18528579	7.153303804	7.091154164	7.13189744	7.069137956	7.085985284	7.14008313	6.976833218	7.076472058	7.022648218	7.008389246	7.117125591	7.070537428	7.042877316	7.089990543	7.022616164	7.159910534	7.120683228	7.057141333	7.086744562	7.014539083	7.137942999	7.101469257	7.153867345	7.185729867	7.139642667	7.087084683	7.119185038	6.940110334	7.137412875	7.098133382	7.05785429
AP2A1	8.89072131966667	9.21781006233333	9.27996123233333	9.375352103	8.511140618	8.66259519133333	8.55109962233333	8.52150742733333	9.02504604166667	8.70531645766667	8.904636716	8.55845157133333	9.34657803433333	9.21312321833333	8.93724376966667	8.667442107	8.45523744566667	9.147462494	8.66897024766667	9.00400625733333	9.05903089	9.14609831533333	9.06761458433333	8.75052760966667	8.794689348	9.10683053366667	8.818647632	8.597269847	8.83965171	8.90576691466667	8.80032125833333	9.17250130533333	8.908238334	8.97891303133333	8.75858618733333	8.98274161666667	9.11932211866667
AP2A2	9.119339612	9.571299368	9.562299516	9.479480593	9.428032651	9.344670878	9.191809353	8.972545461	8.939244918	9.347920326	9.24657018	9.309562047	9.328991608	9.695441182	9.314792034	9.009562257	9.151630093	9.174167783	8.810352755	9.308428865	9.115064334	9.349618792	9.688647817	9.202007061	8.995065905	9.482420036	8.65854608	8.737166225	9.112134712	9.190187059	9.234367837	9.600764039	9.096500365	9.546063402	9.387378165	9.346008727	9.177905113
AP2B1	9.218862412	9.8185702605	9.7901265775	9.348453543	9.4107610665	9.2363657535	9.1519383185	8.9920745635	8.9305302815	9.312453556	9.6598408055	9.374124393	9.7173920905	9.429932657	9.2571451225	9.2466699705	9.067498	9.3525590115	9.189222255	9.3921113975	9.4015687335	9.4896006105	9.716990998	9.3348138525	9.2474827195	9.8193744535	9.093348426	9.2102365355	9.4250418385	9.494255413	9.50535802	9.720203146	9.442395988	9.5628214265	9.438207072	9.3901564265	9.490513245
AP2M1	11.779877295	12.208784085	12.49518953	12.61036047	11.714691295	11.75858363	11.592276135	11.841239095	11.69729081	11.672965515	11.72719647	11.748435095	12.21416401	12.168684425	11.791143465	11.67136463	11.4243442	11.884044355	11.590150125	11.92347911	11.90360587	11.939641115	12.145679565	11.71412688	11.8345696	12.054826105	11.88419028	11.58114759	11.72607312	11.92306917	11.926612245	11.939483755	12.102882335	12.37152017	11.933050725	12.08246133	12.15481061
AP2S1	13.207203945	13.60242991	13.554515315	13.75323684	13.175570825	13.361857495	12.997510795	13.05231844	12.958841715	13.02357071	13.41121761	13.240504385	13.408447075	13.353562165	13.040263965	12.962337005	13.03424359	13.27282572	13.16909512	13.326233775	13.380927035	13.323691555	13.424425545	13.16296416	13.086664265	13.48136171	13.140967395	13.229914635	13.00036369	13.453801215	13.169037665	13.311763345	13.253647625	13.602977145	13.53169143	13.45945224	13.421677855
AP3B1	11.56631346	10.6506586	11.105134	10.96526478	11.32572492	11.16405274	11.42807805	11.28817182	11.97703021	11.41638934	11.2220316	11.14954596	11.09004663	11.10793286	11.13716623	11.8419736	11.82795438	11.60059839	11.54855296	11.3050949	11.46085416	11.50390376	11.00281832	11.49744364	11.59954498	11.03091584	11.26310157	11.45661974	11.3977485	11.0803037	10.97945936	10.91935506	11.46262324	10.90675884	11.48123653	11.1200845	11.24619504
AP3B2	7.263602968	7.357352559	7.369681348	7.181364434	7.270942646	7.313390774	7.238331463	7.2047873	7.283473658	7.49255301	7.308552838	7.286054582	7.609116204	7.223373837	7.278136631	7.314331966	7.406055097	7.261950232	7.259368651	7.453659106	7.345356044	7.265669602	7.438659985	7.245457957	7.155252324	7.141241854	7.329664881	7.334762369	7.447680319	7.295298638	7.417956878	7.224886406	7.364484654	7.382753664	7.339404789	7.3024986	7.300879442
AP3D1	9.13070925	9.0896768	9.26288457766667	9.169953074	9.17201942433333	9.197262437	9.24108745233333	9.205717758	9.11664422633333	9.15443349066667	8.80871766866667	9.195350713	9.11402578733333	9.23534326466667	9.20685502666667	9.19718260166667	9.32808101666667	9.177231026	9.11046451866667	9.262516195	9.128391483	9.21863993566667	9.26542236	9.11737860733333	9.17497388833333	9.18407220833333	9.02488616266667	9.08278094666667	9.21493564166667	9.090248334	8.952354001	9.13511948533333	9.18311287066667	9.24741557233333	9.18777299233333	9.20128463166667	9.19809779666667
AP3M1	9.25920962933333	9.04011831533333	8.979263679	9.00505233866667	9.15259158833333	8.91486559533333	9.14439966566667	9.05866843033333	9.11647469666667	9.22396367233333	9.40302562633333	9.059085183	8.95018635233333	9.13918535666667	9.074183097	9.35290320766667	9.37618821566667	9.18247674266667	9.32132896766667	9.00789566166667	9.207377144	9.045906569	8.78164354	9.222188573	9.300286999	9.039250083	9.344860783	9.313446424	9.12722458966667	9.02975531166667	9.11939823866667	8.89194437866667	9.19022342566667	8.861519187	9.17809732433333	9.22006297166667	9.28441464166667
AP3M2	9.436578028	9.013401206	9.131636729	9.248642923	9.609331237	9.443066791	9.776443347	9.040851475	9.422981495	9.142930019	9.663781869	9.05599912	9.264551447	9.437506883	9.413568372	9.240664995	9.613352759	9.222279485	9.23896381	9.202837971	9.112783672	9.257285618	9.074371422	9.271315195	9.352425337	8.819981395	9.264550872	9.142547618	9.262009126	9.270780893	9.451572533	9.363730899	9.444342863	9.074122319	9.236333483	9.136451626	9.412388039
AP3S1	8.920764973	8.466845041	8.420799331	8.239950134	8.498884543	8.723143581	8.783538369	9.177773547	8.792089752	8.815634711	8.686994485	8.947109143	8.3967558	8.513581724	8.812870426	9.179402648	9.048871129	8.855683476	9.130504557	8.760484254	8.834336746	8.55293115	8.161133341	9.030315609	9.057033894	8.497979014	9.176122557	9.455773302	8.530678198	8.670293924	8.581396417	8.479076166	8.786564664	8.202459635	8.885121359	8.701958072	8.681757952
AP3S2	8.640924068	9.13956814	8.884921113	8.880907189	8.333214339	8.878464573	8.561733725	8.626095853	8.795693063	8.866306774	8.771284986	8.928786464	9.179445426	8.768864016	8.607128126	8.892198668	8.351962231	8.579108495	8.635927159	9.116264252	8.710407947	8.77947531	8.939520429	8.740135449	8.500984442	9.05618146	8.899706946	8.457478953	8.728893455	8.730795161	8.92078419	8.549694235	8.500323745	8.960093054	8.766087302	9.08379369	8.952524926
AP4B1	10.70362458	10.64622964	11.00436383	10.91522239	10.9491107	10.60689962	10.83843503	10.38471777	10.53858195	10.83448213	10.48031288	10.58676972	10.6886688	10.66025796	10.85136271	10.23758333	10.94868148	10.67414577	10.49039253	10.75518936	10.8565417	10.85971975	10.85537174	10.85192065	10.70307907	10.82092344	10.61656542	10.40289027	10.72122266	10.65782026	10.61629558	10.98252794	10.79646354	10.82690007	10.79224353	10.81517875	10.99204886
AP4E1	8.705096529	8.039350112	8.375192997	8.561707798	8.701337415	8.560356785	8.634987193	8.62140913	8.675713807	8.692688001	8.656552366	8.591144509	8.19225003	8.531666763	8.527031777	9.032236447	9.103496466	8.969763343	9.023572034	8.526085659	8.697526686	8.651248162	8.400987472	8.900911739	8.926171597	8.24538535	8.907207999	8.999786826	8.88759064	8.387108448	8.495668693	8.243446259	8.772189781	8.331028825	8.847921061	8.58431314	8.720026572
AP4M1	7.791996852	7.745101757	7.673281625	7.84557807	7.828263631	7.978085365	7.726729017	7.822056891	7.735585653	7.71580523	7.537823566	8.02735979	7.952020001	7.812933877	7.758523659	7.744408142	7.647785047	7.858498293	7.756136983	7.830309083	7.737125126	7.623366212	8.096502661	7.92790411	7.961078206	7.880534768	7.557046308	7.832918115	7.654853448	7.783124016	7.820758804	8.152407732	7.770965003	7.798987221	7.824863255	7.799851552	7.620131947
AP4S1	7.986562686	8.494724665	8.06491118	8.247708639	8.060944836	8.146559085	8.052118869	8.143458864	8.025668854	8.012265445	8.171980964	8.179698504	8.38036298	8.416455439	8.14618556	8.039571992	7.8715521	8.161136345	7.962283753	8.178847565	8.037098123	8.394023349	8.455569319	8.21692695	8.31876042	8.554254143	8.04039674	8.26545032	8.17654881	8.363201475	8.259721444	8.407901174	8.210359253	8.277337361	8.218079298	8.369877523	8.163861791
APAF1	9.532524552	8.9619389695	8.877775304	9.232054257	9.1205809635	9.329202097	9.1435632345	9.605936916	9.820929814	9.7178848245	9.2074840495	9.47237976	9.3048231785	9.2989371625	9.575843867	10.0578126265	9.8832075485	9.6851160425	9.570081078	9.4775964325	9.902784292	9.5930652435	8.9408176875	9.8435455305	9.450033673	9.2113624925	9.7349935145	9.7635158475	9.625085507	9.2289863705	9.109424212	9.259520163	9.453843639	8.876146933	9.107640226	9.310880943	9.327394059
APBA1	7.174913017	7.108129647	7.144411896	7.02117119	7.105904849	7.027873878	7.078610122	7.208902062	7.147648886	7.160207548	7.099274803	7.210736359	7.160161961	7.137372582	7.157032185	7.12600156	7.120357552	7.191235326	7.098074856	7.134388236	7.275799684	7.214576073	7.243965742	7.082355832	7.155252324	7.178716543	7.173832327	7.120464205	7.246727309	7.098381023	7.158633052	7.124862881	7.176297902	7.115263918	7.203914221	7.055343477	7.110390206
APBA2	7.935513871	7.792692526	7.82763975	7.882714259	8.125246145	8.203510147	8.053556824	7.686471466	7.961614953	8.033236425	7.681719731	7.770271124	7.354344755	7.925197478	7.809853909	7.605422459	7.905879562	7.914293398	7.629124387	7.809364115	7.729788943	7.646068748	7.803751251	7.835938398	7.68498744	7.892962047	7.484700129	7.569878663	7.999942225	7.65238139	7.49483649	7.770498937	8.073088029	7.893212881	7.880981642	7.612057108	7.665241683
APBA2BP	7.48999031966667	7.44663673333333	7.54783706533333	7.38212715933333	7.619683853	7.55042249933333	7.50940809066667	7.415604631	7.475115451	7.39267510066667	7.4692933	7.402753745	7.44137877833333	7.43197336066667	7.50812137433333	7.43824018066667	7.45357868	7.42055054933333	7.46017137333333	7.43614661333333	7.49706108933333	7.42291933966667	7.52292577433333	7.46932090966667	7.42521973266667	7.513127789	7.44184939966667	7.37143864166667	7.511567929	7.51174771066667	7.527897897	7.499508358	7.44116695833333	7.57673402	7.483832102	7.45474555733333	7.485950258
APBA3	10.89435316	11.07337979	11.162375	11.23127833	11.08864192	11.00071007	11.09163459	10.8087363	10.59347743	10.72374088	10.49713897	10.91304544	10.83841502	10.94163446	11.33467361	10.51714906	10.64696387	10.94652505	10.57685745	11.13810705	10.8118493	10.94953075	11.22114411	10.59978245	10.80980522	11.03871157	10.68555302	10.62473734	10.92545627	10.97756697	10.83554091	11.14360703	10.91001779	11.37564212	10.90656668	10.95365256	10.98877304
APBB1	7.30356464266667	7.26909683166667	7.37369845533333	7.287921247	7.38941985166667	7.411007022	7.44601262833333	7.31159022766667	7.39255097166667	7.40103938966667	7.319054189	7.37985133633333	7.33107806166667	7.39956347266667	7.322154103	7.41815799466667	7.40182418033333	7.32239211466667	7.26316034533333	7.350888784	7.428848152	7.46676124466667	7.43396590066667	7.37356711033333	7.33761335166667	7.38934835633333	7.366586842	7.44020068933333	7.410886617	7.37748119666667	7.29517215233333	7.50477947833333	7.40608362733333	7.37124162333333	7.34132756533333	7.35573167466667	7.42651681466667
APBB1IP	13.22313993	13.15979636	13.08380815	13.37670674	13.28517735	13.59101508	13.69633293	13.3748165	13.47771861	13.79031618	13.25773037	13.71175753	13.61524685	13.45738724	13.93520959	14.07579292	13.83119295	14.44969701	13.69733834	13.72826815	13.56895182	13.41111667	13.45413016	13.70302977	13.61558665	13.67643801	13.45753061	13.75925007	13.76557383	13.48964973	13.31511032	13.36164294	13.47195849	13.48940232	13.43352716	13.39398246	13.39481166
APBB2	7.120447949	7.32031413	6.998133443	7.108062364	7.042372048	7.150958215	7.209261829	7.237789332	7.152572798	7.223252147	7.068176268	7.117724143	7.144413344	7.230450321	7.254884698	7.114529967	7.203088222	7.160833522	7.168327787	7.177890264	7.133670942	7.18195218	7.130064549	7.159609651	7.194965483	7.132364037	7.18140021	7.169119827	7.110323875	7.19703114	7.249141198	7.179400777	7.108446145	7.078973701	7.133872731	7.258004935	7.152075401
APBB3	10.351145268	10.692463432	10.172404958	10.2708486475	10.196338305	10.288703891	10.2866122995	10.0329617235	10.14706969	10.503131882	10.3450955845	10.5341062885	10.462291063	10.361350718	10.337767993	9.965667038	10.187159213	10.277373521	9.7628838095	10.4902261095	10.134130559	10.105703558	10.395467898	10.3377439505	9.8991778325	10.245106804	9.7166085215	9.8394871245	10.201074284	10.379042256	10.645364604	10.5359832165	10.1131113525	10.3546281045	10.1989465365	10.2374413375	10.0962739005
APC	7.351824994	7.596014791	7.440305731	7.483518228	7.471550019	7.539832393	7.581588956	7.366280391	7.35376345	7.501201156	7.460535008	7.5138316	7.631567405	7.539444898	7.372682912	7.638825979	7.439471719	7.519375664	7.505007902	7.464073249	7.402774931	7.652904579	7.626874664	7.377276554	7.395757378	7.37260351	7.597234643	7.43844599	7.574019041	7.522092399	7.470633921	7.389959625	7.514325509	7.605292214	7.501279354	7.486450412	7.684572746
APC2	7.36771547	7.363500058	7.337920537	7.205961747	7.183601683	7.324994228	7.248430097	7.281456634	7.200404191	7.152233785	7.304419122	7.275389051	7.319912075	7.204435336	7.333307199	7.140580801	7.298067783	7.331561613	7.215542421	7.272982671	7.314920174	7.210256769	7.328159722	7.239195429	7.221193628	7.340334101	7.23082701	7.331332554	7.182841281	7.223396072	7.227495476	7.167547647	7.230557999	7.276235249	7.20614155	7.175851996	7.2472554
APCDD1	7.451131415	7.548006378	7.598870906	7.577943864	7.471006659	7.651913338	7.579732716	7.568103989	7.437515298	7.640059727	7.639389368	7.792873381	7.702453291	7.609835533	7.601999285	7.447139139	7.455032753	7.520965613	7.688623423	7.639518892	7.820991293	7.438789591	7.497481789	7.585331037	7.583035721	7.527098311	7.62729451	7.462797301	7.494347454	7.585407743	7.533031736	7.481447831	7.396224389	7.586356048	7.544034212	7.631207507	7.4985833
APCS	8.01791903	8.543456362	8.672029107	8.868768857	8.171793384	8.155798181	8.148742451	8.124742679	8.072187965	7.976777128	8.428356602	7.887070497	8.818362879	8.342575018	8.308491116	8.255994271	8.047572421	8.208408366	7.991078103	8.460455353	8.5381345	8.641163567	8.731723948	8.264147046	8.31562456	8.611319686	8.54259	8.096385167	8.186744885	8.526862228	8.677372573	8.706433297	8.261561086	8.869433499	8.321458583	8.422967482	8.501038655
APEH	11.35254291	11.39397356	11.60016776	11.54488382	11.51570806	11.53817504	11.47974285	11.14353704	11.08641527	11.59778694	11.1500944	11.552297	11.47084249	11.60658884	11.41654038	11.35412145	11.30796498	11.61078895	11.48454162	11.52129542	11.44793151	11.56027118	11.64309887	11.58880185	11.37372016	11.70442049	11.2388768	11.34808614	11.32235523	11.53934053	11.23256358	11.55096433	11.41292306	11.65473014	11.71575313	11.52937632	11.45509533
APEX1	11.51006379	11.211378905	11.542651595	11.279609965	11.739110845	11.21331699	11.31241286	11.10221817	11.06842151	11.1803973	11.6274486	11.30240734	10.78204903	11.38238127	11.041001795	11.160829975	11.463696975	11.03132763	11.38485075	10.90122801	11.209387805	11.305902395	11.385230645	11.22030307	11.307153875	11.462395875	10.979825445	11.37892783	11.203480125	11.34892509	11.2681292	11.241434355	11.23510702	11.46703859	11.879474565	11.56635645	11.28193503
APEX2	9.989397029	10.25649163	10.33564079	10.29118732	10.21995207	10.27929219	10.1901476	10.03788823	9.880319542	10.08887022	9.708300128	10.13944697	10.10760488	10.12212094	10.03837184	10.07073018	10.05024833	10.30144534	10.19147147	10.40026005	10.18205512	10.27643605	10.4713406	10.14321275	10.12101768	10.36073709	10.00786967	9.901571803	10.28944658	10.16960846	9.989940218	10.26079397	10.04611005	10.480491	10.30274553	10.25765371	10.15654716
APH1A	9.9116385435	9.8869325215	9.929342707	9.769246136	9.911303566	9.9948761765	9.9027089245	10.01906536	9.8707160685	9.8698827255	9.872633129	10.059513778	9.687364422	9.7599963365	9.8893676575	9.745213288	9.8969274635	9.8888682185	10.090570686	10.002467621	9.888346426	9.6777329245	9.944005938	10.0265889975	9.924555053	9.982509108	9.900093856	10.15272133	9.8156975215	10.1147776395	9.906488384	10.1314368665	9.939117306	9.9354783315	9.9223315315	9.923349219	9.7666534025
APH1B	10.6563082	10.60275072	10.3199756	10.27785407	10.1151099	10.35323466	10.22232942	10.44130377	10.1405276	10.14935799	10.33337537	11.00389889	10.72677325	10.28189329	10.10702553	9.990398885	10.03518779	10.46951162	10.00232375	10.72915112	10.68041146	10.1529839	10.65713729	10.56416091	9.952902583	10.42126965	10.77031362	10.20121889	10.56289001	10.40484859	10.51746655	10.58656404	10.19852414	10.51276866	10.39332481	10.90665682	10.30136827
API5	10.4940931	9.309825382	9.706142046	10.10982045	10.22088154	10.12467299	10.54792545	10.50200323	10.70255845	10.30435365	10.83568784	10.02635353	9.610051447	9.999928618	10.31785198	10.95832462	10.99186765	10.49721389	10.7442905	10.00031219	10.12113019	10.19084637	9.371989086	10.30129992	10.71274923	9.478872544	10.4901466	10.93044038	10.13372316	9.8379532	10.05781144	9.526102802	10.67877195	9.566092065	10.23739577	10.03338414	10.5668258
APIN	7.356498853	7.348734295	7.252309194	7.173864064	7.242642227	7.382993089	7.40727049	7.360055174	7.416383858	7.490075954	7.269073613	7.442352827	7.272906575	7.355572247	7.537855329	7.371453923	7.365898609	7.349987515	7.387085239	7.378736703	7.309134763	7.327858692	7.276330286	7.419500786	7.37502393	7.280442584	7.33359217	7.397239396	7.273635215	7.330052369	7.210651494	7.244848544	7.447468091	7.239407953	7.379338216	7.350767026	7.298816663
APIP	7.866745853	7.66036567	7.80570653	8.026432657	7.590261237	7.710247318	7.736700148	8.097779947	7.867644872	7.618724817	8.038417716	7.735212956	7.456512984	7.852216562	7.694190511	7.983603173	7.88019133	7.658739238	8.175590126	7.869822334	7.840868048	7.730934661	7.533766522	7.950027937	7.931117038	7.672733972	8.24496364	8.163732187	7.678608032	7.612019127	7.652992371	7.528293943	7.70925408	7.888279658	7.563009934	7.720949904	7.617985273
APITD1	7.640868343	7.716347935	7.8195816635	7.8641666895	7.7486179705	7.7437981585	7.761300065	7.714545965	7.6118630975	7.5578218235	7.5855129495	7.6600454095	7.762697581	7.693313366	7.6373606705	7.60494616	7.6854131585	7.7159467215	7.6711664125	7.6489751315	7.670738008	7.704104102	7.7689187055	7.5842784385	7.730323774	7.674660606	7.630710492	7.63622235	7.541472489	7.7973623895	7.718660113	7.687738452	7.806292047	7.7726255685	7.6779245935	7.7148126705	7.735986259
APLN	7.436328764	7.514267051	7.63903953	7.443232121	7.373086912	7.439214462	7.688570837	7.40477403	7.364677978	7.482625495	7.555534806	7.431466494	7.533500371	7.565930697	7.448508699	7.5236815	7.369244686	7.307155581	7.450590402	7.451577425	7.515108815	7.519136588	7.530936379	7.470658122	7.501134836	7.650408476	7.416721713	7.327897201	7.565206997	7.559124356	7.417956878	7.574500479	7.447468091	7.643696441	7.457342165	7.68031409	7.648053719
APLP1	7.1617261955	7.322647407	7.30970405	7.2136570875	7.382637968	7.333876072	7.3599927165	7.2408555415	7.285288168	7.3281800455	7.359524644	7.286718383	7.309744589	7.3063527735	7.293575694	7.3322612665	7.4405664985	7.464901443	7.2531154015	7.3255601105	7.319203958	7.3800317385	7.3688872995	7.341030383	7.3082060835	7.353635052	7.2893058915	7.2860356245	7.260019324	7.2981783135	7.277080838	7.496645587	7.4278688845	7.3366024645	7.38167068	7.392333646	7.4342369555
APLP2	7.268969966	7.177889789	7.225955307	7.266749259	7.153409972	7.171946249	7.167068047	7.201360259	7.221795241	7.19902566	7.209968365	7.260981294	7.322225087	7.161462538	7.241992702	7.233916681	7.121434365	7.236685743	7.209465159	7.357836752	7.408253934	7.186332516	7.220894351	7.167682408	7.08447761	7.284722342	7.371054756	7.238360202	7.150042713	7.223396072	7.176188374	7.246684898	7.155556196	7.239407953	7.304005234	7.208930699	7.220420192
APOA1	7.433937028	7.216186045	7.307915629	7.383924861	7.613678285	7.621716717	7.460967342	7.437352821	7.261945698	7.558671986	7.462528588	7.59047074	7.268112353	7.528381009	7.598466908	7.241113325	7.40270975	7.293514371	7.519997776	7.353646588	7.377048884	7.299010095	7.351624949	7.517359961	7.485903978	7.41395231	7.284757359	7.480482506	7.669986419	7.514183139	7.369511239	7.321288392	7.408866791	7.473420378	7.526218845	7.233546542	7.290566486
APOA1BP	10.75889969	11.10526252	11.11479768	10.89004746	11.02754929	10.66031037	10.7309794	10.5692048	10.11330916	10.37152324	10.89115133	10.72712332	10.5226591	10.979107	10.49162376	10.30084162	10.33103452	10.42089538	10.35964938	10.54202922	10.5419303	10.62651769	10.98760541	10.62368121	10.40736406	10.90488541	10.21206591	10.52819999	10.45125517	11.00032705	10.72850565	10.92543873	10.64837506	11.05775622	11.11445629	10.7919066	10.64913496
APOA2	7.177516998	7.276727644	7.193251218	7.291053032	7.296505584	7.337048231	7.279319905	7.339246559	7.225549282	7.214032576	7.294062778	7.390307563	7.347497432	7.161462538	7.311134094	7.338404052	7.177271792	7.281444815	7.352488852	7.253466895	7.12015721	7.121908008	7.182318419	7.327204744	7.315737779	7.342478324	7.327702479	7.446593606	7.294704597	7.208329275	7.38462741	7.265247816	7.213745089	7.330917025	7.366391939	7.423285035	7.228680593
APOA4	7.160019733	7.046614856	7.152097047	7.192511487	7.165417163	6.953831898	7.168853174	7.174677229	7.093677832	7.223252147	7.220607615	7.396720979	7.312954844	7.192548621	7.215768995	7.167577343	7.22578031	7.179621479	7.17249032	7.253466895	7.173493987	7.212417599	7.141436718	7.120479654	7.064073715	7.198397978	7.310079646	7.350128545	7.18479257	7.248536955	7.178167493	7.20185028	7.179731456	7.194668923	7.14914204	7.044553665	7.125009553
APOA5	7.202298249	7.378226751	7.197383832	7.292139656	7.228041912	7.285006608	7.322710986	7.23503106	7.241823025	7.346383332	7.262795498	7.183736813	7.162771669	7.2958356	7.25914884	7.406922295	7.242069475	7.342297971	7.253468862	7.127437297	7.295526786	7.348360959	7.263257763	7.307336607	7.148329396	7.312513467	7.288642205	7.362003927	7.216391203	7.339209353	7.369511239	7.464746011	7.433308552	7.274098118	7.249769491	7.255972577	7.327709269
APOB	7.209840329	7.087267889	7.524887249	7.258846901	7.326426689	7.414045164	7.423186339	7.208902062	7.298970673	7.390458676	7.35575138	7.39991593	7.231494765	7.351006986	7.357068433	7.43917022	7.389324854	7.418320368	7.28079653	7.366206174	7.444572459	7.403685396	7.56237848	7.518868939	7.364666446	7.346769279	7.365122298	7.428628081	7.628784491	7.552614718	7.392250228	7.510778552	7.381413909	7.355815663	7.489944679	7.296451209	7.360786609
APOB48R	10.2704605	10.29235429	10.04624901	10.01312718	9.824799323	10.45476019	10.11745715	10.45063593	10.05972536	10.73010616	9.909203705	11.16848126	10.75873117	10.6455077	10.55689088	10.29572476	10.22081088	10.94596531	10.30296961	10.68078558	10.31461618	10.40815129	10.80550509	10.47094595	10.24871346	10.51365785	10.36296914	10.23341944	10.61935117	10.18770291	10.49638428	10.66198022	10.06699124	10.50300437	9.868139265	10.44817843	10.06055657
APOBEC1	7.157367738	7.264190991	7.29804369	7.201093286	7.321761313	7.354053735	7.263972863	7.277282138	7.297638441	7.206567862	7.130062055	7.212640763	7.44965753	7.2958356	7.235491246	7.24965317	7.345833091	7.362325284	7.394270038	7.313606229	7.314920174	7.309339723	7.335137141	7.389357873	7.354321918	7.239619467	7.294477085	7.305431007	7.390118364	7.333968287	7.502967227	7.398685741	7.303475789	7.47558331	7.461389851	7.37690041	7.321515002
APOBEC2	7.367060804	7.392917049	7.416362458	7.428788509	7.179227787	7.279594059	7.397754339	7.292597055	7.443000314	7.335971017	7.388249973	7.411038862	7.329147183	7.20680805	7.339287672	7.420825453	7.278198004	7.373154271	7.332090896	7.34945246	7.451806858	7.372925425	7.261095549	7.319574611	7.320856879	7.180908581	7.292531123	7.240152709	7.246727309	7.379339487	7.269199355	7.337415994	7.312280831	7.219462456	7.38530951	7.314580494	7.323579539
APOBEC3A	8.0515843	7.75442857	7.612251689	7.763792223	8.055519395	8.660904792	8.25234939	8.351651382	9.151976763	8.436378218	8.126506838	8.65161825	8.382421887	7.939155427	8.588307418	8.003420991	8.190832957	8.630945027	8.195260808	9.015954234	8.134487541	7.646068748	7.803751251	8.397703302	8.395029095	8.129606003	8.5847184	8.745890945	8.586498447	8.547817973	8.730978299	8.531145696	8.604563151	8.196042581	7.885097948	8.005016935	8.154639373
APOBEC3B	7.220605289	7.122422577	7.119391025	7.227540651	7.769824243	7.488659724	7.266727452	7.345497401	7.163156254	7.212173747	7.231209728	8.156445795	7.157547904	7.166261997	7.503536658	7.130882808	7.245336592	7.155071224	7.399636804	7.213820573	7.166934327	7.155474299	7.553738964	7.353054339	7.336266206	7.263296684	7.292531123	7.282724283	7.22642221	7.297847407	7.122977575	7.136157847	7.231674787	7.314236153	7.485839529	7.324638553	7.137514177
APOBEC3C	8.897004196	9.569588475	10.01281825	9.819926348	9.241868333	9.144212513	9.179123256	9.122545011	8.837278792	9.227471616	9.409733117	9.454740048	9.699527218	9.607882857	9.545121551	9.062510817	9.014338597	9.57770624	9.032265397	9.238405388	9.231789972	9.655907284	9.906114233	9.196556517	9.175962679	9.702562464	9.044916293	9.259028968	9.167002231	9.74686427	9.578508577	9.826021019	9.473409864	9.797844157	9.507652088	9.269341131	9.222908888
APOBEC3D	7.381962449	7.431933253	7.464977966	7.609711629	7.407550049	7.41889266	7.526718125	7.362131249	7.361663398	7.451166248	7.430543781	7.354426747	7.406512423	7.490645166	7.476176034	7.415049177	7.291433897	7.500313103	7.41208767	7.380822755	7.513293776	7.527803495	7.536602675	7.36820347	7.157564982	7.562645618	7.607264787	7.294981219	7.286241507	7.345794085	7.454664407	7.443709198	7.37575275	7.572288262	7.476635866	7.515341364	7.572982028
APOBEC3F	8.837057793	9.19150113833333	9.32739927933333	9.15082242133333	9.28043384966667	8.77827009333333	8.88201169866667	9.101603401	8.88774498466667	8.827439004	8.90952178666667	8.99316470433333	8.857037067	8.84256027066667	8.912317653	8.86094057766667	8.80972402866667	8.77370002066667	8.99197688233333	8.90916247966667	8.90720634466667	8.799443027	9.23651052466667	8.82889936666667	9.106016172	9.16697594066667	8.91572726633333	8.890538057	8.744288598	9.09719004633333	8.72182474233333	8.97066760633333	9.10250764333333	9.17459282633333	9.13863046166667	8.882627582	8.850923075
APOBEC3G	9.922662557	9.911137089	10.46532647	9.920841611	10.14779093	9.717731158	9.754328688	10.30753821	9.930906178	9.693851684	9.529808165	10.01591586	9.469852414	9.599317455	9.868378084	10.06976289	9.89450371	9.959513694	10.24393721	9.692663773	9.871086272	10.06953429	10.15543643	9.700337653	10.18158852	10.01390505	10.06429259	9.835567401	9.986710155	9.864487479	9.350471744	9.586603675	9.877717686	10.14720324	10.01545516	9.770325033	10.02087427
APOBEC4	6.975720254	7.150883418	7.128927473	7.14204723	7.251112002	7.063319603	7.053719259	7.221263097	7.085020634	7.117627103	7.19929176	7.03800597	7.203914148	7.17105528	7.184458073	7.267791276	7.268302866	7.117771261	7.197237683	7.097059717	7.104248225	7.126413426	7.263257763	7.148262641	7.048173117	7.194033335	7.240395471	6.986160888	7.33545633	7.257350666	7.168329607	7.223093168	7.119185038	7.076528404	7.208364498	7.177928335	7.199751404
APOC1	7.437522135	7.445298507	7.480248607	7.466258861	7.347869886	7.42908183	7.428626711	7.417721374	7.444640182	7.349324553	7.420507987	7.369235305	7.406512423	7.410010173	7.42610692	7.382215899	7.352518956	7.407376252	7.408540411	7.455741137	7.389947138	7.442945159	7.492000068	7.624552754	7.434582503	7.487758823	7.478684531	7.286233513	7.372527965	7.557494466	7.497543314	7.335382699	7.426282432	7.542252769	7.460377264	7.37690041	7.400191964
APOC2	7.436328764	7.422199006	7.34015113	7.358970272	7.378207623	7.451410998	7.330595821	7.496458524	7.422550766	7.498733401	7.32092459	7.463914188	7.493418224	7.355572247	7.4688309	7.377446879	7.380400038	7.473386734	7.466078571	7.688593539	7.459036253	7.543076076	7.591473705	7.508309534	7.419071311	7.37260351	7.452652519	7.453089653	7.678608032	7.520506116	7.412779961	7.592838415	7.367857774	7.418170702	7.59377444	7.527808516	7.427259027
APOC3	7.257412136	7.197080565	7.275769654	7.175117895	7.338044877	7.208895016	7.17122968	7.186299364	7.350086263	7.223252147	7.220607615	7.16407507	7.333748684	7.21391693	7.261274705	7.137357771	7.220366486	7.112048265	7.123964543	7.326302558	7.301377974	7.218885947	7.194330315	7.301202778	7.285258366	7.333905919	7.209855952	7.124244356	7.418842441	7.22967679	7.095985058	7.152540239	7.273785132	7.291110119	7.22161022	7.208930699	7.16453534
APOC4	7.209005896	7.193249167	7.278091234	7.250857147	7.184225732	7.33932984	7.251777662	7.254374975	7.124353982	7.219579329	7.222731001	7.289583943	7.188623781	7.190166647	7.204673463	7.26503324	7.177271792	7.153631876	7.28465853	7.270823897	7.212163465	7.197242386	7.216758661	7.196528514	7.223601865	7.233138933	7.240395471	7.159844503	7.177002934	7.244762299	7.25355082	7.343546297	7.20924128	7.190112669	7.237945971	7.25393917	7.160384049
APOD	7.125926668	7.054506502	6.997208379	7.319893343	7.084977297	7.121226871	7.047273131	7.076637893	7.012062354	7.084081559	7.056993198	7.040149425	7.055266041	7.178233622	7.049799686	7.072664425	7.29696146	7.176724509	7.038387979	7.136700255	7.122417474	7.050913187	7.089367849	6.998880539	7.141427648	7.167736256	7.071623735	7.131785879	7.171187223	7.15932027	7.178167493	7.200102817	7.238365412	7.129570407	7.025658115	7.085356998	7.045156964
APOE	7.240863601	7.31411363	7.209705701	7.102759285	7.262552411	7.38519355	7.262317117	7.183563714	7.249807789	7.253635161	7.203566899	7.14008313	7.206445926	7.16386304	7.159337767	7.243971651	7.205244526	7.261950232	7.231629794	7.111131862	7.205802663	7.225333057	7.2873587	7.225050541	7.190245247	7.226648137	7.236565147	7.205836542	7.232479041	7.188241771	7.137771799	7.351792085	7.184299797	7.278369174	7.236864565	7.180003465	7.205955038
APOF	7.553927055	7.597211643	7.29728157	7.358970272	7.405307566	7.493865509	7.418723661	7.475420861	7.515395767	7.406754281	7.418498368	7.500324491	7.431446099	7.391931933	7.527052618	7.435745203	7.404940032	7.404254048	7.434951875	7.43493353	7.406428739	7.472232475	7.565268118	7.389357873	7.478255426	7.289000242	7.392856862	7.383884635	7.350662963	7.317084938	7.619281419	7.423157738	7.355518413	7.286874502	7.448259581	7.48850542	7.471210509
APOH	7.106643823	7.136674126	7.190765617	6.943807239	7.148331721	7.087206045	7.062700085	7.142573147	6.961477098	7.111405742	7.203566899	7.148127656	6.962614833	7.139788528	7.047345271	7.117819165	7.134339708	7.137827667	7.149461892	7.097059717	7.210047024	7.159910534	7.078500824	7.11718945	7.148329396	7.06269881	7.190870603	7.097651378	7.043258733	7.158060423	7.073231431	7.067117237	7.162497913	6.994127547	7.129137185	7.157109712	7.110390206
APOL1	7.733192796	7.7447224615	7.6135288585	7.477370097	7.7988037315	7.735662851	7.698952682	7.8562880035	7.716076279	7.8184346215	7.680670437	7.879828762	7.7672146175	7.6834762085	7.795227122	7.7189783695	7.6426438535	7.69190937	7.625408764	7.801865408	7.834265506	7.6483773915	7.7825464165	7.729679384	7.720281074	7.770047298	7.845851819	7.660537619	7.8209811285	7.6531139725	7.772510028	7.684161282	7.72794029	7.8877518935	7.861359459	7.61590092	7.7402357295
APOL2	7.682002025	7.79492094033333	7.77815741	7.775166608	7.86619935066667	7.78022155266667	7.63961143333333	7.71480224566667	7.60510448833333	7.82905527866667	7.79430059166667	7.82308787233333	7.84311572066667	7.80833480833333	7.778708998	7.72248986833333	7.56964410833333	7.75160873433333	7.72474109433333	7.88040807166667	7.755441789	7.673558793	7.917013903	7.73952919466667	7.70126724833333	7.89605565266667	7.70385102966667	7.77333169533333	7.80863681966667	7.79627052566667	7.83559738933333	7.79285286233333	7.75433728866667	7.891998682	7.782230988	7.83147208866667	7.77451143833333
APOL3	8.32222715	8.331441296	8.34321391133333	8.134469661	8.36238409666667	8.27210406266667	8.27079121866667	8.16178271333333	8.18440368666667	8.34413081066667	8.19794852833333	8.373982993	8.21551968733333	8.261378423	8.146831576	8.333051505	8.35424143066667	8.337931185	8.370995471	8.28472495866667	8.33611794666667	8.36394018966667	8.49257247766667	8.40104942533333	8.32975085466667	8.28291568	8.26564109	8.235175976	8.30904721933333	8.24584168866667	8.27153678166667	8.325716	8.214510975	8.46416661033333	8.430735024	8.29515033733333	8.34522181766667
APOL4	7.4734321345	7.4895064185	7.512875525	7.489693155	7.47391594	7.3832844425	7.3805699465	7.341411414	7.4015396375	7.4198082645	7.5209537845	7.418004196	7.4686240565	7.4114943795	7.3397033285	7.497827535	7.452400727	7.392403596	7.40653393	7.47545354	7.484183294	7.461011934	7.59484248	7.476462765	7.4659483865	7.4816296255	7.4950675315	7.462097749	7.522916492	7.4853672875	7.505801997	7.4325600775	7.4563942295	7.4078263405	7.505503828	7.4853168985	7.637991325
APOL5	7.516112952	7.486487386	7.371882411	7.551353598	7.328755488	7.442403212	7.514841217	7.300957139	7.397035164	7.400010047	7.458540728	7.313945095	7.507446418	7.506206527	7.452217885	7.365424003	7.34026423	7.402693745	7.261329894	7.268662799	7.453614598	7.40985632	7.470342443	7.472162889	7.341417568	7.416147884	7.426687589	7.433542622	7.441018693	7.459041992	7.369511239	7.510778552	7.456989681	7.297444099	7.39426628	7.235590657	7.488039135
APOL6	7.964859911	7.48165002	7.64648383	7.653746235	7.737955985	7.527502292	7.743607738	7.723889622	7.830306037	7.905926489	7.629711033	7.735212956	7.461092847	7.543865978	7.666653471	7.879680312	7.835634914	7.719305292	7.820955689	7.724795604	7.786480258	7.694111958	7.511304096	7.742561316	7.894450753	7.623297142	7.755850833	7.456330375	7.866702534	7.750887632	7.582910235	7.481447831	7.880479543	7.47126073	7.822766826	7.580270505	7.785081582
APOLD1	7.429133166	6.983103091	7.236405879	7.193742235	7.528348184	7.285006608	7.49812532	7.369044165	7.264766684	7.509821939	7.543732743	7.301838344	7.093577389	7.344150204	7.215768995	7.518070555	7.538883415	7.349987515	7.337681644	7.209364647	7.17784931	7.240293545	7.237618563	7.378787673	7.262736033	7.20493552	7.298371971	7.383884635	7.438798879	7.120099833	7.255765815	7.150888425	7.290282869	7.282627744	7.207253572	7.266124251	7.305005349
APOM	7.91875028	8.346355714	8.057547396	8.104243716	7.846119822	8.0437603	7.680144881	7.858515315	7.579177469	7.965485679	7.809561513	8.026198856	7.596729655	7.850161768	7.793411306	7.553964984	7.768974639	7.838080266	7.728588589	7.556502231	7.770064392	7.664320195	8.335029701	7.838814624	7.67340209	7.833090655	7.962650645	7.831574858	7.725668363	7.810161015	7.647368659	7.697293845	7.586526705	8.130301411	7.888181205	7.921531381	7.620131947
APP	8.66222969733333	8.30534450933333	8.42773172966667	7.91967308133333	8.12734459233333	8.233955796	8.278825686	8.586221883	8.76437427966667	8.29832037033333	8.05118640966667	8.285282284	8.001548403	7.60397766666667	8.00270018766667	8.79747316733333	8.675413832	8.60123584833333	8.69100072	8.27431946966667	8.35290280233333	8.49557714066667	8.136351349	8.50093829233333	8.34490275	8.24806600133333	8.50284879433333	8.43603010433333	8.61920584233333	8.08098380133333	7.885294256	8.21996972566667	8.63138159933333	8.363626896	8.449178953	8.63001026066667	8.35405442033333
APPBP1	8.11782545966667	8.021742109	8.16804205533333	8.06641610966667	8.216015792	8.198736465	8.28473009066667	8.224487222	8.10382771666667	8.06968055066667	8.25772508833333	8.05181480433333	7.98505446066667	8.200443584	8.12142476566667	8.26546437933333	8.20739682833334	8.003613168	8.21206993433333	8.14277875566667	8.018597513	8.049337652	7.970503793	8.02560338333333	8.23519709333333	7.958717694	8.19960321566667	8.41935309833333	8.03366507833333	8.15775325066667	8.13071480433333	7.97944191566667	8.03930281366667	7.942949466	8.12056950366667	8.013857404	8.17982382766667
APPBP2	9.396564577	8.26754131	8.683345968	9.356389086	9.229517155	9.37899569	9.58452939	9.333670343	9.624570577	9.306205587	9.290978676	9.226215448	8.794396361	9.142579521	9.514700668	9.760485523	9.831566523	9.634464479	9.364647095	9.235357515	9.32677322	9.093726017	8.682551247	9.467624017	9.484177776	8.687013694	9.379153461	9.809177478	9.278865419	9.093490517	9.074777472	8.860666065	9.474269178	8.840044442	9.060192536	9.167997155	9.454655509
APPL	8.019066977	7.93854965	8.419743127	8.460814073	8.120801363	8.210939332	8.293619001	8.297723884	8.357589016	8.294675889	8.383506002	8.095501066	8.565838919	8.420950105	8.418178797	8.453225482	8.418995324	8.371036012	8.152312334	8.334821173	8.425095538	8.339178961	8.586182478	8.381199018	8.456120916	8.979151098	8.53277587	8.479629952	8.241560641	8.532134864	8.409526211	8.725389121	8.611504852	8.530224029	8.218079298	8.58566748	8.486247718
APRIN	8.3710153475	7.572151573	7.6809725275	8.0223027505	8.1228506245	8.4138887795	8.5138626465	8.35618446	8.7300613075	8.362548716	8.5311094985	8.1591336855	7.770295551	8.0674673365	8.383744738	8.9552684095	8.817865935	8.5012982925	8.4874228225	8.210289592	8.128191123	8.0465449505	7.580398558	8.4140020525	8.406355385	7.6273229355	8.4701831435	8.8979749015	8.2275738345	7.974686616	8.182047016	7.647775111	8.458926746	7.634836044	8.003399004	7.9928242915	8.072383797
APRT	11.50168917	11.978352415	11.92957196	11.689097065	11.976432435	11.69607523	11.61405078	11.49440868	11.088418885	11.3465205	11.83034633	11.669545855	11.38530247	11.81418968	11.38237728	10.965634455	11.27277254	11.35148538	11.536281205	11.49813255	11.31053019	11.635483035	11.913775275	11.49709006	11.4806658	11.762479335	11.093511045	11.13237057	11.594167765	11.67165396	11.626771715	11.70594275	11.29069706	12.114329825	11.88532835	11.88556551	11.56328283
APS	9.613309224	10.12671101	9.79739135	9.699826871	9.577182591	9.954919339	10.06532533	10.18516887	9.734165795	9.989979333	9.743130861	10.18946581	10.7098652	9.917901606	10.6068678	9.251700911	9.387030195	10.08337198	9.31623612	10.44227028	10.16333659	10.03519846	10.28972801	9.796438779	9.589594565	9.978345632	9.569178781	9.266988684	10.00701871	10.02860492	10.14402993	10.38314325	9.780312377	10.07590228	9.734050514	10.23171433	9.761641424
APTX	8.21669353733333	8.05186921566666	8.33023720033333	8.143642048	8.31954517	8.31449908133333	8.41491855866667	8.17726894033333	8.32719240666667	8.23825081133333	8.35922662733333	8.29798247933333	8.24194168166667	8.282917671	8.25743852433333	8.29767218466667	8.30030189633333	8.25242973666667	8.347777014	8.237027504	8.27560777666667	8.40795128966667	8.24708547033333	8.359961467	8.31571350666667	8.29711533833333	8.34685375333333	8.47958253766667	8.22440809866667	8.25558855933333	8.22747829933333	8.315759629	8.256151903	8.27383661433333	8.22653403966667	8.39868556333333	8.342077338
APXL	7.332099229	7.388024163	7.593670741	7.597769659	7.471550019	7.450882197	7.410763775	7.392451575	7.452260191	7.417419197	7.428538241	7.409455394	7.636581718	7.620760266	7.543244998	7.35324558	7.445032208	7.557553412	7.36532668	7.539571416	7.560686203	7.558473562	7.579784762	7.410465065	7.652371863	7.46281761	7.424693439	7.408857022	7.516547716	7.379339487	7.349636509	7.337415994	7.385956584	7.519614103	7.456331336	7.515341364	7.5580278
APXL2	7.393407507	7.37086812	7.520476208	7.540584921	7.417611397	7.544443387	7.49381032	7.360055174	7.371264925	7.610386782	7.561427412	7.717461046	7.581954736	7.523951121	7.539652756	7.585315118	7.480532594	7.605178453	7.474619853	7.622450698	7.487943184	7.465924762	7.56237848	7.482698503	7.42424552	7.531794569	7.273128021	7.499612668	7.438798879	7.667613347	7.492133124	7.400881533	7.306776302	7.517374317	7.754075776	7.364835321	7.203887469
AQP1	7.6350097095	7.553185921	7.729346368	7.8176543945	7.6019688915	7.663327688	7.639291395	7.644788837	7.706018585	7.7022859615	7.7060429145	7.560211531	7.750850547	7.8337621005	7.69161681	7.6030152025	7.4892334225	7.517046783	7.4488603	7.777906435	7.572155373	7.650695732	7.7162908445	7.7109004085	7.632662935	7.637624214	7.664681183	7.6373498015	7.59246468	7.5457641045	7.6714400365	7.826502142	7.46420148	7.7328253505	7.5903263335	7.6986899065	7.7039050185
AQP10	10.07434299	9.538427256	8.977229389	9.137482183	8.998055174	8.074967077	8.391902008	8.845224129	9.110840858	7.924923859	8.929355246	8.254160909	9.465352565	9.455549201	7.5107896	9.071833875	7.358092729	8.9530625	9.615341781	8.334821173	8.653624369	9.206274041	7.425741426	8.037591038	8.682221756	9.868418811	8.887428602	8.124811997	8.591577222	8.429009396	7.61367305	8.39657702	8.959119806	10.19931772	9.505575039	9.447986083	7.596533867
AQP11	7.533780556	7.199632936	7.28426187	7.041893228	7.458469833	7.496465251	7.407769942	7.369044165	7.335800069	7.316117284	7.258602993	7.197314796	7.139130031	7.154251767	7.372682912	7.293441341	7.507035688	7.293514371	7.255438136	7.294450656	7.197268453	7.278231318	7.385500035	7.430037148	7.483356783	7.263296684	7.277000189	7.505952216	7.288353019	7.306796388	7.446731641	7.323287223	7.257233638	7.312144051	7.34742113	7.372877744	7.362856741
AQP12A	7.786104173	7.996488818	7.864673638	7.654750855	7.79334848	8.164971806	7.844374538	7.885948658	8.026474887	7.873879193	7.647117081	7.848918591	8.382421887	7.939155427	7.915535593	7.600957914	7.941449521	8.000942088	7.751818131	8.609600683	7.930021814	7.684930261	8.1407769	8.062445747	8.103161939	8.017548709	8.260037051	8.282736317	8.241560641	8.06653074	8.13674225	8.602096635	8.248686606	7.858600738	7.563009934	7.705979202	7.660944826
AQP2	7.141311059	7.420981348	7.402552207	7.385900473	7.304173132	7.216649018	7.17122968	7.307924711	7.271762345	7.287407339	7.312681611	7.32250621	7.591793578	7.272618311	7.309098477	7.275997088	7.406055097	7.311716938	7.215542421	7.266499339	7.281755317	7.199417324	7.305273396	7.380298507	7.233277246	7.271875846	7.434668877	7.32445629	7.298952743	7.297847407	7.306186359	7.329312801	7.3166886	7.303756711	7.350422187	7.294434301	7.183193495
AQP3	7.743637659	7.416108704	7.843656467	7.542539903	7.808400125	7.716958524	7.748772885	7.618671939	7.739819312	7.491314856	7.894858912	7.87570648	7.885366312	7.730799899	7.814764996	7.804772272	7.824833173	7.668125236	7.793092748	7.908912063	7.777365252	7.848426677	7.927377135	8.033635074	7.575723782	7.910309531	7.486705951	7.583657169	7.725668363	7.701570704	7.652992371	7.982180939	7.821773099	7.63162621	7.99663246	8.2929793	7.984354228
AQP4	7.134144581	7.2205143325	7.23370902	7.2701105305	7.24467469	7.2888289155	7.186935896	7.2989270575	7.15961856	7.28825168	7.342567232	7.230317845	7.1854628	7.211140794	7.190635687	7.3166367855	7.279269736	7.252353455	7.213653989	7.2969992745	7.323490974	7.287131488	7.36353588	7.237587538	7.2409541695	7.3140617815	7.298371971	7.300072297	7.3397956205	7.230317752	7.224306475	7.228658359	7.2913631965	7.351382372	7.266554819	7.2639493795	7.31135918
AQP5	7.185284218	7.156039787	7.298805409	7.14848109	7.176724031	7.232615916	7.153905129	7.23503106	7.093677832	7.219579329	7.072638175	7.173944353	7.154929526	7.029542511	7.209123413	7.158131881	7.22686398	7.263444431	7.117528919	7.171081555	7.153720619	7.236030959	7.237618563	7.299667689	7.152942217	7.19621629	7.221281979	7.086159832	7.196556693	7.171905916	7.221130507	7.141041315	7.227204674	7.256875313	7.112424685	7.159197153	7.241065259
AQP6	7.610555971	7.613948429	7.475154329	7.369013412	7.529932911	7.616732377	7.438971487	7.670668364	7.453344523	7.637696748	7.637455348	7.713343317	7.689699695	7.831604459	7.498085824	7.442589224	7.491589884	7.532098936	7.565797494	7.560742185	7.844473013	7.730934661	7.734738071	7.64862396	7.626356707	7.510775636	7.691005778	7.836941942	7.571817181	7.67100331	7.535782834	7.452998537	7.608391584	7.801474014	7.675013296	7.688868049	7.596533867
AQP7	7.289987744	7.517886385	7.299566729	7.518202917	7.325261318	7.380789162	7.341561862	7.259918083	7.367679647	7.232345248	7.147517021	7.229632199	7.219032088	7.391931933	7.273944898	7.239679793	7.385978095	7.357693745	7.178713762	7.34945246	7.249587025	7.391365898	7.516880248	7.198121409	7.313181898	7.579469612	7.265396915	7.606420864	7.478791973	7.408428301	7.35953285	7.443709198	7.343252227	7.339228137	7.196084048	7.324638553	7.402270695
AQP7P2	7.529935271	7.411232767	7.70971498	7.409413075	7.449154432	7.623707788	7.60467256	7.434654935	7.554703516	7.578013224	7.531909149	7.437696411	7.422369306	7.653398596	7.382356841	7.605422459	7.535598922	7.525736347	7.518338793	7.746034199	7.994450677	7.668893738	7.749774502	7.559648681	7.614417186	7.584300994	7.591212483	7.412164839	7.644010261	7.622066686	7.77361869	7.705420464	7.643269606	7.658253603	7.818570483	7.886229562	7.806298059
AQP8	7.270494944	7.315354393	7.227568852	7.271226927	7.230482473	7.190577095	7.279864529	7.185615384	7.144352735	7.237739176	7.226973325	7.212640763	7.160161961	7.149436865	7.126738299	7.184652776	7.140783667	7.169492751	7.157873918	7.220485459	7.16254363	7.142110026	7.2873587	7.164456497	7.270205736	7.105583671	7.14171904	7.227573491	7.165393304	7.208329275	7.344719877	7.164190404	7.15091201	7.267666629	7.211690705	7.186221635	7.154153346
AQP9	14.36442385	13.39607166	13.20134939	13.69608009	13.99159832	14.33969132	14.57245757	14.64960847	14.91821937	14.70652483	14.6634319	14.59878877	14.47809459	13.87729057	14.68955137	14.83136934	14.54544031	14.45182892	14.42258718	14.15223417	14.29706656	13.97843089	13.06357841	14.60810115	14.46044216	13.43620177	14.62429257	14.83067179	14.61131429	14.22058938	14.2279063	13.87087534	14.16897388	13.01795414	14.13880118	14.15897321	14.27079496
AQR	7.610555971	7.154751232	7.380671008	7.331369998	7.50603098	7.467742458	7.422691001	7.613806314	7.729927008	7.674107748	7.575154029	7.459316086	7.277681514	7.396457559	7.478008862	7.492257015	7.661533536	7.32238692	7.464364943	7.516380073	7.468068988	7.282401658	7.412987373	7.482698503	7.413894021	7.366128616	7.414730032	7.470853909	7.545337549	7.438458278	7.287487994	7.416413687	7.365608352	7.021950259	7.351421989	7.332680359	7.340104341
AR	7.423886153	7.40269297633333	7.34531567266667	7.40192190266667	7.39319292166667	7.338723271	7.31850710266667	7.37580979366667	7.321028035	7.361629659	7.39171642966667	7.32773560433333	7.49944742366667	7.39228812666667	7.445744498	7.39272045	7.422431907	7.321349346	7.33650013033333	7.424650912	7.379281011	7.457267545	7.45733685666667	7.418762932	7.354804286	7.40780869366667	7.37558032633333	7.30828397633333	7.45786872933333	7.36722746	7.399485175	7.40159455433333	7.34658378266667	7.59584486366667	7.38238808433333	7.40910987966667	7.382047755
ARAF	10.85214625	11.19892036	11.19757953	11.21089844	11.00839734	11.08713594	10.97722859	10.8320371	10.76906571	10.8722366	10.70371097	11.05354349	11.33987429	11.29053921	10.92172678	10.58194241	10.80306034	10.73866376	10.68328077	11.19350252	11.01264733	11.15717416	11.28920223	10.95433334	10.77702469	11.28794733	10.80416998	10.68411683	10.95790462	11.16307211	11.17578154	11.31210814	11.10601178	11.25224783	10.92215796	11.00466575	10.83164602
ARC	7.517223899	7.469547487	7.459168742	7.233436431	7.395749955	7.457746662	7.383128534	7.310711571	7.462521306	7.394568261	7.432548526	7.473076804	7.472580282	7.631662855	7.374622788	7.420825453	7.385978095	7.377804467	7.440181717	7.384993095	7.43551935	7.197242386	7.3421675	7.45260455	7.470586835	7.555478654	7.386903395	7.509115079	7.538702434	7.509464902	7.571768256	7.400881533	7.382548413	7.524106873	7.401235331	7.586612461	7.5580278
ARCN1	12.00827135	11.45904406	11.84891824	11.65698638	11.73254026	11.59177015	11.80709247	11.60639584	11.59833562	11.92649346	11.35433214	11.81124065	11.70450943	11.77355412	11.8568233	12.09875272	11.93060661	11.90893531	11.95777117	11.64247807	11.95099237	12.09775226	11.81066533	11.97210339	11.87066283	11.9815127	12.05536379	11.83180581	11.81316224	11.7634341	11.52882765	11.71943471	11.91365662	11.80143675	12.07284846	11.99917867	11.87067399
ARD1A	10.46579546	10.92585402	10.71225948	10.47402849	10.83957863	10.70330105	10.4692275	10.53761736	10.38878242	10.46647007	10.7080898	10.68462722	10.584215	10.76190891	10.66976786	10.09522281	10.02583494	10.16824294	10.10571415	10.53825184	10.47662596	10.43078962	10.8033382	10.3618511	10.11419113	10.72637723	10.0788077	10.23206694	10.72984436	10.78858402	10.8869123	10.7901796	10.34805308	10.68939707	10.48830324	10.54446061	10.48867951
AREG	7.174913017	6.939076774	7.162283822	7.168833854	7.083661247	7.072777054	7.188920101	7.085633041	7.2165057	6.996854926	7.233325713	7.127929771	7.079972605	7.17105528	7.220179671	7.062419457	7.103088972	7.110617803	7.056280016	7.047115961	7.140384097	7.121908008	7.178348329	7.073982714	7.162198211	7.032985638	7.100133067	7.236566188	7.212400518	7.120099833	7.141518509	7.212408324	7.086685407	7.061790332	7.183670933	7.180003465	7.15830766
ARF1	9.879586292	9.87720742433333	9.73216092866667	9.798256586	9.75574310033333	10.0222328196667	9.83005411033333	10.0939311043333	9.860558367	9.885363929	9.720151493	10.0400957253333	10.0312605656667	9.84934233033333	9.990890723	9.92998278333333	9.77754278033333	9.96038029	9.95283779433333	10.0564869693333	10.0923029443333	10.0040949606667	9.95547760966667	9.94834311333334	9.86861074533333	9.973109131	10.0107485746667	9.770252118	9.970264694	9.841266376	9.835313008	9.84405971933333	9.82974446666667	9.99309619	9.83349626333333	10.0222235323333	9.92986736066667
ARF3	11.00876639	11.16842012	11.17258646	10.63333737	10.83771129	10.92270099	10.79587287	11.0939041	10.9412888	11.2066345	10.57251129	11.00336549	11.38047061	11.02158515	10.91696145	10.9605493	10.87148291	11.23425368	10.85766013	11.00383825	10.93802625	11.24856055	11.06187924	11.1479278	10.77791976	11.33298599	10.83781928	10.60799112	11.16330902	10.9843923	10.715989	11.25997559	10.83068724	11.08671616	11.06295415	11.20105679	10.85466877
ARF4	10.5058689895	9.69013009	9.9381284205	10.0110911855	10.103761588	10.2177230685	10.2366404905	10.7001295285	10.438038788	10.259639861	10.093970062	10.298070421	10.0933919255	9.9116744315	10.302741686	10.587372649	10.5050827485	10.3022865815	10.4940666815	9.9291707235	10.643233758	10.37740899	9.936539708	10.371366612	10.5245574325	9.9937520295	10.6236168305	10.477937024	10.477569719	9.796627054	9.9655908935	9.682360644	10.3492286025	9.9392681625	10.342468705	10.384078434	10.3951126875
ARF5	12.13392925	12.40547597	12.0637781	11.8598936	11.9750817	12.17556635	11.8497885	12.14221365	11.95998512	11.98883356	12.10494559	12.11017518	12.1799639	12.1530089	11.90638105	11.71324377	11.80910416	12.30381587	12.02628938	12.2004736	12.05780029	12.00865531	12.13564457	12.16544426	11.90161254	12.1951773	12.00881747	12.15907609	11.84985305	12.06821287	12.1885164	11.85106015	11.77525251	12.07125506	11.97090578	12.25556016	11.99364859
ARF6	7.583332014	7.728734673	7.86756352	7.712208522	7.852324539	7.700143144	7.867925881	7.612587647	7.713332406	7.868491441	7.921496338	7.763575242	7.895660677	7.876760474	7.690762679	7.784409023	7.82581748	7.787674717	7.688623423	7.73542127	7.75727032	8.056328823	7.992869269	7.674121306	7.689602088	7.785424939	7.868803595	7.831574858	7.585016366	7.875404611	7.706425346	7.946176097	8.085388524	7.900604467	8.114824046	8.003012184	7.78295576
ARFGAP1	8.985187857	9.4554590715	9.084860273	9.2428124725	9.0918665085	9.186153568	9.1291969395	8.89349521	8.819966044	9.2152765115	9.0637977225	9.4561310855	9.2178802605	9.569476371	9.280933954	8.7724505975	8.839935438	9.2744072155	8.808348804	9.141046139	9.0443994715	8.993396269	9.556976218	9.149699597	8.850373792	9.383679525	8.734136074	8.9702430235	8.8667674775	9.099798106	9.3432209865	9.1773989835	8.8335681895	9.419247576	9.164672133	9.2585955235	9.016102107
ARFGAP3	7.352494709	7.558829609	7.328224861	7.316737444	7.349022742	7.43548768	7.327447182	7.371115729	7.290933912	7.334468146	7.412464468	7.370869226	7.260883189	7.346436994	7.284395356	7.395222699	7.44836696	7.343834521	7.499981524	7.330523038	7.546063358	7.393417356	7.443873747	7.359118419	7.385389235	7.256852158	7.357222021	7.400565136	7.361576502	7.266174109	7.285179013	7.224886406	7.290282869	7.370315915	7.527263622	7.388976136	7.437696444
ARFGEF1	7.498214073	7.34256972	7.229985248	7.254292241	7.4612017	7.528017029	7.452684151	7.57933766	7.831203581	7.486354522	7.414476615	7.43302631	7.251170587	7.216283471	7.571855544	7.798355407	7.545444904	7.388675635	7.564183124	7.567107001	7.540588273	7.325804878	7.430889036	7.497758668	7.452624458	7.392109188	7.542967446	7.758945905	7.44545944	7.38207192	7.310922197	7.418655838	7.603238336	7.293223956	7.423179884	7.322627531	7.383580309
ARFGEF2	7.585973739	7.502195835	7.395999298	7.496006084	7.629299297	7.567391681	7.528613516	7.574978044	7.524248051	7.540435506	7.529936537	7.580293302	7.433717862	7.432520672	7.571855544	7.584196844	7.526828447	7.524145967	7.626014644	7.464073249	7.410078036	7.543076076	7.436063051	7.674121306	7.506190543	7.427159441	7.440659591	7.505952216	7.556383079	7.419752488	7.465295618	7.450667176	7.478661833	7.486449133	7.652523566	7.433412008	7.530345602
ARFIP1	8.6250870985	7.665473463	7.885314157	7.96385018	8.013727394	8.177376786	8.347140543	8.9680637535	8.717374039	8.5330765715	8.3105119865	8.4510183335	7.9722269715	7.9622086815	8.2759931165	8.945613001	8.7423111165	8.528261108	8.633683202	8.1921495485	8.54893702	8.386075677	7.829307565	8.4751010035	8.577870288	7.817832278	8.911733539	8.806558362	8.3156570105	8.170933247	8.280657816	8.042965192	8.5454125105	7.598322949	8.128841146	8.007899051	8.125586612
ARFIP2	7.86417771	7.899617244	8.282841186	7.534728108	7.997318853	8.019611541	7.781175684	8.068046403	7.812720072	7.955163683	7.875140447	7.842484278	7.939256865	7.958958241	8.013153801	8.038603827	7.860941206	7.885882314	7.754698641	8.162638958	8.01842714	8.280293272	7.671633054	7.739605661	7.788366117	7.853104064	7.476679973	7.598860696	7.928477645	7.867103801	7.894452787	8.402252058	7.640682095	8.045337053	8.405466943	8.155506837	7.990384966
ARFRP1	8.397163648	8.890185006	8.778057512	8.868768857	8.531441894	8.602552469	8.547669187	8.312838248	8.176951906	8.458882683	8.584249678	8.582698877	8.678607469	8.882053844	8.617900978	8.370162032	8.551063706	8.666919708	8.455713747	8.741872035	8.422446069	8.631000033	8.848137282	8.554112214	8.487114707	8.988371938	8.438506746	8.556576748	8.483507533	8.775573845	8.751783416	8.746895199	8.609965168	9.01209033	8.68635162	8.814924148	8.6410567
ARG1	8.150229129	7.468336479	7.295756119	7.743556991	7.388976887	8.512229616	7.691224788	8.64561978	8.808587179	9.117524177	8.754040739	7.887070497	8.853417216	7.410010173	7.866518699	8.331518959	7.746639502	8.016950692	7.594592762	7.987576151	8.24929346	7.598566863	8.153536235	7.363662532	8.693119812	7.310375979	8.688531443	8.201651709	8.829316808	8.613547061	9.488363547	8.202063987	8.013695222	7.761702951	7.532493686	8.7372146	9.067372258
ARG2	7.529935271	7.657993307	7.563265633	7.675879271	7.622764168	7.628678781	7.642498269	7.639790371	7.630294009	7.437042342	7.625833995	7.596266938	7.828602001	7.557113162	7.577194386	7.600957914	7.53011936	7.743816709	7.649196633	7.548030748	7.740791213	7.534332897	7.530936379	7.413477525	7.76637603	7.510775636	7.959043671	7.598860696	7.423273263	7.654071778	7.751286725	7.481447831	7.969033646	7.636447317	7.698567949	7.544512138	7.509148611
ARG99	7.153820888	7.242786489	7.35126853	7.397698891	7.242642227	7.189917077	7.254560186	7.351741549	7.287554113	7.270783111	7.38622616	7.240809421	7.381607622	7.357853125	7.31519514	7.216352633	7.30360322	7.328500471	7.195190304	7.305110243	7.207926752	7.413975164	7.402901615	7.148262641	7.450051407	7.355362457	7.414730032	7.261545668	7.18479257	7.351089846	7.188151482	7.307428729	7.319997319	7.353743812	7.302983659	7.346748098	7.210089294
ARGFX	7.261288604	7.381902633	7.24914559	7.250857147	7.222540018	7.263171324	7.26065911	7.21370602	7.18317196	7.251890448	7.294062778	7.160106135	7.219032088	7.223373837	7.200207986	7.228107506	7.28260491	7.223411656	7.217562777	7.374562686	7.311066231	7.311401702	7.212640927	7.162841949	7.230851939	7.254701867	7.275063562	7.070749049	7.326809104	7.276273918	7.266943302	7.23390621	7.328835045	7.288993662	7.284470264	7.270178192	7.284379568
ARGFXP2	7.323057525	7.250354387	7.280408636	7.26111349	7.41482146	7.161160806	7.352962799	7.268940529	7.263357831	7.344907193	7.430543781	7.201165635	7.238911824	7.244561654	7.161639743	7.335904541	7.42834201	7.24557349	7.207434004	7.235948032	7.30332189	7.368831168	7.387966764	7.253265643	7.359492235	7.308238621	7.290586159	7.225770419	7.316047968	7.379339487	7.210651494	7.276560482	7.24059186	7.310050134	7.351421989	7.350767026	7.325644292
ARHGAP1	12.23330225	12.14130724	12.28013506	12.14993139	11.97388177	12.06662394	12.10004503	12.18045651	12.0609888	12.20994397	11.32966734	12.18337854	12.13793375	12.11960356	12.08643578	12.22820421	12.2543092	12.15436127	12.07460683	12.20166597	12.2189507	12.32222867	12.26812379	12.25001693	12.01921408	12.27322216	12.23963161	11.98701255	12.17055633	12.03021327	11.93488896	12.28853946	12.22944476	12.17947283	12.06448472	12.17467208	12.05162083
ARHGAP10	8.653851713	8.941814397	9.036234201	9.249816247	8.803279946	8.876409343	8.739734076	8.54235214	8.805255886	8.909217887	8.990118229	8.896604035	8.777634689	9.246382847	8.842610969	8.789629953	8.680145831	8.93480052	8.942305812	8.843010338	8.770872997	8.747954844	9.032379935	8.754995002	8.71228994	9.171274653	8.654047114	8.772447083	8.63768149	8.854843939	9.028724592	8.946631816	8.832815424	9.084444397	8.756337346	8.787666777	8.814721643
ARHGAP11A	7.72476010033333	7.815021404	7.64087494666667	7.53913191733333	7.751368418	7.768492677	7.779417739	7.75427928133333	7.59009868666667	7.69196013866667	7.76117032733333	7.81219447566667	7.87602055933333	7.755642443	7.760385012	7.61897984533333	7.57866832866667	7.58933892033333	7.810581558	7.72188455633333	7.80802461133333	7.80505925433333	7.82515239133333	7.77311876533333	7.87110024433333	7.73105617833333	7.87708653366667	7.90778436266667	7.80763304566667	7.92086391833333	7.95453464366667	7.74559371333333	7.76338899766667	7.764645217	7.73095326866667	7.75612501433333	7.761205349
ARHGAP12	7.54198407	7.763736056	7.732714049	7.612702137	7.500681199	7.533673513	7.61292823	7.50232941	7.643132371	7.553818705	7.606401429	7.695408138	7.498081138	7.72440436	7.465149754	7.599841426	7.715836538	7.622568392	7.593005987	7.890452548	7.562516198	7.463826296	8.039989028	7.818623987	7.543731633	7.782913444	7.559057357	7.515427012	7.695792674	7.931238924	7.853712611	7.974513592	7.631629551	7.907985521	7.548241754	7.358805412	7.686719898
ARHGAP15	12.29556766	11.67577852	11.82656576	11.95458707	12.40028458	12.32994522	12.46034468	12.42566325	12.28708711	12.33842455	12.41249809	12.2966723	12.06392695	12.21052254	12.34074251	12.42732531	12.29004895	12.01290439	12.33367118	12.06852593	11.94554702	11.84685863	11.69527209	12.24286943	12.23300626	11.9699807	12.39181194	12.71890012	11.98119457	12.08674654	12.31451741	11.82726948	12.03669323	11.78014695	12.34415021	12.19275689	12.17918604
ARHGAP17	9.08059736433333	8.97787165966667	9.254766786	9.42968096866667	9.11059342433333	9.13069418133333	9.216843011	9.202334161	9.135392371	9.01212647033333	8.817622868	9.05470047966667	8.932576802	9.08765919766667	9.030861607	9.20247269333333	9.37970433933333	9.32268598866667	9.420630443	9.24317953933333	9.198961715	9.13766344366667	9.211788797	9.102565977	9.36448277733333	9.114099216	9.12763118966667	9.17056760866667	9.20409058733333	9.11487398333333	8.88015977566667	9.22948294333333	9.43704455733334	9.21317184433333	9.236184222	9.080384474	9.16446581866666
ARHGAP18	7.101080496	7.127609792	7.167351188	7.066490261	7.268548842	7.294556255	7.13879341	7.178777927	7.259821314	7.152233785	7.20783604	7.158117161	7.260883189	7.117989419	7.23982963	7.365424003	7.255158032	7.169492751	7.346953277	7.229336458	7.186516687	7.263568014	7.178348329	7.22347419	7.139131456	7.220146884	7.30422156	7.273925645	7.142417818	7.308078696	7.262451741	7.144311669	7.163652082	7.297444099	7.163072155	7.219206896	7.145838302
ARHGAP19	10.11853452	9.545526136	9.513348403	9.459260107	9.750740245	9.803370735	9.790177423	9.961277359	10.09208687	10.12579018	10.18676326	9.915728332	10.20848653	9.720757074	10.25875383	10.13602036	10.07358382	9.919270684	9.961940888	10.19841897	9.731027848	9.640692736	9.475943779	10.12988122	9.94224607	9.703713373	10.16980696	10.14098325	10.30199188	9.899034791	9.731762311	9.87961988	9.844087367	9.635973192	9.60302424	9.964646216	10.05370504
ARHGAP20	7.192983201	7.227607528	7.259395942	7.314627101	7.208411767	7.260098479	7.146671936	7.114523307	7.19729835	7.107240114	7.322982346	7.339422886	7.214012268	7.237512926	7.179924047	7.235361794	7.237718301	7.173830011	7.189031922	7.195936166	7.205802663	7.177562497	7.233410117	7.13032265	7.183190696	7.289000242	7.310079646	7.202192429	7.169253537	7.128992155	7.188151482	7.379178984	7.188857336	7.131942897	7.123193086	7.204812243	7.118748345
ARHGAP21	9.172492186	8.652984349	8.84413841	9.420751767	8.75978787	8.869602302	9.127465257	8.893932108	9.555985987	9.079459063	9.318404211	8.934543411	9.312873702	8.721928517	9.036885214	9.98736329	9.591597091	9.504550302	9.16828928	8.879089205	8.854461098	9.125111731	8.35671062	9.167826121	9.437061837	8.698933842	9.093061271	9.431666351	8.971477972	8.786729987	8.884321732	8.729721321	9.789127559	8.82308196	8.77682833	8.665656825	8.8005833
ARHGAP22	7.784740604	7.732246652	7.848014047	7.686967475	7.636811894	7.697730804	7.664089334	7.531382846	7.561358619	7.682265362	7.486399188	7.758202753	7.702453291	7.387402159	7.518026701	7.78655841	7.805049469	7.804106299	7.877938303	7.562863156	7.568008807	7.40985632	7.629843771	7.514342472	7.411304395	7.650408476	7.460655813	7.3210098	7.525416117	7.886989501	7.582910235	7.543524234	7.51308091	7.846201667	7.781669864	7.546606144	7.402270695
ARHGAP24	8.1797928735	7.9510657955	7.94235285725	7.832759993	8.05081713125	8.09401099425	8.010781579	8.216050017	7.883857038	8.14248774625	8.1464762415	8.131796108	8.229310365	8.06766886875	8.077433952	8.10146526325	8.22354480825	8.0611497105	8.02517464975	8.17301636775	8.00867283475	8.0370561175	8.00609033075	8.2762376965	8.0244652955	8.0647731815	8.0976971735	8.075968118	8.056380541	7.957821522	8.01808631825	8.248561797	8.2346792785	8.02390042225	8.35943041675	8.241260724	8.060954526
ARHGAP25	9.34520716566667	9.17936630433333	9.31051387533333	9.179935473	9.280112171	9.33219241433333	9.36817210833333	9.52098965633333	9.502896866	9.50371666266667	9.045693355	9.349966217	9.31052447333333	9.18005027866667	9.45979985366667	9.46873723966667	9.37440273733333	9.45884093133333	9.35856364933333	9.36964168666667	9.430537791	9.40064430166667	9.249307681	9.463769364	9.31281255233333	9.346980248	9.40443716533333	9.36655684	9.44782490766667	9.24488238533333	9.11450288233333	9.367772549	9.37402673733333	9.24287133233333	9.35325325866667	9.298623794	9.31399359233333
ARHGAP26	8.686133466	9.590986066	9.213504412	8.91446576	9.044942609	9.057633115	8.52363426	8.781159217	8.781222762	9.431742521	9.298878876	9.445549585	9.666902104	9.427415637	9.249135335	8.839685722	8.529619418	8.707596574	8.548547639	9.087881987	9.078793702	8.865849242	9.313109658	8.781918096	8.561787166	9.531508579	8.823318527	8.619178311	9.023091737	9.38740783	9.212383066	9.326610868	8.747908916	9.008777299	9.027680813	9.361781374	8.626320953
ARHGAP27	8.683714252	8.45771268	7.923432456	7.758733467	8.536930303	8.642344207	8.235474984	8.520738251	8.622935387	8.998876993	8.598105446	9.171460245	8.363789971	8.425430699	8.836063505	8.336307914	8.529619418	8.614742445	8.44564484	8.412804744	8.388900115	8.374802502	8.522720406	8.716311645	8.213220818	8.39463568	8.510433796	8.413940229	8.509314639	8.374016777	8.486583608	8.283518459	8.112995325	8.441559843	8.31990624	8.413747027	8.249760075
ARHGAP28	7.17353907166667	7.17629646366667	7.17558583266667	7.09966387	7.23445172166667	7.158818146	7.22810891833333	7.25867798966667	7.11827999	7.15127725333333	7.23960316666667	7.16193720366667	7.25545188433333	7.20823655733333	7.17356505033333	7.23050814066667	7.22357223766667	7.22905086266667	7.11598431833333	7.20795923	7.16972073133333	7.177310951	7.242700622	7.17576531533333	7.24183188233333	7.20686690166667	7.17400706866667	7.09966763	7.16736008233333	7.184441177	7.239776031	7.23715193566667	7.15159791366667	7.21934714333333	7.19639169333333	7.18837750433333	7.18163724966667
ARHGAP29	7.102937528	7.159903298	7.080703419	7.192511487	7.119509437	7.047913039	7.05500536	7.124112398	7.098844517	7.117627103	7.103691917	7.003407519	7.058024531	6.936558085	7.177651427	7.096277305	7.137562244	7.130658699	6.960409971	7.092349381	7.005920277	7.013432005	7.170457971	7.080683708	7.111718979	7.083089599	7.137942999	7.045489189	7.069287876	7.126454086	7.184140066	7.087084683	7.134547347	7.001749184	7.038378049	7.081086836	7.040915846
ARHGAP30	12.47564567	12.25813829	12.3562555366667	11.77377857	12.0713396466667	12.1043405333333	12.0057969366667	12.4396127166667	12.0461529133333	12.51788204	11.76177623	12.34101106	12.3046906866667	12.1167530266667	12.1228097166667	12.0045099633333	12.1365412266667	12.27559439	12.14782706	12.19995335	12.39791566	12.39873553	12.1701813333333	12.21515814	12.1413481433333	12.2339265833333	12.1820253433333	11.6025043733333	12.4418833	12.1389020633333	12.0099935266667	12.13055756	12.0967313033333	12.0605410233333	12.24924211	12.2178638566667	12.1569509966667
ARHGAP4	12.26264839	12.868151	11.54665338	12.86895673	12.47646635	12.24015294	12.17215689	11.99385862	12.14036008	12.46352993	12.35999026	12.02145202	12.44880935	12.80888336	11.8287288	10.96084572	12.03927841	12.35870838	12.02497342	12.29389526	12.21664747	12.30127169	12.5790601	11.02002802	12.01435739	12.53934588	11.94960993	12.09580274	12.15607593	12.33849381	12.55717101	12.58047791	12.1545581	12.59123296	12.33248703	12.25201842	12.35261595
ARHGAP5	7.330023965	7.497364473	7.767469022	7.956236059	7.687111393	7.511503683	7.604213063	7.474759402	7.447367705	7.498733401	7.831594614	7.591921117	7.795021049	7.754158982	7.518026701	7.717142197	7.547629803	7.508251451	7.341397197	7.596874526	7.591850068	7.744769374	7.886662092	7.617018659	7.623974554	7.584300994	7.738268512	7.621458466	7.292584609	7.630463596	7.557883029	7.89383165	7.876768836	7.749293429	7.425179563	7.697423417	7.837963887
ARHGAP6	7.2854770255	7.23004385075	7.2510526125	7.2412341275	7.2020291665	7.232206705	7.24464811425	7.1988451375	7.221684824	7.25444635425	7.23176525975	7.25724389025	7.30251170675	7.2195988105	7.25245473	7.21109116475	7.237614079	7.26977093325	7.2140828375	7.230477963	7.23573451225	7.296249738	7.2186689755	7.2449202875	7.24422341125	7.3751117025	7.22875900375	7.278164622	7.25010972875	7.2701027295	7.22535149	7.232315516	7.21396884275	7.2119495645	7.2289365515	7.24163826525	7.21883068925
ARHGAP8	7.23342000066667	7.24040331233333	7.253454966	7.35215106666667	7.19957989866667	7.23129476633333	7.24776446766667	7.29237952033333	7.23857464666667	7.23850249833333	7.29511828433333	7.250858185	7.27933752033333	7.278014726	7.23451237733333	7.28420576233333	7.29934354233333	7.294139386	7.33700872733333	7.252167805	7.23088043033333	7.24094587333333	7.33995345466667	7.35379110133333	7.27998090766667	7.27655820833333	7.25153615033333	7.26060565066667	7.29726437666667	7.24487963966667	7.40164836333333	7.33411403966667	7.30688952266667	7.311308253	7.268321795	7.30825703433333	7.37585126
ARHGAP9	12.96451438	13.252236105	12.78432789	12.73288056	13.06323919	13.100216705	12.81398558	13.22220874	13.086681025	13.47656247	13.065829015	13.387772405	13.39720726	12.81186149	13.38179868	13.18406422	12.891156275	13.297225375	12.78140239	13.166547305	13.19906093	12.987765715	12.923961785	13.152481115	12.73872607	13.08911792	12.86947971	12.914924035	13.272920385	13.039070005	12.999751225	13.13667875	12.950705035	12.72064809	12.987878045	12.999774305	12.866226075
ARHGDIA	12.13235255	12.57766728	12.83788228	12.72104638	12.49597881	12.66128198	12.50388956	12.32707106	12.11437709	12.3254354	11.93334786	12.66317244	12.53093896	12.66227015	12.45848359	12.12082198	12.15226365	12.50335821	12.26964145	12.5181813	12.31426807	12.55819273	12.88342329	12.33969391	12.20072565	12.67628278	12.10887865	12.29424194	12.3589623	12.58981595	12.35586626	12.55054297	12.35593897	12.82456435	12.54426182	12.44074594	12.20468276
ARHGDIB	15.59055966	15.64705232	15.77523832	15.57549704	15.68539316	15.59475813	15.57022292	15.66815229	15.63104596	15.45139013	15.57622666	15.43653813	15.66875937	15.60803949	15.70268244	15.54538806	15.65704463	15.77544322	15.6979138	15.67216586	15.61149323	15.83556525	15.75633387	15.58368983	15.75426689	15.72320562	15.71373022	15.69695293	15.689288	15.53154742	15.71185961	15.76253913	15.5533286	15.69361126	15.47861046	15.66229034	15.64543297
ARHGDIG	7.300963246	7.299197881	7.222721961	7.258846901	7.293549061	7.135144118	7.219026868	7.209588112	7.22254767	7.292297485	7.182130938	7.084608034	7.206445926	7.270288594	7.182192933	7.173823072	7.25188079	7.185423087	7.157873918	7.229336458	7.175673437	7.186332516	7.212640927	7.13195916	7.42424552	7.1852887	7.115273937	7.261545668	7.44545944	7.217117355	7.095985058	7.154195142	7.191132159	7.192392638	7.216110321	7.255972577	7.172832241
ARHGEF1	9.32354379633333	9.62374338733333	9.682404868	9.439970982	9.49885863933333	9.41210133066667	9.46950567833333	9.470637759	9.24906092566667	9.70658000166667	9.37089655533333	9.68675416433334	9.61350172533333	9.622094056	9.72011307266667	9.14540200333333	9.32379469166667	9.85792200633333	9.28770178966667	9.52385826866667	9.46403250433333	9.57477379966667	9.69467563533333	9.50654286366667	9.27601982133333	9.574764588	9.24251580433333	9.109507929	9.563563158	9.57508072333333	9.49519629866667	9.686532452	9.34531139733333	9.65304972233333	9.63404474666667	9.55896440933333	9.471616155
ARHGEF10	8.084475229	7.709961742	7.637550758	7.938463315	8.161023767	7.520803011	7.633440341	7.956144225	8.124288776	7.588841644	7.462528588	7.443901998	7.37934128	7.387402159	7.968002291	7.512459275	8.045827824	7.617830778	7.619777615	7.943479447	7.446381637	7.744769374	7.339818118	7.591371143	8.130105111	7.467324764	8.074687698	7.969819467	7.801227247	7.357746134	7.24475861	8.179731247	7.718289819	7.56066079	7.779552222	7.584497542	8.150935676
ARHGEF10L	7.70112684666667	7.930501874	7.78870082166667	7.738886944	7.721290684	7.77148476733333	7.85921674766667	7.70269539533333	7.679569804	7.68399923866667	7.81885688833333	7.76124598133333	7.93320737033333	7.727320941	7.76464220466667	7.77330692	7.816097819	7.82505717333333	7.79270989166667	7.83154870533333	7.87671497433333	7.92242592966667	7.96409635533333	7.73253654266667	7.79615275166667	7.843166416	7.762711986	7.65623840766667	7.669774839	7.79127544933333	7.844677452	7.75277642	7.659596601	7.966796385	7.84761801766667	7.85695971966667	7.93371542166667
ARHGEF11	8.17523250933333	8.49548987366667	8.19614624633333	8.209354207	8.15359412366667	8.36152482533333	8.19040786433333	8.23480094666667	8.201824981	8.647647741	8.17578021166667	8.52302057233333	8.57997157166667	8.379093749	8.367961529	8.23406974066667	8.17006883566667	8.53091731933333	8.10376590166667	8.45449603066667	8.485690761	8.329115825	8.43196453166667	8.374800366	8.19069956733333	8.49920680633333	8.39997433966667	8.075157162	8.508534201	8.44264294966667	8.22926064533333	8.51286694433333	8.27746697933333	8.257755132	8.237988426	8.382830454	8.21177049066667
ARHGEF12	7.563621001	7.28423108	7.234002087	7.579921785	7.29473217	7.331324285	7.422691001	7.259918083	7.544425922	7.36381734	8.250291828	7.39831942	7.559990006	7.441499268	7.353137373	7.789779925	7.489379996	7.586156172	7.60408181	7.207132887	7.249587025	7.315522122	7.196347318	7.25014528	7.485903978	7.220146884	7.306173324	7.499612668	7.216391203	7.207073942	7.25355082	7.28226785	7.503159969	7.35995872	7.237945971	7.324638553	7.568706412
ARHGEF15	7.629596498	7.625880412	7.774841786	7.563144953	7.697298812	7.910913857	7.719327645	7.50623211	7.744981792	7.792799157	7.831594614	7.717461046	7.844099325	7.837802971	7.697614222	7.628820998	7.752752415	7.778663634	7.925208096	7.951552451	7.735291571	7.878176348	8.18117527	7.955525024	7.842201535	8.079000972	7.722572422	7.690677567	8.085181114	7.733886893	7.703615361	8.232686309	7.891579724	7.870982103	7.772133607	7.873689169	7.765924269
ARHGEF16	7.537615016	7.400249378	8.030536938	7.585861921	7.862467757	7.530589438	7.578804069	7.446098009	7.693721055	7.719251138	7.787361597	7.549500731	7.792438972	7.722270195	7.612573751	7.753093956	7.751734711	7.638329536	7.846985314	7.596874526	7.768238003	7.898679487	7.725713495	7.687580633	7.721595484	7.792958622	7.819556341	7.563725749	7.980877649	7.813531476	7.853712611	8.251988853	7.617420165	7.771639395	7.776374106	7.942123168	7.650202214
ARHGEF17	7.439309114	7.615142506	7.618946038	7.573991287	7.333985839	7.514089536	7.540428793	7.535857661	7.446822752	7.591242928	7.547669212	7.330997996	7.516868026	7.568133279	7.474341844	7.382215899	7.392671468	7.686826712	7.649196633	7.554383281	7.356608568	7.50193783	7.412987373	7.579289518	7.533786724	7.353212645	7.583178847	7.305431007	7.372527965	7.383441028	7.627700545	7.446022516	7.651034242	7.35995872	7.436196946	7.393004475	7.373213264
ARHGEF18	13.38107862	12.82314472	13.18993331	13.35873431	13.48548681	13.49666907	13.54670802	13.3503729	13.22787046	13.34474695	12.61299632	13.31429061	12.828628	13.1375683	13.22008379	13.22666311	13.51857151	13.3133186	13.06653741	13.18149323	13.16371851	13.22420135	13.02016304	13.10609742	13.04922401	13.07135222	13.0656738	13.10091252	13.08181189	12.91051905	13.00500458	13.27523662	13.5537775	12.93915971	13.18070744	13.11074887	13.05428743
ARHGEF19	9.185986365	9.366913501	9.334392969	9.430202798	9.210364075	9.075233886	8.905280586	8.718605584	8.724301889	8.631583672	8.921322884	8.848770472	8.984912656	9.124114638	9.048652162	8.564465296	8.559807143	8.614742445	8.493544693	8.817964955	8.688866014	8.822798905	9.386039401	8.957077742	8.707521629	9.310658523	8.943193471	8.804064807	8.820782097	8.819599533	8.849455614	9.230923543	8.711061652	9.296885173	8.999604922	9.367212342	9.216945263
ARHGEF2	13.46459765	13.56916457	13.52892775	13.70524257	13.52994862	13.62696399	13.51942924	13.591424	13.58811638	13.69479899	13.4671983	13.65274229	13.7246971	13.64834393	13.57998529	13.51953245	13.65562476	13.70210522	13.47647324	13.62733599	13.65409215	13.77321008	13.68348487	13.64104569	13.54689648	13.7264402	13.54702782	13.49839907	13.6350948	13.48515534	13.43561466	13.61588145	13.46453796	13.62850235	13.63401205	13.63848528	13.53758568
ARHGEF3	12.10859569	10.52627552	11.58718543	12.08112342	11.88560738	12.04372714	12.46476458	12.25613735	12.48548372	11.8585675	11.47546712	11.64002386	11.22615242	11.48774484	11.98940474	12.81917981	12.95027637	12.42859845	12.58510289	11.83756147	11.8085348	12.26630053	11.3130337	12.03375068	12.69735207	11.05837928	12.4875764	12.77246415	12.29060828	11.52283462	11.264856	11.34537529	12.61145753	11.37255348	11.79961364	11.36247541	12.22853587
ARHGEF4	7.375152196	7.418941396	7.4008643475	7.312226931	7.5204173635	7.429607062	7.403519747	7.4317373075	7.468755939	7.4441295445	7.4703620645	7.402358207	7.426669132	7.662713396	7.478006179	7.3312446605	7.3631105575	7.3742192125	7.453951494	7.429746762	7.2753050035	7.31118724	7.434168871	7.341781288	7.424241436	7.3365480825	7.394794563	7.3239928435	7.310691515	7.4593884785	7.5486338125	7.452856455	7.289693417	7.3925909965	7.4597049325	7.3841671685	7.3956320645
ARHGEF5	7.6121099	7.238997121	7.379207892	7.312511544	7.571218245	7.528017029	7.531927174	7.391765484	7.586770235	7.358061927	7.333253596	7.497313069	7.365724916	7.466120045	7.521639688	7.412732144	7.335811205	7.426152721	7.399636804	7.455741137	7.380741992	7.36678427	7.390439869	7.431541984	7.538765164	7.400822924	7.42269977	7.402226075	7.452122948	7.439913211	7.522055685	7.493561276	7.569884086	7.370315915	7.416188181	7.437468406	7.391882197
ARHGEF6	12.60752823	11.9632167	12.42756835	12.35515898	12.81906672	12.60302363	12.8245296	12.44458616	12.54094473	12.79034041	12.55786594	12.29948637	12.28797497	12.52131619	12.46508225	12.88424994	12.87818993	12.65513112	12.98865443	12.44069707	12.72631044	12.47265675	12.21702322	12.67251657	12.78735715	12.24660864	12.65409523	12.762713	12.60464377	12.62162497	12.53688317	12.35306388	12.86172614	12.20592834	12.62159054	12.38218041	12.65003269
ARHGEF7	8.435751995	8.273915217	8.50899453733333	8.45434494733333	8.648402149	8.44132614	8.464342858	8.379750954	8.47318378766667	8.454781007	8.38149603633333	8.44735245433333	8.46368353833333	8.41906846533333	8.42760544733333	8.578594978	8.63540684533333	8.475444423	8.42206119966667	8.45733908366667	8.47385153066667	8.48141671433333	8.37721528733333	8.53755248133333	8.412205717	8.49269565066667	8.37072608566667	8.474842931	8.435123321	8.48620450366667	8.43503787	8.53471004233333	8.56780504333334	8.44148172766667	8.566193739	8.47096537066667	8.454726518
ARHGEF9	7.660408333	7.643740275	7.503606748	7.534728108	7.600477567	7.706403385	7.603753478	7.544136536	7.591817513	7.67993705	7.573195083	7.506336487	7.547898161	7.687970672	7.537855329	7.520314986	7.762904805	7.562324453	7.594592762	7.545914733	7.687523909	7.543076076	7.533766522	7.65613242	7.623974554	7.577057888	7.575141246	7.513850751	7.678608032	7.466507359	7.544052031	7.584957774	7.555869413	7.636447317	7.477656313	7.523646812	7.545235402
ARID1A	9.4591775185	8.9196723625	9.3301675795	9.361097309	9.323811834	9.381697315	9.540315992	9.6266644675	9.532651731	9.4431698125	9.2124380345	9.283982777	9.3189972525	9.3238585595	9.4345936665	9.7250555815	9.981594148	9.764162087	9.185059739	9.481009466	9.4119576455	9.624702894	9.0944470505	9.6523411255	9.6266128725	9.218938048	9.564990094	9.559076527	9.5628962815	9.163203209	9.0684656855	9.37617654	9.6369122125	9.226231956	9.519333474	9.380743901	9.3878226595
ARID1B	7.29035573	7.416541237	7.3962906045	7.2708839335	7.3146415935	7.298307076	7.202294182	7.358664252	7.349517898	7.3050471175	7.313658187	7.3343547465	7.3220504985	7.3113243115	7.309091613	7.2210346465	7.258531727	7.334847182	7.294268778	7.240189107	7.2272361975	7.277185151	7.274336999	7.274234913	7.275258304	7.2525370405	7.3237909035	7.2873764275	7.2513028065	7.3516159295	7.2503840065	7.313528705	7.3013454895	7.2707900095	7.284566703	7.2335443555	7.2678240945
ARID2	7.856443576	7.172758111	7.572895084	7.508531766	7.830506106	7.890412217	7.977275203	8.069865393	8.369284861	7.924923859	7.708427314	7.766256224	7.422369306	7.528381009	7.856903496	8.296716858	8.249295021	7.887313027	7.962283753	7.775670242	7.645185785	7.873609072	7.516880248	7.805575816	7.850666647	7.550715945	8.01950347	8.127063406	8.30060823	7.546132387	7.867351908	7.595472041	8.197002121	7.378605818	7.669658213	7.643999145	7.76379238
ARID3A	11.92427558	12.1183711	11.9817247	12.03224438	11.94082396	12.098093	11.76766828	12.21435468	12.01998792	12.57287084	11.48661751	12.48986339	12.53441983	12.18353237	12.21505689	12.1055285	12.05688835	12.64687365	11.78255219	12.49825356	12.57232727	12.23132761	12.11187316	12.3119381	11.88570093	12.37023703	12.24182259	11.98419605	12.26908155	12.54349149	12.32619517	12.19076081	12.08006401	12.07801368	12.17628937	12.18915743	12.06682569
[truncated: 17,752 more rows]
