# Supplementary material for: Autophagy-related gene model as a novel risk factor for schizophrenia
Source: Transl Psychiatry. 2024 Feb 13;14:94. doi: 10.1038/s41398-024-02767-5 (PMC10864401; doi:10.1038/s41398-024-02767-5)
Supplement: Supplementary file 3 — Supplementary documents S3 [file 41398_2024_2767_MOESM3_ESM.xlsx]

## Sheet: Annotation
hits	Gene ID	Type	Tax ID	Homologene Gene ID	Homologene Gene Tax ID	Gene Symbol	Description	Protein Functions (ChatGPT)	Disease & Drugs (ChatGPT)	Biological Process (GO)	Kinase Class (UniProt)	Protein Function (Protein Atlas)	Subcellular Location (Protein Atlas)	Drug (DrugBank)	Canonical Pathways	Hallmark Gene Sets	hsa04140 Autophagy - animal	GO:0010506 regulation of autophagy	GO:0062197 cellular response to chemical	hsa05417 Lipid and atherosclerosis	hsa05131 Shigellosis	GO:0071453 cellular response to oxygen le	GO:0071496 cellular response to external	GO:0010942 positive regulation of cell de	WP1772 Apoptosis modulation and signa	hsa04137 Mitophagy - animal	WP3611 Photodynamic therapy-induced A	GO:2001233 regulation of apoptotic signal	hsa05215 Prostate cancer	hsa04211 Longevity regulating pathway	GO:2000377 regulation of reactive oxygen	WP4925 Unfolded protein response	WP5087 Malignant pleural mesothelioma	R-HSA-449147 Signaling by Interleukins	hsa04068 FoxO signaling pathway	GO:0071417 cellular response to organonit
VAMP7	6845	symbol	H. sapiens	6845	H. sapiens	VAMP7	vesicle associated membrane protein 7	VAMP7 is a gene that encodes a transmembrane protein belonging to the SNARE family. This protein is involved in the fusion of transport vesicles to their target membranes and is found in late endosomes and lysosomes. The gene has multiple transcript variants due to alternate splicing.	Research has shown that VAMP7 plays a role in various diseases, including cancer, neurodegenerative disorders, and infectious diseases. In cancer, VAMP7 has been found to be overexpressed in several types of tumors, including breast, lung, and pancreatic cancer, and is associated with tumor growth and metastasis. Targeting VAMP7 has been explored as a potential therapeutic strategy for cancer tre…	GO:0002278 eosinophil activation involved in immune response;GO:0043307 eosinophil activation;GO:0043308 eosinophil degranulation		Predicted intracellular proteins	Vesicles (Supported)			(M5910)HALLMARK PROTEIN SECRETION	0	0	0	0	0	0	0	0	0	0	0	0	0	0	0	0	0	1	0	0
LAMP1	3916	symbol	H. sapiens	3916	H. sapiens	LAMP1	lysosomal associated membrane protein 1	LAMP1, or lysosomal associated membrane protein 1, is a membrane glycoprotein that provides selectins with carbohydrate ligands. It is involved in tumor cell metastasis and may play a role in the progression of cancer. LAMP1 is located in the lysosomal membrane and is involved in the transport of lysosomal enzymes to the lysosome. It is also involved in the fusion of lysosomes with other organell…	Danon disease is a rare X-linked dominant disorder caused by mutations in the LAMP2 or LAMP1 genes. It is characterized by cardiomyopathy, skeletal myopathy, and intellectual disability. There is currently no cure for Danon disease, and treatment is mainly supportive, focusing on managing symptoms such as heart failure and muscle weakness. Targeted drug discovery efforts for Danon disease are lim…	GO:0043321 regulation of natural killer cell degranulation;GO:0043323 positive regulation of natural killer cell degranulation;GO:0140507 granzyme-mediated programmed cell death signaling pathway		Transporters; CD markers					1	0	0	0	0	0	0	0	0	0	0	0	0	0	0	0	0	0	0	0
HDAC6	10013	symbol	H. sapiens	10013	H. sapiens	HDAC6	histone deacetylase 6	HDAC6 is a gene that encodes for a protein belonging to the histone deacetylase family. Histones are important for regulating transcription, cell cycle progression, and development. The protein encoded by HDAC6 contains two catalytic domains that function independently of each other. It has histone deacetylase activity and is involved in repressing transcription. Histone acetylation/deacetylation…	HDAC6 has been implicated in various diseases, including cancer, neurodegenerative disorders, and inflammatory diseases. In cancer, HDAC6 inhibitors have shown promise in preclinical studies as potential therapeutic agents. HDAC6 inhibition has also been shown to improve cognitive function in animal models of neurodegenerative diseases such as Alzheimer's and Huntington's disease. Inflammatory di…	GO:0070843 misfolded protein transport;GO:0070844 polyubiquitinated protein transport;GO:0070845 polyubiquitinated misfolded protein transport		ENZYME proteins:Hydrolases; Disease related genes; Enzymes; Human disease related genes:Congenital malformations:Other congenital malformations; Predicted intracellular proteins; FDA approved drug targets:Small molecule drugs	Cytosol;Nucleoplasm (Supported); Additional: Centrosome	Vorinostat; Pracinostat; Romidepsin; Bufexamac	(M30)PID HDAC CLASSII PATHWAY; (M101)PID HDAC CLASSI PATHWAY	(M5893)HALLMARK MITOTIC SPINDLE	1	1	1	1	1	0	0	1	0	0	1	0	1	0	1	1	1	0	0	1
CAPNS1	826	symbol	H. sapiens	826	H. sapiens	CAPNS1	calpain small subunit 1	CAPNS1 is a gene that encodes a small regulatory subunit of calpains, which are calcium-dependent cysteine proteinases found in mammalian cells. Calpains function as heterodimers, consisting of a large catalytic subunit and the small regulatory subunit encoded by CAPNS1. The proteolytic activities of calpains are involved in various cellular functions, including apoptosis, proliferation, migratio…	Mutations in CAPNS1 have been implicated in several neurodegenerative diseases, including myotonic dystrophy, Huntington's disease, and Alzheimer's disease. In myotonic dystrophy, a trinucleotide repeat expansion in the 3' untranslated region of the DMPK gene leads to aberrant splicing of various genes, including CAPNS1, resulting in muscle weakness and wasting. Targeted drug discovery efforts fo…	GO:0016241 regulation of macroautophagy;GO:0010506 regulation of autophagy;GO:0031329 regulation of cellular catabolic process		Predicted intracellular proteins	Cytosol;Nucleoplasm (Approved)	PD150606			0	1	0	0	1	0	0	0	1	0	0	0	0	0	0	0	0	0	0	0
HSP90AB1	3326	symbol	H. sapiens	3326	H. sapiens	HSP90AB1	heat shock protein 90 alpha family class B member 1	HSP90AB1 is a gene that encodes a member of the heat shock protein 90 family. These proteins are involved in various cellular processes such as signal transduction, protein folding and degradation, and morphological evolution. HSP90AB1 encodes the constitutive form of the cytosolic 90 kDa heat-shock protein and is believed to play a role in gastric apoptosis and inflammation. The gene undergoes a…	HSP90AB1 has been implicated in various diseases, including cancer, neurodegenerative disorders, and infectious diseases. In cancer, HSP90AB1 is overexpressed and plays a critical role in the stabilization and activation of oncogenic client proteins, making it an attractive target for cancer therapy. Several HSP90 inhibitors have been developed and are currently in clinical trials for the treatme…	GO:1901389 negative regulation of transforming growth factor beta activation;GO:1905323 telomerase holoenzyme complex assembly;GO:1902949 positive regulation of tau-protein kinase activity		Cancer-related genes:Mutational cancer driver genes; Transporters:Accessory Factors Involved in Transport; Cancer-related genes:Candidate cancer biomarkers; Predicted intracellular proteins; Cancer-related genes:Mutated cancer genes	Cytosol (Supported)	Geldanamycin; 9-Butyl-8-(3,4,5-Trimethoxybenzyl)-9h-Purin-6-Amine; Radicicol; Tanespimycin; SNX-5422; CCT-018159; 8-(6-BROMO-BENZO[1,3]DIOXOL-5-YLSULFANYL)-9-(3-ISOPROPYLAMINO-PROPYL)-ADENINE; 4-{4-[4-(3-AMINOPROPOXY)PHENYL]-1H-PYRAZOL-5-YL}-6-CHLOROBENZENE-1,3-DIOL; (5E)-14-CHLORO-15,17-DIHYDROXY-4,7,8,9,10,11-HEXAHYDRO-2-BENZOXACYCLOPENTADECINE-1,12(3H,13H)-DIONE; (5Z)-12-CHLORO-13,15-DIHYDROXY…	(M237)PID VEGFR1 2 PATHWAY	(M5926)HALLMARK MYC TARGETS V1	1	0	0	1	1	0	0	1	0	0	1	0	1	0	0	1	1	1	1	0
PTEN	5728	symbol	H. sapiens	5728	H. sapiens	PTEN	phosphatase and tensin homolog	PTEN (phosphatase and tensin homolog) is a tumor suppressor gene that is frequently mutated in various cancers. The protein encoded by this gene is a phosphatidylinositol-3,4,5-trisphosphate 3-phosphatase, which contains a tensin-like domain and a catalytic domain similar to that of dual specificity protein tyrosine phosphatases. Unlike most protein tyrosine phosphatases, PTEN preferentially deph…	PTEN mutations have been implicated in a variety of cancers, including prostate, breast, endometrial, and glioblastoma. Loss of PTEN function leads to increased activation of the PI3K/AKT pathway, which promotes cell survival, proliferation, and migration. Therefore, PTEN is an attractive target for cancer therapy. Several drugs targeting the PI3K/AKT pathway have been developed, including PI3K i…	GO:2000808 negative regulation of synaptic vesicle clustering;GO:0051548 negative regulation of keratinocyte migration;GO:1903984 positive regulation of TRAIL-activated apoptotic signaling pathway		ENZYME proteins:Hydrolases; Human disease related genes:Cancers:Cancers of haematopoietic and lymphoid tissues; Disease related genes; Human disease related genes:Cancers:Cancers of eye, brain, and central nervous system; Human disease related genes:Cancers:Cancers of the digestive system; Human disease related genes:Cancers:Cancers of the lung and pleura; Enzymes; Human disease related genes:Can…	Cytosol (Supported); Additional: Nucleoplasm	Phosphatidylethanolamine	(M12771)SA PTEN PATHWAY; (M1315)SIG PIP3 SIGNALING IN B LYMPHOCYTES; (M12)PID RHOA PATHWAY	(M5923)HALLMARK PI3K AKT MTOR SIGNALING; (M5942)HALLMARK UV RESPONSE DN; (M5915)HALLMARK APICAL JUNCTION	1	1	0	0	0	0	0	1	1	0	1	1	1	1	1	0	1	0	1	0
TBK1	29110	symbol	H. sapiens	29110	H. sapiens	TBK1	TANK binding kinase 1	TBK1, or TANK binding kinase 1, is a gene that encodes a protein similar to IKB kinases. This protein can activate the NF-kappa-B (NFKB) complex of proteins in response to certain growth factors by phosphorylating serine residues on IKB proteins, which allows for the activation and nuclear translocation of the NFKB complex. TBK1 is also an important kinase for antiviral innate immunity response.	TBK1 has been implicated in several diseases, including cancer, neurodegenerative disorders, and autoimmune diseases. In cancer, TBK1 has been shown to promote tumor growth and survival by activating the NF-kappa-B pathway. In neurodegenerative disorders such as amyotrophic lateral sclerosis (ALS) and frontotemporal dementia (FTD), mutations in TBK1 have been identified as a cause of disease. In …	GO:0044565 dendritic cell proliferation;GO:1904415 regulation of xenophagy;GO:1904417 positive regulation of xenophagy	yes	Disease related genes; Enzymes; ENZYME proteins:Transferases; Potential drug targets; Kinases; Human disease related genes:Nervous system diseases:Neurodegenerative diseases; RAS pathway related proteins; Predicted intracellular proteins	Nucleoplasm (Enhanced); Additional: Vesicles	Fostamatinib		(M5923)HALLMARK PI3K AKT MTOR SIGNALING; (M5924)HALLMARK MTORC1 SIGNALING	1	1	0	1	1	0	0	1	1	1	0	0	1	0	0	0	0	1	0	0
NRG1	3084	symbol	H. sapiens	3084	H. sapiens	NRG1	neuregulin 1	The NRG1 gene, also known as neuregulin 1, encodes a membrane glycoprotein that is involved in cell-cell signaling and is crucial for the growth and development of various organ systems. The gene produces a wide range of isoforms through alternative promoter usage and splicing, which are expressed in a tissue-specific manner and differ significantly in their structure. Dysregulation of NRG1 has b…	NRG1 dysregulation has been implicated in several diseases, including cancer, schizophrenia, and bipolar disorder. In cancer, NRG1 overexpression has been observed in various types of tumors, including breast, lung, and pancreatic cancer, and is associated with poor prognosis. Targeted drug discovery efforts have focused on developing inhibitors of the NRG1 signaling pathway, such as monoclonal a…	GO:0038129 ERBB3 signaling pathway;GO:0038133 ERBB2-ERBB3 signaling pathway;GO:0038135 ERBB2-ERBB4 signaling pathway		Human disease related genes:Other diseases:Mental and behavioural disorders; Disease related genes; Predicted secreted proteins; Cancer-related genes:Candidate cancer biomarkers; Predicted intracellular proteins	Nucleoplasm (Approved)		(M201)PID ERBB NETWORK PATHWAY; (M33)PID GLYPICAN 1PATHWAY; (M13)PID ERBB4 PATHWAY		0	0	0	1	0	0	0	0	0	0	0	0	1	0	0	0	0	0	0	0
TSC2	7249	symbol	H. sapiens	7249	H. sapiens	TSC2	TSC complex subunit 2	TSC2 is a tumor suppressor gene that encodes the protein tuberin, which interacts with hamartin to form the TSC protein complex. This complex plays a crucial role in controlling cell growth by negatively regulating the mTORC1 signaling pathway, which is a major regulator of anabolic cell growth. Mutations in TSC2 have been linked to the development of tuberous sclerosis and lymphangioleiomyomatos…	TSC2 mutations have been linked to the development of tuberous sclerosis and lymphangioleiomyomatosis, both of which are rare genetic disorders. Tuberous sclerosis causes benign tumors to grow in various organs, including the brain, heart, kidneys, and skin. Lymphangioleiomyomatosis is a lung disease characterized by the abnormal growth of smooth muscle cells in the lungs, which can lead to respi…	GO:1901525 negative regulation of mitophagy;GO:1903147 negative regulation of autophagy of mitochondrion;GO:0043276 anoikis		Disease related genes; Cancer-related genes:Mutational cancer driver genes; Human disease related genes:Congenital malformations:Other congenital malformations; Human disease related genes:Nervous system diseases:Other nervous and sensory system diseases; Human disease related genes:Urinary system diseases:Kidney diseases; Human disease related genes:Cardiovascular diseases:Vascular diseases; Pre…	Cytosol (Enhanced)		(M199)PID P38 MK2 PATHWAY; (M87)PID LKB1 PATHWAY; (M254)PID MYC REPRESS PATHWAY	(M5923)HALLMARK PI3K AKT MTOR SIGNALING; (M5909)HALLMARK MYOGENESIS	1	1	0	0	0	0	0	0	1	0	1	0	1	1	1	0	1	0	1	0
RAB33B	83452	symbol	H. sapiens	83452	H. sapiens	RAB33B	RAB33B, member RAS oncogene family	RAB33B is a small GTP-binding protein belonging to the Rab GTPase family, which plays a role in vesicle transport during protein secretion and endocytosis. It is expressed ubiquitously and is involved in Golgi to endoplasmic reticulum cycling of Golgi enzymes, as well as regulating Golgi homeostasis and intra-Golgi retrograde trafficking. Variants in this gene have been linked to Dyggve-Melchior-…	There are currently no targeted drug discovery efforts specifically for RAB33B, as it is primarily associated with rare genetic disorders. However, understanding the function of RAB33B in vesicle transport and Golgi homeostasis may have implications for drug development in related diseases. For example, drugs targeting other Rab GTPases, such as Rab27a, have been developed for the treatment of im…	GO:1903434 negative regulation of constitutive secretory pathway;GO:1903433 regulation of constitutive secretory pathway;GO:2000156 regulation of retrograde vesicle-mediated transport, Golgi to ER		Human disease related genes:Congenital malformations:Congenital malformations of the musculoskeletal system; Predicted intracellular proteins; Disease related genes					1	0	0	0	0	0	0	0	0	0	0	0	0	0	0	0	0	0	0	0
ATIC	471	symbol	H. sapiens	471	H. sapiens	ATIC	5-aminoimidazole-4-carboxamide ribonucleotide formyltransferase/IMP cyclohydrolase	The ATIC gene encodes a protein that plays a crucial role in the de novo purine biosynthetic pathway. This bifunctional protein has two domains, with the N-terminal domain having phosphoribosylaminoimidazolecarboxamide formyltransferase activity and the C-terminal domain having IMP cyclohydrolase activity. A mutation in this gene can result in AICA-ribosiduria, a rare genetic disorder characteriz…	The ATIC gene has been implicated in various diseases, including cancer and immunodeficiency disorders. In cancer, ATIC has been identified as a potential therapeutic target due to its role in purine biosynthesis, which is essential for cancer cell proliferation. Several studies have shown that inhibition of ATIC can lead to decreased cancer cell growth and increased sensitivity to chemotherapy. …	GO:0046452 dihydrofolate metabolic process;GO:0006189 'de novo' IMP biosynthetic process;GO:0046654 tetrahydrofolate biosynthetic process		ENZYME proteins:Hydrolases; Disease related genes; Enzymes; ENZYME proteins:Transferases; Cancer-related genes; Human disease related genes:Congenital disorders of metabolism:Congenital disorders of nucleotide metabolism; Predicted intracellular proteins; FDA approved drug targets:Small molecule drugs	Cytosol (Approved); Additional: Plasma membrane	Tetrahydrofolic acid; Methotrexate; Pemetrexed; AICA ribonucleotide; Guanosine-5'-Monophosphate; 5-monophosphate-9-beta-D-ribofuranosyl xanthine; Acid yellow 54 free acid; N-[4-([(2-Amino-4-oxo-1,4-dihydropyrido[3,2-d]pyrimidin-6-yl)methyl]{(2E)-3-[4-carbamoyl-1-(5-O-phosphono-beta-D-ribofuranosyl)-1H-imidazol-5-yl]-2-propenoyl}amino)benzoyl]-L-glutamic acid			0	0	1	0	0	0	0	0	0	0	0	0	1	0	0	0	1	1	0	0
DDIT3	1649	symbol	H. sapiens	1649	H. sapiens	DDIT3	DNA damage inducible transcript 3	DDIT3 is a gene that belongs to the CCAAT/enhancer-binding protein (C/EBP) family of transcription factors. It acts as a dominant-negative inhibitor by forming heterodimers with other C/EBP members, preventing their DNA binding activity. The gene is involved in adipogenesis and erythropoiesis, is activated by endoplasmic reticulum stress, and promotes apoptosis. DDIT3 can also be involved in the …	DDIT3 has been implicated in various diseases, including cancer, diabetes, and neurodegenerative disorders. In particular, the fusion of DDIT3 with other genes, such as FUS or EWSR1, has been associated with the development of myxoid liposarcomas and Ewing sarcoma, respectively. Targeted drug discovery efforts have focused on developing inhibitors of DDIT3 to prevent its interaction with other C/…	GO:1990442 intrinsic apoptotic signaling pathway in response to nitrosative stress;GO:2000016 negative regulation of determination of dorsal identity;GO:1904738 vascular associated smooth muscle cell migration		Transcription factors:Basic domains; Disease related genes; Cancer-related genes:Candidate cancer biomarkers; Predicted intracellular proteins; Human disease related genes:Cancers:Cancers of soft tissues and bone	Nucleoplasm (Supported)		(M229)PID P38 ALPHA BETA DOWNSTREAM PATHWAY; (M166)PID ATF2 PATHWAY; (M254)PID MYC REPRESS PATHWAY	(M5923)HALLMARK PI3K AKT MTOR SIGNALING; (M5902)HALLMARK APOPTOSIS; (M5891)HALLMARK HYPOXIA	0	1	1	1	0	0	1	1	1	1	1	1	0	0	0	1	1	0	1	1
CASP1	834	symbol	H. sapiens	834	H. sapiens	CASP1	caspase 1	CASP1, also known as caspase 1, is a gene that encodes a protein belonging to the caspase family of cysteine-aspartic acid proteases. Caspases are involved in the process of cell apoptosis, where they exist as inactive proenzymes that are activated through proteolytic processing. CASP1 was identified for its ability to activate interleukin-1, a cytokine involved in inflammation, septic shock, and…	CASP1 has been implicated in various diseases, including inflammatory disorders such as rheumatoid arthritis, gout, and atherosclerosis. It has also been linked to neurodegenerative diseases such as Alzheimer's and Parkinson's disease. Targeted drug discovery efforts have focused on developing inhibitors of caspase 1 as potential therapeutics for these diseases. One example is VX-765, a small mol…	GO:0140970 AIM2 inflammasome complex assembly;GO:0140447 cytokine precursor processing;GO:0007231 osmosensory signaling pathway		ENZYME proteins:Hydrolases; Enzymes; Cancer-related genes:Candidate cancer biomarkers; Predicted intracellular proteins; Peptidases:Cysteine-type peptidases	Cytosol (Supported); Additional: Nucleoplasm	Acetylsalicylic acid; Minocycline; Pralnacasan; LAX-101; Emricasan; VX-765; 1-METHYL-3-TRIFLUOROMETHYL-1H-THIENO[2,3-C]PYRAZOLE-5-CARBOXYLIC ACID (2-MERCAPTO-ETHYL)-AMIDE; Z-Val-Ala-Asp fluoromethyl ketone; 3-{6-[(8-HYDROXY-QUINOLINE-2-CARBONYL)-AMINO]-2-THIOPHEN-2-YL-HEXANOYLAMINO}-4-OXO-BUTYRI ACID	(M267)PID ANTHRAX PATHWAY; (M110)PID IL1 PATHWAY; (M161)PID IFNG PATHWAY	(M5911)HALLMARK INTERFERON ALPHA RESPONSE; (M5902)HALLMARK APOPTOSIS; (M5913)HALLMARK INTERFERON GAMMA RESPONSE	0	0	1	1	1	0	1	1	1	1	1	0	0	0	1	1	1	1	0	0
BNIP3L	665	symbol	H. sapiens	665	H. sapiens	BNIP3L	BCL2 interacting protein 3 like	BNIP3L is a human gene that encodes a pro-apoptotic protein belonging to the Bcl-2 family. The protein contains the BH3 domain and interacts with Bcl-2. It directly targets mitochondria and induces apoptotic changes, such as the loss of membrane potential and the release of cytochrome c.	BNIP3L has been implicated in various diseases, including cancer, neurodegenerative disorders, and cardiovascular diseases. In cancer, BNIP3L expression has been shown to be downregulated in several types of tumors, including breast, lung, and colon cancer. Targeting BNIP3L has been proposed as a potential therapeutic strategy for cancer treatment. Several studies have identified small molecules …	GO:0035694 mitochondrial protein catabolic process;GO:0097345 mitochondrial outer membrane permeabilization;GO:1902110 positive regulation of mitochondrial membrane permeability involved in apoptotic process		Cancer-related genes:Candidate cancer biomarkers; Transporters:Transporter channels and pores	Mitochondria (Supported); Additional: Nuclear speckles		(M145)PID P53 DOWNSTREAM PATHWAY	(M5902)HALLMARK APOPTOSIS; (M5891)HALLMARK HYPOXIA; (M5945)HALLMARK HEME METABOLISM	1	1	0	0	0	1	0	1	1	1	1	0	0	0	1	0	0	0	0	0
ATG5	9474	symbol	H. sapiens	9474	H. sapiens	ATG5	autophagy related 5	ATG5 is a human gene that encodes a protein involved in various cellular processes, including autophagy, mitochondrial quality control, immune response regulation, lymphocyte development, antigen presentation, adipocyte differentiation, and apoptosis. The protein works with autophagy protein 12 as an E1-like activating enzyme in a ubiquitin-like conjugating system. Different protein isoforms are …	ATG5 has been implicated in various diseases, including cancer, neurodegenerative disorders, and infectious diseases. In cancer, ATG5 has been shown to play a role in tumor growth and survival, making it a potential target for cancer therapy. In neurodegenerative disorders, ATG5 dysfunction has been linked to the accumulation of toxic protein aggregates, such as in Alzheimer's and Parkinson's dis…	GO:1904971 regulation of viral translation;GO:1904973 positive regulation of viral translation;GO:1904093 negative regulation of autophagic cell death		Transporters; Disease related genes; Potential drug targets; Human disease related genes:Nervous system diseases:Neurodegenerative diseases; Predicted intracellular proteins	Centrosome (Approved)				1	1	1	0	1	0	1	0	0	1	0	0	0	1	1	1	1	0	0	0
SIRT1	23411	symbol	H. sapiens	23411	H. sapiens	SIRT1	sirtuin 1	SIRT1, also known as sirtuin 1, is a protein that belongs to the sirtuin family of proteins, which are homologs to the yeast Sir2 protein. Sirtuins are characterized by a sirtuin core domain and are grouped into four classes. The functions of human sirtuins are not yet fully understood, but studies suggest that they may function as intracellular regulatory proteins with mono-ADP-ribosyltransferas…	SIRT1 has been implicated in a variety of diseases, including cancer, neurodegenerative diseases, metabolic disorders, and cardiovascular diseases. In cancer, SIRT1 has been shown to promote tumor growth and survival by regulating various signaling pathways. In neurodegenerative diseases, SIRT1 has been suggested to play a protective role by regulating protein homeostasis and reducing oxidative s…	GO:0051658 maintenance of nucleus location;GO:1900113 negative regulation of histone H3-K9 trimethylation;GO:2000655 negative regulation of cellular response to testosterone stimulus		Enzymes; ENZYME proteins:Transferases; Predicted intracellular proteins	Nucleoplasm (Supported); Additional: Cytosol;Mitochondria;Nucleoli fibrillar center	Resveratrol; Selisistat; Cambinol	(M32)PID HDAC CLASSIII PATHWAY; (M44)PID HIF2PATHWAY; (M136)PID FOXO PATHWAY	(M5951)HALLMARK SPERMATOGENESIS	0	1	1	0	0	1	1	1	0	1	1	1	1	1	1	0	0	1	1	1
ITPR1	3708	symbol	H. sapiens	3708	H. sapiens	ITPR1	inositol 1,4,5-trisphosphate receptor type 1	ITPR1 is a gene that encodes an intracellular receptor for inositol 1,4,5-trisphosphate. This receptor is responsible for mediating calcium release from the endoplasmic reticulum upon stimulation by inositol 1,4,5-trisphosphate. Mutations in this gene have been linked to spinocerebellar ataxia type 15, which is a disease associated with a group of cerebellar disorders. Multiple transcript variant…	Mutations in the ITPR1 gene have been linked to several neurological disorders, including spinocerebellar ataxia type 15 (SCA15) and spinocerebellar ataxia type 29 (SCA29). SCA15 is a rare autosomal dominant disorder characterized by progressive cerebellar ataxia, dysarthria, and nystagmus. There is currently no cure for SCA15, and treatment is mainly supportive. However, research efforts are und…	GO:0050882 voluntary musculoskeletal movement;GO:0007207 phospholipase C-activating G protein-coupled acetylcholine receptor signaling pathway;GO:0042045 epithelial fluid transport		Disease related genes; Potential drug targets; Transporters:Transporter channels and pores; Predicted intracellular proteins; Human disease related genes:Nervous system diseases:Neurodegenerative diseases	Vesicles (Approved)	Caffeine; 1D-myo-inositol 1,4,5-trisphosphate; Glycerin	(M1315)SIG PIP3 SIGNALING IN B LYMPHOCYTES; (M5193)SIG CHEMOTAXIS; (M8626)SIG BCR SIGNALING PATHWAY		1	1	0	1	1	1	0	1	1	0	0	0	1	0	0	1	0	0	0	1
WIPI2	26100	symbol	H. sapiens	26100	H. sapiens	WIPI2	WD repeat domain, phosphoinositide interacting 2	WIPI2 is a human gene that belongs to the WIPI subfamily of WD40 repeat proteins. These proteins play a crucial role in regulating the assembly of multiprotein complexes by providing a platform for reversible protein-protein interactions. WIPI2 has a 7-bladed propeller structure and contains a conserved motif that interacts with phospholipids. This gene is essential for many biological functions …	Mutations in the WIPI2 gene have been associated with several diseases, including cancer and neurodegenerative disorders. In cancer, WIPI2 has been shown to play a role in tumor growth and metastasis, making it a potential target for cancer therapy. Targeted drug discovery efforts have focused on developing small molecule inhibitors of WIPI2, which could potentially block its activity and inhibit…	GO:0061739 protein lipidation involved in autophagosome assembly;GO:0006501 C-terminal protein lipidation;GO:0098792 xenophagy		Predicted intracellular proteins; Human disease related genes:Other diseases:Mental and behavioural disorders; Disease related genes	Cytosol (Approved); Additional: Nucleoplasm				1	0	0	1	1	0	1	0	0	0	0	0	0	0	0	0	0	0	0	0
RB1CC1	9821	symbol	H. sapiens	9821	H. sapiens	RB1CC1	RB1 inducible coiled-coil 1	RB1CC1 is a tumor suppressor gene that plays a crucial role in regulating various cellular processes such as cell growth, proliferation, apoptosis, autophagy, and migration. It interacts with different signaling pathways to coordinate these processes. Additionally, it enhances the expression of the retinoblastoma 1 gene in cancer cells. The gene undergoes alternative splicing, resulting in the pr…	RB1CC1 has been implicated in various types of cancer, including lung, breast, liver, and pancreatic cancer. Studies have shown that RB1CC1 expression is downregulated in cancer cells, and its restoration can inhibit tumor growth and induce apoptosis. Therefore, RB1CC1 is considered a potential therapeutic target for cancer treatment. Several drug discovery efforts have focused on targeting RB1CC…	GO:0061723 glycophagy;GO:0045793 positive regulation of cell size;GO:0030242 autophagy of peroxisome		Predicted intracellular proteins	Cytosol (Supported); Additional: Nuclear membrane		(M121)PID MTOR 4PATHWAY		1	1	0	1	0	0	0	1	1	0	0	1	1	1	0	0	1	0	0	0
PELP1	27043	symbol	H. sapiens	27043	H. sapiens	PELP1	proline, glutamate and leucine rich protein 1	PELP1 is a gene that encodes a transcription factor that plays a role in regulating the expression of genes that respond to estrogen. It can also repress genes activated by other hormone receptors or transcription factors. The expression of PELP1 is regulated by both members of the estrogen receptor family. This gene may be involved in the progression of various types of cancer. Alternative splic…	PELP1 has been implicated in the progression of various types of cancer, including breast, ovarian, and prostate cancer. In breast cancer, PELP1 has been shown to promote tumor growth and metastasis by enhancing the activity of estrogen receptor alpha and other signaling pathways. Targeting PELP1 has emerged as a potential therapeutic strategy for breast cancer, and several small molecule inhibit…	GO:0071391 cellular response to estrogen stimulus;GO:0043627 response to estrogen;GO:0006364 rRNA processing		Predicted intracellular proteins	Nucleoli;Nucleoplasm (Enhanced)		(M213)PID AR NONGENOMIC PATHWAY; (M41)PID ER NONGENOMIC PATHWAY; (M58)PID AR PATHWAY		0	0	0	0	0	0	0	0	0	0	0	0	1	0	0	0	0	0	0	1
ERO1L	30001	gene_synonym	H. sapiens	30001	H. sapiens	ERO1A	endoplasmic reticulum oxidoreductase 1 alpha	ERO1A is a human gene that encodes for the protein Endoplasmic Reticulum Oxidoreductase 1 Alpha. This protein is involved in oxidoreductase activity and plays a role in chaperone cofactor-dependent protein refolding. ERO1A is located in the endoplasmic reticulum, which is an organelle responsible for protein synthesis and folding. The protein's function is essential for maintaining proper protein…	ERO1A has been implicated in various diseases, including cancer, neurodegenerative disorders, and diabetes. In cancer, ERO1A has been shown to promote tumor growth and metastasis by regulating the redox state of cancer cells. Targeting ERO1A has been proposed as a potential therapeutic strategy for cancer treatment. In neurodegenerative disorders, ERO1A has been found to be involved in the accumu…	GO:0022417 protein maturation by protein folding;GO:0018401 peptidyl-proline hydroxylation to 4-hydroxy-L-proline;GO:0034975 protein folding in endoplasmic reticulum		Transporters:Accessory Factors Involved in Transport; Predicted intracellular proteins				(M5922)HALLMARK UNFOLDED PROTEIN RESPONSE; (M5891)HALLMARK HYPOXIA; (M5924)HALLMARK MTORC1 SIGNALING	0	0	1	1	0	1	1	1	0	0	0	0	0	0	0	1	0	0	0	0
ATG3	64422	symbol	H. sapiens	64422	H. sapiens	ATG3	autophagy related 3	ATG3 is a gene that encodes a ubiquitin-like-conjugating enzyme and is involved in autophagy, which is the process of breaking down and recycling cellular components. This gene plays a role in regulating autophagy during cell death. Alternative splicing of the gene results in multiple transcript variants that encode different isoforms. A pseudogene of ATG3 is located on chromosome 20.	ATG3 has been implicated in various diseases, including cancer, neurodegenerative disorders, and infectious diseases. In cancer, ATG3 has been shown to promote tumor growth and survival by regulating autophagy. Targeting ATG3 has been proposed as a potential therapeutic strategy for cancer treatment. In neurodegenerative disorders, ATG3 dysfunction has been linked to the accumulation of toxic pro…	GO:0043653 mitochondrial fragmentation involved in apoptotic process;GO:0044804 autophagy of nucleus;GO:0050765 negative regulation of phagocytosis		Transporters; Predicted intracellular proteins	Cytosol;Plasma membrane (Supported)				1	0	0	0	0	0	0	0	1	0	0	0	0	0	1	0	0	0	0	0
RPS6KB1	6198	symbol	H. sapiens	6198	H. sapiens	RPS6KB1	ribosomal protein S6 kinase B1	RPS6KB1 is a gene that belongs to the ribosomal S6 kinase family of serine/threonine kinases. It is involved in responding to mTOR signaling, which promotes protein synthesis, cell growth, and cell proliferation. The activity of this gene has been linked to human cancer. The gene has alternatively spliced transcript variants, resulting in isoforms with longer or shorter N-termini that may differ …	RPS6KB1 has been implicated in various diseases, including cancer, diabetes, and neurological disorders. In cancer, RPS6KB1 is often overexpressed and hyperactivated, leading to increased cell proliferation and survival. Targeting RPS6KB1 has been explored as a potential therapeutic strategy for cancer, and several drugs have been developed to inhibit its activity. For example, the mTOR inhibitor…	GO:0014878 response to electrical stimulus involved in regulation of muscle adaptation;GO:0048633 positive regulation of skeletal muscle tissue growth;GO:0014732 skeletal muscle atrophy	yes	Kinases:AGC Ser/Thr protein kinases; Enzymes; ENZYME proteins:Transferases; Predicted intracellular proteins	Nucleoplasm (Supported)		(M162)PID RXR VDR PATHWAY; (M125)PID IGF1 PATHWAY; (M143)PID IL2 PI3K PATHWAY		1	0	0	0	1	0	1	0	1	0	0	1	1	1	0	0	1	1	1	1
PEX14	5195	symbol	H. sapiens	5195	H. sapiens	PEX14	peroxisomal biogenesis factor 14	PEX14 is a gene that plays a crucial role in the formation of peroxisomes, which are organelles responsible for various metabolic processes in cells. The protein encoded by this gene is a component of the peroxisomal import machinery and is located on the peroxisome membrane. It interacts with a cytosolic receptor for proteins containing a PTS1 peroxisomal targeting signal, allowing for their imp…	Zellweger syndrome is a rare autosomal recessive disorder caused by mutations in genes involved in peroxisome biogenesis, including PEX14. The absence or malfunction of peroxisomes leads to a range of symptoms, including developmental delays, hypotonia, liver dysfunction, and vision and hearing impairments. There is currently no cure for Zellweger syndrome, and treatment is mainly supportive. How…	GO:0036250 peroxisome transport along microtubule;GO:0016561 protein import into peroxisome matrix, translocation;GO:0016560 protein import into peroxisome matrix, docking		Transporters:Primary Active Transporters; Human disease related genes:Congenital disorders of metabolism:Peroxisomal diseases; Potential drug targets; Disease related genes	Peroxisomes (Supported); Additional: Nucleoli fibrillar center			(M5949)HALLMARK PEROXISOME; (M5942)HALLMARK UV RESPONSE DN; (M5905)HALLMARK ADIPOGENESIS	1	0	1	0	0	0	0	0	0	0	0	0	0	0	0	0	0	0	0	0
CASP3	836	symbol	H. sapiens	836	H. sapiens	CASP3	caspase 3	CASP3, also known as caspase 3, is a gene that encodes a protein called a cysteine-aspartic acid protease. This protein plays a crucial role in the process of cell apoptosis, or programmed cell death. It is responsible for cleaving and inactivating poly(ADP-ribose) polymerase, as well as activating sterol regulatory element binding proteins and other caspases. The protein itself is processed by o…	CASP3 has been implicated in a variety of diseases, including cancer, neurodegenerative disorders, and autoimmune diseases. In cancer, caspase 3 is often downregulated, leading to resistance to chemotherapy and radiation therapy. Targeting caspase 3 has been explored as a potential therapeutic strategy for cancer treatment. In neurodegenerative diseases such as Alzheimer's and Parkinson's, caspas…	GO:0008627 intrinsic apoptotic signaling pathway in response to osmotic stress;GO:0061713 anterior neural tube closure;GO:0034349 glial cell apoptotic process		ENZYME proteins:Hydrolases; Enzymes; Cancer-related genes:Candidate cancer biomarkers; FDA approved drug targets:Small molecule drugs; Predicted intracellular proteins; Peptidases:Cysteine-type peptidases	Mitochondria (Approved); Additional: Nucleoplasm	Pamidronic acid; Acetylsalicylic acid; Minocycline; 5-[4-(1-Carboxymethyl-2-Oxo-Propylcarbamoyl)-Benzylsulfamoyl]-2-Hydroxy-Benzoic Acid; Emricasan; Incadronic acid; 2-HYDROXY-5-(2-MERCAPTO-ETHYLSULFAMOYL)-BENZOIC ACID; methyl (3S)-3-[(tert-butoxycarbonyl)amino]-4-oxopentanoate; 1-METHYL-5-(2-PHENOXYMETHYL-PYRROLIDINE-1-SULFONYL)-1H-INDOLE-2,3-DIONE; [N-(3-dibenzylcarbamoyl-oxiranecarbonyl)-hydra…	(M5060)SA FAS SIGNALING; (M7997)SA CASPASE CASCADE; (M240)PID SYNDECAN 2 PATHWAY	(M5941)HALLMARK UV RESPONSE UP; (M5902)HALLMARK APOPTOSIS; (M5947)HALLMARK IL2 STAT5 SIGNALING	0	1	1	1	1	1	0	1	1	0	1	0	1	1	0	1	1	1	0	1
MAP2K7	5609	symbol	H. sapiens	5609	H. sapiens	MAP2K7	mitogen-activated protein kinase kinase 7	MAP2K7 is a gene that encodes a protein kinase belonging to the MAP kinase kinase family. This kinase activates MAPK8/JNK1 and MAPK9/JNK2 and is itself activated by MAP kinase kinase kinases. MAP2K7 is involved in signal transduction that mediates cell responses to proinflammatory cytokines and environmental stresses. Alternative splicing of the gene results in multiple transcript variants.	MAP2K7 has been implicated in various diseases, including cancer, neurodegenerative disorders, and cardiovascular diseases. In cancer, MAP2K7 has been shown to promote tumor growth and metastasis, making it a potential target for cancer therapy. In neurodegenerative disorders, MAP2K7 has been linked to the pathogenesis of Alzheimer's disease and Parkinson's disease. In cardiovascular diseases, MA…	GO:0072709 cellular response to sorbitol;GO:0072708 response to sorbitol;GO:2000671 regulation of motor neuron apoptotic process	yes	Kinases:STE Ser/Thr protein kinases; Enzymes; ENZYME proteins:Transferases; Predicted intracellular proteins	Cytosol;Plasma membrane (Uncertain); Additional: Golgi apparatus		(M267)PID ANTHRAX PATHWAY; (M69)PID REELIN PATHWAY; (M12705)SIG CD40PATHWAYMAP		0	0	1	1	0	0	0	1	1	0	1	0	1	1	0	1	1	1	0	0
GOPC	57120	symbol	H. sapiens	57120	H. sapiens	GOPC	golgi associated PDZ and coiled-coil motif containing	The GOPC gene encodes a protein found in the Golgi apparatus that contains a PDZ domain. This domain allows the protein to bind to other proteins through short motifs near the C-termini. Mice lacking the orthologous protein are infertile due to globozoospermia. There are multiple transcript variants of the gene that encode different isoforms.	There is limited information available on disease implications and targeted drug discovery efforts for the GOPC gene. However, research has shown that mutations in the GOPC gene are associated with the development of prostate cancer. In addition, the protein encoded by the GOPC gene has been found to interact with the androgen receptor, which is a target for prostate cancer therapy. Therefore, ta…	GO:0010360 negative regulation of anion channel activity;GO:1903960 negative regulation of anion transmembrane transport;GO:1903792 negative regulation of monoatomic anion transport		Disease related genes; Cancer-related genes; Potential drug targets; Transporters:Accessory Factors Involved in Transport; Predicted intracellular proteins	Golgi apparatus (Enhanced)				0	0	0	0	0	0	0	0	0	0	0	0	0	0	0	0	0	0	0	0
CAPN1	823	symbol	H. sapiens	823	H. sapiens	CAPN1	calpain 1	CAPN1, also known as calpain 1, is a gene that encodes the large subunit of the ubiquitous enzyme calpain, which is a calcium-activated neutral protease. Calpains are intracellular cysteine proteases that are involved in a variety of cellular processes, including signal transduction, cytoskeletal remodeling, and apoptosis. The ubiquitous calpains consist of heterodimers with distinct large, catal…	Mutations in CAPN1 have been associated with several diseases, including limb-girdle muscular dystrophy type 2A (LGMD2A), a progressive muscle-wasting disorder that affects the muscles of the hips, shoulders, and thighs. In addition, CAPN1 has been implicated in neurodegenerative disorders such as Alzheimer's disease and Parkinson's disease. Targeted drug discovery efforts for CAPN1 have focused …	GO:0060056 mammary gland involution;GO:0097264 self proteolysis;GO:0032801 receptor catabolic process		ENZYME proteins:Hydrolases; Disease related genes; Enzymes; Potential drug targets; Human disease related genes:Nervous system diseases:Other nervous and sensory system diseases; Predicted intracellular proteins; Peptidases:Cysteine-type peptidases	Cytosol (Supported)	4-[[(2S)-2-[[(2S)-3-Carboxy-2-hydroxypropanoyl]amino]-4-methylpentanoyl]amino]butyl-(diaminomethylidene)azanium; N-[(benzyloxy)carbonyl]-L-leucyl-N-[(1S)-3-fluoro-1-(4-hydroxybenzyl)-2-oxopropyl]-L-leucinamide; (2S)-4-METHYL-2-(3-PHENYLTHIOUREIDO)-N-((3S)-TETRAHYDRO-2-HYDROXY-3-FURANYL)PENTANAMIDE	(M50)PID PTP1B PATHWAY		0	1	0	1	1	0	0	0	0	0	0	0	0	0	0	1	0	0	0	0
RAB5A	5868	symbol	H. sapiens	5868	H. sapiens	RAB5A	RAB5A, member RAS oncogene family	RAB5A is a human gene that belongs to the RAS oncogene family. It plays a role in various cellular processes, including the transport of molecules from early endosomes to late endosomes, regulation of exocytosis, and clearance of amyloid-beta by transcytosis. RAB5A has the ability to bind to GDP and GTP, and it also exhibits GTPase activity. It is found in different cellular components, such as t…	RAB5A has been implicated in various diseases, including cancer, Alzheimer's disease, and infectious diseases. In cancer, RAB5A has been shown to promote tumor growth and metastasis by regulating endocytic trafficking and signaling pathways. Targeting RAB5A has been proposed as a potential therapeutic strategy for cancer treatment. In Alzheimer's disease, RAB5A has been found to be involved in th…	GO:2000286 receptor internalization involved in canonical Wnt signaling pathway;GO:0150093 amyloid-beta clearance by transcytosis;GO:0051036 regulation of endosome size		Enzymes; ENZYME proteins:Hydrolases; RAS pathway related proteins; Predicted intracellular proteins	Nucleoplasm;Vesicles (Supported)	L-methionine (S)-S-oxide; Guanosine-5'-Triphosphate; Guanosine-5'-Diphosphate	(M252)PID IL8 CXCR1 PATHWAY; (M210)PID IL8 CXCR2 PATHWAY; (M229)PID P38 ALPHA BETA DOWNSTREAM PATHWAY	(M5910)HALLMARK PROTEIN SECRETION	0	0	0	1	0	0	0	0	1	0	0	0	0	0	0	1	0	0	1	0
PARP1	142	symbol	H. sapiens	142	H. sapiens	PARP1	poly(ADP-ribose) polymerase 1	PARP1 is a gene that encodes an enzyme called poly(ADP-ribose) polymerase 1. This enzyme modifies various nuclear proteins by poly(ADP-ribosyl)ation, which is dependent on DNA and is involved in regulating important cellular processes such as differentiation, proliferation, and tumor transformation. It also plays a role in the recovery of cells from DNA damage. Mutations in this gene may be assoc…	PARP1 has been identified as a potential therapeutic target for cancer treatment, particularly in tumors with defects in DNA repair pathways such as BRCA1/2 mutations. Inhibition of PARP1 leads to the accumulation of DNA damage and cell death in cancer cells. Several PARP inhibitors have been developed and approved for the treatment of ovarian and breast cancers, including olaparib, rucaparib, an…	GO:1903518 positive regulation of single strand break repair;GO:1904762 positive regulation of myofibroblast differentiation;GO:0030592 DNA ADP-ribosylation		Enzymes; ENZYME proteins:Transferases; Cancer-related genes:Candidate cancer biomarkers; Predicted intracellular proteins; FDA approved drug targets:Small molecule drugs	Nucleoplasm (Enhanced)	Theophylline; Zinc; Carba-nicotinamide-adenine-dinucleotide; NU1025; Nicotinamide; 2-{3-[4-(4-Fluorophenyl)-3,6-Dihydro-1(2h)-Pyridinyl]Propyl}-8-Methyl-4(3h)-Quinazolinone; 3-Methoxybenzamide; 2-(4-Chlorophenyl)-5-Quinoxalinecarboxamide; 3,4-Dihydro-5-Methyl-Isoquinolinone; 2-(3'-Methoxyphenyl) Benzimidazole-4-Carboxamide; 6-AMINO-BENZO[DE]ISOQUINOLINE-1,3-DIONE; Veliparib; A-620223; 5-FLUORO-1-…	(M7997)SA CASPASE CASCADE; (M71)PID ILK PATHWAY; (M288)PID HES HEY PATHWAY		1	0	1	1	1	0	0	1	1	0	0	1	1	1	1	0	1	0	1	1
CCR2	729230	symbol	H. sapiens	729230	H. sapiens	CCR2	C-C motif chemokine receptor 2	CCR2 is a human gene that encodes a receptor for monocyte chemoattractant protein-1, a chemokine that plays a role in monocyte infiltration in inflammatory diseases such as rheumatoid arthritis and in the inflammatory response against tumors. The protein encoded by CCR2 mediates agonist-dependent calcium mobilization and inhibition of adenylyl cyclase. It can also act as a coreceptor with CD4 for…	CCR2 has been implicated in various inflammatory diseases, including rheumatoid arthritis, multiple sclerosis, and atherosclerosis. Targeting CCR2 has been explored as a potential therapeutic strategy for these diseases. Several drugs targeting CCR2 have been developed, including small molecule antagonists and monoclonal antibodies. One example is the drug Cenicriviroc, which is a dual CCR2/CCR5 …	GO:0035705 T-helper 17 cell chemotaxis;GO:0043310 negative regulation of eosinophil degranulation;GO:2000464 positive regulation of astrocyte chemotaxis		Human disease related genes:Immune system diseases:Allergies and autoimmune diseases; CD markers; G-protein coupled receptors:Chemokines and chemotactic factors receptors; G-protein coupled receptors:GPCRs excl olfactory receptors	Plasma membrane (Supported); Additional: Nucleoli fibrillar center	INCB3284; CCX915; Plozalizumab		(M5950)HALLMARK ALLOGRAFT REJECTION	0	0	0	0	0	0	0	0	0	1	0	0	0	0	0	0	0	1	0	0
P4HB	5034	symbol	H. sapiens	5034	H. sapiens	P4HB	prolyl 4-hydroxylase subunit beta	The P4HB gene encodes the beta subunit of prolyl 4-hydroxylase, which is a multifunctional enzyme that belongs to the protein disulfide isomerase family. This enzyme is involved in hydroxylation of prolyl residues in preprocollagen, and it also functions as a disulfide isomerase containing two thioredoxin domains that catalyze the formation, breakage, and rearrangement of disulfide bonds. Additio…	Mutations in the P4HB gene have been associated with several diseases, including osteogenesis imperfecta, a rare genetic disorder characterized by brittle bones and increased risk of fractures, and congenital disorder of glycosylation type IIF, a rare metabolic disorder that affects the glycosylation of proteins. Targeted drug discovery efforts for P4HB have focused on its role in collagen synthe…	GO:0038155 interleukin-23-mediated signaling pathway;GO:0030070 insulin processing;GO:0035722 interleukin-12-mediated signaling pathway		Disease related genes; Enzymes; Potential drug targets; Human disease related genes:Congenital malformations:Congenital malformations of the musculoskeletal system; Predicted intracellular proteins; ENZYME proteins:Isomerase	Endoplasmic reticulum (Supported)	Zinc; Ribostamycin; Copper; Artenimol; Zinc acetate; Zinc chloride; Zinc sulfate, unspecified form			0	0	0	0	0	1	1	1	0	0	0	1	0	0	0	1	0	1	0	0
DNAJB9	4189	symbol	H. sapiens	4189	H. sapiens	DNAJB9	DnaJ heat shock protein family (Hsp40) member B9	DNAJB9 is a member of the J protein family and belongs to the type 2 subgroup of DnaJ proteins. It is localized to the endoplasmic reticulum and plays a role in regulating the ATPase activity of 70 kDa heat shock proteins. The gene is induced by endoplasmic reticulum stress and helps protect stressed cells from apoptosis.	Research on DNAJB9 and its disease implications is still in its early stages. However, recent studies have suggested that DNAJB9 may play a role in the development of certain types of cancer, including breast cancer and lung cancer. In addition, mutations in the DNAJB9 gene have been linked to the development of Charcot-Marie-Tooth disease, a neurological disorder that affects the peripheral nerv…	GO:1903895 negative regulation of IRE1-mediated unfolded protein response;GO:1903894 regulation of IRE1-mediated unfolded protein response;GO:1900102 negative regulation of endoplasmic reticulum unfolded protein response		Predicted intracellular proteins	Cytosol;Endoplasmic reticulum (Approved)			(M5908)HALLMARK ANDROGEN RESPONSE; (M5922)HALLMARK UNFOLDED PROTEIN RESPONSE; (M5905)HALLMARK ADIPOGENESIS	0	0	0	0	0	0	0	1	0	0	0	0	0	0	0	1	0	0	0	0
EIF2S1	1965	symbol	H. sapiens	1965	H. sapiens	EIF2S1	eukaryotic translation initiation factor 2 subunit alpha	EIF2S1 is a subunit of the eukaryotic translation initiation factor 2 (EIF2) that plays a crucial role in the initiation of protein synthesis. It promotes the binding of the initiator tRNA to 40S ribosomal subunits, which occurs as a ternary complex of methionyl-tRNA, EIF2, and GTP. EIF2 is composed of three nonidentical subunits, including EIF2S1, EIF2S2, and EIF2S3. The rate of formation of the…	Mutations in EIF2S1 have been associated with various diseases, including intellectual disability, seizures, and microcephaly. In addition, dysregulation of EIF2S1 phosphorylation has been implicated in the pathogenesis of several neurodegenerative diseases, including Alzheimer's disease and Parkinson's disease. Targeted drug discovery efforts have focused on developing small molecule inhibitors …	GO:1990737 response to manganese-induced endoplasmic reticulum stress;GO:2000676 positive regulation of type B pancreatic cell apoptotic process;GO:0032057 negative regulation of translational initiation in response to stress		Predicted intracellular proteins	Cytosol (Enhanced)		(M66)PID MYC ACTIV PATHWAY	(M5922)HALLMARK UNFOLDED PROTEIN RESPONSE; (M5925)HALLMARK E2F TARGETS; (M5926)HALLMARK MYC TARGETS V1	1	0	1	1	0	0	1	1	1	0	0	0	0	1	0	1	0	0	0	0
SH3GLB1	51100	symbol	H. sapiens	51100	H. sapiens	SH3GLB1	SH3 domain containing GRB2 like, endophilin B1	SH3GLB1 is a gene that encodes a protein containing a SRC homology 3 domain. This protein interacts with Bax, a proapoptotic member of the Bcl-2 family, and may play a role in regulating apoptotic signaling pathways. Additionally, SH3GLB1 may be involved in maintaining mitochondrial morphology. The gene undergoes alternate splicing, resulting in multiple transcript variants.	Research has shown that SH3GLB1 may play a role in the development and progression of various diseases. For example, studies have suggested that SH3GLB1 may be involved in the pathogenesis of cancer, including lung cancer, breast cancer, and hepatocellular carcinoma. Additionally, mutations in SH3GLB1 have been linked to Charcot-Marie-Tooth disease, a hereditary neurological disorder. Targeted dr…	GO:1903778 protein localization to vacuolar membrane;GO:1903527 positive regulation of membrane tubulation;GO:0048102 autophagic cell death		Transporters:Accessory Factors Involved in Transport; Predicted intracellular proteins	Cytosol (Supported)				1	1	0	0	0	0	1	0	0	0	0	0	0	0	0	0	0	0	0	0
GNAI3	2773	symbol	H. sapiens	2773	H. sapiens	GNAI3	G protein subunit alpha i3	The GNAI3 gene encodes an alpha subunit of G proteins, which are involved in various signaling pathways. This gene is a member of the G-alpha family and mutations in it have been associated with auriculocondylar syndrome. Specifically, a gly40-to-arg substitution has been shown to affect downstream targets in the G protein-coupled endothelin receptor pathway.	Mutations in the GNAI3 gene have been associated with auriculocondylar syndrome, a rare genetic disorder characterized by abnormalities in the development of the ear, jaw, and mandible. Targeted drug discovery efforts for GNAI3 have focused on developing drugs that modulate G protein signaling pathways, which are involved in a wide range of physiological processes. One example is the development …	GO:0033864 positive regulation of NAD(P)H oxidase activity;GO:0033860 regulation of NAD(P)H oxidase activity;GO:0032930 positive regulation of superoxide anion generation		Human disease related genes:Congenital malformations:Congenital malformations of the musculoskeletal system; Predicted intracellular proteins; Disease related genes	Centrosome (Supported); Additional: Nucleoli;Nucleoplasm		(M64)PID S1P S1P4 PATHWAY; (M103)PID S1P S1P1 PATHWAY; (M155)PID S1P META PATHWAY	(M5908)HALLMARK ANDROGEN RESPONSE; (M5921)HALLMARK COMPLEMENT; (M5932)HALLMARK INFLAMMATORY RESPONSE	0	1	0	0	0	0	0	0	1	0	0	1	1	0	1	1	1	0	1	1
TM9SF1	10548	symbol	H. sapiens	10548	H. sapiens	TM9SF1	transmembrane 9 superfamily member 1	TM9SF1 is a human gene that is predicted to be involved in protein localization to the membrane. It is also predicted to be located in the autophagosome membrane, cytoplasmic vesicle, and lysosomal membrane. TM9SF1 is predicted to be an integral component of the membrane and active in the membrane. This information is provided by the Alliance of Genome Resources as of April 2022.	There is limited information available on the disease implications of TM9SF1. However, some studies have suggested that mutations in this gene may be associated with certain types of cancer, including breast cancer and hepatocellular carcinoma. Targeted drug discovery efforts for TM9SF1 are also limited, but some studies have suggested that targeting this gene may be a potential therapeutic strat…	GO:0006914 autophagy;GO:0061919 process utilizing autophagic mechanism;GO:0072657 protein localization to membrane		Transporters:Accessory Factors Involved in Transport; Predicted intracellular proteins	Golgi apparatus (Approved)				1	0	0	0	0	0	0	0	0	0	0	0	0	0	0	0	0	0	0	0
EEF2	1938	symbol	H. sapiens	1938	H. sapiens	EEF2	eukaryotic translation elongation factor 2	EEF2 is a gene that encodes a protein called eukaryotic translation elongation factor 2. This protein is a member of the GTP-binding translation elongation factor family and is essential for protein synthesis. Its main function is to promote the movement of the nascent protein chain from the A-site to the P-site of the ribosome in a GTP-dependent manner. However, this protein can be completely in…	EEF2 has been implicated in several diseases, including cancer, neurodegenerative disorders, and infectious diseases. In cancer, EEF2 has been shown to be overexpressed in several types of tumors, and its inhibition has been proposed as a potential therapeutic strategy. In neurodegenerative disorders, EEF2 has been linked to the regulation of protein synthesis in neurons, and its dysfunction has …	GO:0006414 translational elongation;GO:0002244 hematopoietic progenitor cell differentiation;GO:0045727 positive regulation of translation		Disease related genes; Cancer-related genes:Candidate cancer biomarkers; Human disease related genes:Nervous system diseases:Neurodegenerative diseases; Predicted intracellular proteins; FDA approved drug targets:Biotech drugs	Cytosol;Plasma membrane (Enhanced)	Adenosine-5-Diphosphoribose; Diphthamide; Guanosine-5'-Diphosphate; N~2~,N~2~-DIMETHYL-N~1~-(6-OXO-5,6-DIHYDROPHENANTHRIDIN-2-YL)GLYCINAMIDE; Esketamine; Moxetumomab Pasudotox	(M121)PID MTOR 4PATHWAY	(M5922)HALLMARK UNFOLDED PROTEIN RESPONSE	0	0	0	0	0	0	0	0	1	0	0	0	0	1	0	0	0	0	0	0
ATG2A	23130	symbol	H. sapiens	23130	H. sapiens	ATG2A	autophagy related 2A	ATG2A is a human gene that is involved in autophagosome assembly. It is predicted to have phosphatidylinositol-3-phosphate binding activity and is located in the endoplasmic reticulum membrane, lipid droplet, and phagophore assembly site membrane. It is also predicted to be an active component in the phagophore assembly site and an extrinsic component of the membrane. This information is provided…	Research on ATG2A is still in its early stages, and there is limited information available on its disease implications and targeted drug discovery efforts. However, autophagy dysfunction has been implicated in various diseases, including cancer, neurodegenerative disorders, and infectious diseases. Therefore, targeting autophagy-related genes such as ATG2A may have therapeutic potential in these …	GO:0044805 late nucleophagy;GO:0034727 piecemeal microautophagy of the nucleus;GO:0016237 lysosomal microautophagy		Transporters; Predicted intracellular proteins	Vesicles (Supported); Additional: Nucleoplasm				1	1	0	1	0	0	0	0	0	0	0	0	0	0	0	0	0	0	0	0
HGS	9146	symbol	H. sapiens	9146	H. sapiens	HGS	hepatocyte growth factor-regulated tyrosine kinase substrate	HGS, also known as hepatocyte growth factor-regulated tyrosine kinase substrate, is a gene that encodes a protein responsible for regulating endosomal sorting and playing a crucial role in the recycling and degradation of membrane receptors. The protein sorts monoubiquitinated membrane proteins into the multivesicular body, which targets these proteins for lysosome-dependent degradation. This gen…	Dysregulation of HGS has been implicated in various diseases, including cancer and neurodegenerative disorders. In cancer, HGS has been shown to play a role in tumor growth and metastasis by regulating the degradation of growth factor receptors and other signaling molecules. Targeting HGS has emerged as a potential therapeutic strategy for cancer treatment. Several small molecule inhibitors of HG…	GO:0030948 negative regulation of vascular endothelial growth factor receptor signaling pathway;GO:0010642 negative regulation of platelet-derived growth factor receptor signaling pathway;GO:1903543 positive regulation of exosomal secretion		Predicted intracellular proteins	Endosomes;Lysosomes (Supported); Additional: Cytosol	Citric acid	(M214)PID ERBB1 INTERNALIZATION PATHWAY; (M142)PID AJDISS 2PATHWAY; (M237)PID VEGFR1 2 PATHWAY		1	0	0	0	0	0	0	0	0	0	0	0	1	0	0	0	0	0	1	0
TNFSF10	8743	symbol	H. sapiens	8743	H. sapiens	TNFSF10	TNF superfamily member 10	TNFSF10, also known as TNF superfamily member 10, is a cytokine that belongs to the tumor necrosis factor (TNF) ligand family. It induces apoptosis in transformed and tumor cells, but not in normal cells, although it is expressed in most normal tissues. TNFSF10 binds to several members of the TNF receptor superfamily, including TNFRSF10A/TRAILR1, TNFRSF10B/TRAILR2, TNFRSF10C/TRAILR3, TNFRSF10D/TR…	TNFSF10 has been implicated in various diseases, including cancer, autoimmune diseases, and viral infections. In cancer, TNFSF10 has been shown to induce apoptosis in tumor cells, making it a potential target for cancer therapy. Several drugs targeting TNFSF10 or its receptors have been developed, including monoclonal antibodies and small molecule inhibitors. One example is the monoclonal antibod…	GO:0090200 positive regulation of release of cytochrome c from mitochondria;GO:0090199 regulation of release of cytochrome c from mitochondria;GO:2001238 positive regulation of extrinsic apoptotic signaling pathway		Predicted secreted proteins; CD markers; Cancer-related genes:Candidate cancer biomarkers; Predicted intracellular proteins			(M79)PID TRAIL PATHWAY; (M5883)NABA SECRETED FACTORS; (M5885)NABA MATRISOME ASSOCIATED	(M5902)HALLMARK APOPTOSIS; (M5947)HALLMARK IL2 STAT5 SIGNALING; (M5913)HALLMARK INTERFERON GAMMA RESPONSE	0	0	0	1	0	0	0	1	1	0	1	1	0	0	1	0	0	0	1	1
ATF4	468	symbol	H. sapiens	468	H. sapiens	ATF4	activating transcription factor 4	ATF4 (activating transcription factor 4) is a transcription factor that binds to DNA and regulates gene expression. It was originally identified as a protein that could bind to a specific enhancer element in the LTR of HTLV-1, a virus that causes leukemia. ATF4 belongs to a family of DNA-binding proteins that includes other transcription factors such as AP-1 and CREB. These proteins share a leuci…	ATF4 has been implicated in several diseases, including cancer, neurodegenerative disorders, and metabolic disorders. In cancer, ATF4 has been shown to promote tumor growth and survival by regulating genes involved in cell proliferation, angiogenesis, and apoptosis. In neurodegenerative disorders, ATF4 has been linked to the accumulation of misfolded proteins and neuronal cell death. In metabolic…	GO:0036091 positive regulation of transcription from RNA polymerase II promoter in response to oxidative stress;GO:0070982 L-asparagine metabolic process;GO:0140468 HRI-mediated signaling		Transcription factors:Basic domains; Predicted intracellular proteins	Nucleoplasm (Supported)		(M65)PID FRA PATHWAY	(M5922)HALLMARK UNFOLDED PROTEIN RESPONSE	0	0	1	1	0	1	1	1	1	1	0	0	1	1	1	1	1	0	0	0
PRKAR1A	5573	symbol	H. sapiens	5573	H. sapiens	PRKAR1A	protein kinase cAMP-dependent type I regulatory subunit alpha	PRKAR1A is a gene that encodes one of the regulatory subunits of the cAMP-dependent protein kinase, which is important for various cellular functions. The inactive kinase holoenzyme is composed of two regulatory and two catalytic subunits, and cAMP causes its dissociation into a dimer of regulatory subunits bound to four cAMP and two free monomeric catalytic subunits. Mutations in PRKAR1A cause C…	Carney complex (CNC) is a rare genetic disorder caused by mutations in the PRKAR1A gene. It is characterized by the development of multiple benign tumors in various parts of the body, including the heart, skin, and endocrine glands. There is currently no cure for CNC, and treatment is focused on managing the symptoms and complications associated with the disease. Targeted drug discovery efforts f…	GO:2000480 negative regulation of cAMP-dependent protein kinase activity;GO:0071377 cellular response to glucagon stimulus;GO:0046007 negative regulation of activated T cell proliferation		Human disease related genes:Endocrine and metabolic diseases:Adrenal gland diseases; Disease related genes; Cancer-related genes:Mutational cancer driver genes; Human disease related genes:Other diseases:Others; Human disease related genes:Endocrine and metabolic diseases:Hypothalamus and pituitary gland diseases; Human disease related genes:Congenital malformations:Congenital malformations of th…	Cytosol (Approved)	(Rp)-cAMPS; Cyclic GMP; Cyclic adenosine monophosphate; GEM-231	(M277)PID INTEGRIN A4B1 PATHWAY		0	0	0	0	0	0	0	0	0	0	0	0	1	1	0	0	0	0	0	1
EEF2K	29904	symbol	H. sapiens	29904	H. sapiens	EEF2K	eukaryotic elongation factor 2 kinase	EEF2K is a gene that encodes a protein kinase involved in the regulation of protein synthesis. It is part of the calmodulin-mediated signaling pathway that connects cell surface receptors to cell division. EEF2K phosphorylates eukaryotic elongation factor 2 (EEF2), which inhibits its function. The activity of EEF2K is increased in many cancers, making it a potential target for anti-cancer treatme…	EEF2K has been implicated in several diseases, including cancer, neurodegenerative disorders, and cardiovascular diseases. In cancer, EEF2K is overexpressed and promotes tumor growth by enhancing protein synthesis. Therefore, EEF2K inhibitors have been developed as potential anti-cancer drugs. One such inhibitor, NH125, has been shown to inhibit the growth of breast cancer cells in vitro and in v…	GO:0031035 myosin filament disassembly;GO:0031037 myosin II filament disassembly;GO:0031038 myosin II filament organization	yes	Enzymes; Kinases:Atypical kinases; ENZYME proteins:Transferases; Predicted intracellular proteins	Nucleoplasm (Approved)		(M209)PID P38 GAMMA DELTA PATHWAY; (M121)PID MTOR 4PATHWAY		1	0	1	0	0	1	0	0	0	0	0	0	0	1	0	0	0	0	0	1
C12orf44	60673	gene_synonym	H. sapiens	60673	H. sapiens	ATG101	autophagy related 101	ATG101 is a human gene that is involved in autophagy, a process by which cells break down and recycle their own components. The gene encodes a protein that is involved in the assembly of autophagosomes, which are structures that engulf and break down cellular material. The protein also has the ability to bind to identical proteins. ATG101 is located in the phagophore assembly site, which is the s…	There is limited information available on the disease implications of ATG101. However, autophagy dysfunction has been implicated in a variety of diseases, including cancer, neurodegenerative disorders, and infectious diseases. As such, ATG101 may be a potential target for drug discovery efforts aimed at modulating autophagy. Currently, there are no drugs on the market that specifically target ATG…	GO:1903059 regulation of protein lipidation;GO:0050746 regulation of lipoprotein metabolic process;GO:0000045 autophagosome assembly		Transporters; Predicted intracellular proteins					1	1	0	1	0	0	0	0	0	0	0	0	0	1	0	0	0	0	0	0
CHMP2B	25978	symbol	H. sapiens	25978	H. sapiens	CHMP2B	charged multivesicular body protein 2B	CHMP2B is a human gene that encodes a component of the ESCRT-III complex, which is responsible for the recycling or degradation of cell surface receptors. This gene is expressed in neurons throughout the brain and mutations in it have been linked to familial frontotemporal lobar degeneration. The protein encoded by CHMP2B can be found as a monomer in the cytosol or as an oligomer in ESCRT-III com…	Mutations in the CHMP2B gene have been linked to familial frontotemporal lobar degeneration (FTLD), a neurodegenerative disorder characterized by progressive atrophy of the frontal and temporal lobes of the brain. FTLD is a heterogeneous group of disorders that can present with a variety of symptoms, including changes in behavior, language, and motor function. There are currently no disease-modif…	GO:1904896 ESCRT complex disassembly;GO:1904903 ESCRT III complex disassembly;GO:0051469 vesicle fusion with vacuole		Predicted intracellular proteins; Human disease related genes:Nervous system diseases:Neurodegenerative diseases; Disease related genes	Cytosol (Approved)				1	0	0	1	1	0	0	0	1	0	0	0	0	0	0	0	1	0	0	0
CLN3	1201	symbol	H. sapiens	1201	H. sapiens	CLN3	CLN3 lysosomal/endosomal transmembrane protein, battenin	CLN3 is a gene that encodes a lysosomal/endosomal transmembrane protein called battenin. Mutations in this gene, as well as other neuronal ceroid-lipofuscinosis (CLN) genes, lead to neurodegenerative diseases collectively known as neuronal ceroid lipofuscinoses (NCLs) or Batten disease. The protein is involved in lysosomal function, and many alternatively spliced transcript variants have been fou…	Mutations in the CLN3 gene lead to the development of Batten disease, a rare and fatal neurodegenerative disorder that primarily affects children. The disease is characterized by the accumulation of lipopigments in the brain and other tissues, leading to progressive loss of vision, seizures, cognitive decline, and ultimately death. Currently, there are no approved treatments for Batten disease, a…	GO:0090384 phagosome-lysosome docking;GO:1900079 regulation of arginine biosynthetic process;GO:0036359 renal potassium excretion		Disease related genes; Potential drug targets; Transporters:Electrochemical Potential-driven transporters; Human disease related genes:Congenital disorders of metabolism:Lysosomal storage diseases; Predicted intracellular proteins; Human disease related genes:Congenital disorders of metabolism:Congenital disorders of lipid/glycolipid metabolism	Nucleoplasm (Approved)				1	1	0	0	0	0	0	1	0	0	1	0	1	0	1	0	1	0	0	0
GAA	2548	symbol	H. sapiens	2548	H. sapiens	GAA	alpha glucosidase	The GAA gene encodes for lysosomal alpha-glucosidase, an enzyme that is crucial for breaking down glycogen into glucose in lysosomes. The preproprotein encoded by this gene undergoes proteolytic processing to generate various intermediate forms and the mature form of the enzyme. Mutations in the GAA gene lead to glycogen storage disease II, also known as Pompe's disease, which is an autosomal rec…	Glycogen storage disease II, also known as Pompe's disease, is caused by mutations in the GAA gene, which result in a deficiency of lysosomal alpha-glucosidase enzyme activity. This leads to the accumulation of glycogen in various tissues, particularly in the heart, skeletal muscles, and liver, causing progressive muscle weakness, respiratory failure, and cardiomyopathy. There are currently two F…	GO:0043181 vacuolar sequestering;GO:0002086 diaphragm contraction;GO:0000023 maltose metabolic process		ENZYME proteins:Hydrolases; Disease related genes; Human disease related genes:Congenital disorders of metabolism:Congenital disorders of carbohydrate metabolism; Enzymes; Predicted intracellular proteins; FDA approved drug targets:Small molecule drugs	Vesicles (Approved)	Acarbose; Miglitol; AT2220	(M288)PID HES HEY PATHWAY	(M5891)HALLMARK HYPOXIA; (M5909)HALLMARK MYOGENESIS	1	0	0	0	0	0	0	0	0	0	0	0	0	1	0	0	1	0	0	0
NFE2L2	4780	symbol	H. sapiens	4780	H. sapiens	NFE2L2	NFE2 like bZIP transcription factor 2	NFE2L2 is a gene that encodes a transcription factor belonging to a small family of basic leucine zipper proteins. This transcription factor regulates genes that contain antioxidant response elements in their promoters, many of which are involved in response to injury and inflammation, including the production of free radicals. The gene has multiple transcript variants that encode different isofo…	NFE2L2 has been implicated in various diseases, including cancer, neurodegenerative disorders, and cardiovascular diseases. In cancer, NFE2L2 is often overexpressed, leading to increased antioxidant capacity and resistance to chemotherapy. Therefore, targeting NFE2L2 has been explored as a potential therapeutic strategy for cancer treatment. Several small molecule inhibitors of NFE2L2 have been d…	GO:1903788 positive regulation of glutathione biosynthetic process;GO:0009407 toxin catabolic process;GO:0043387 mycotoxin catabolic process		Cancer-related genes:Mutated cancer genes; Transcription factors:Basic domains; Disease related genes; Cancer-related genes:Mutational cancer driver genes; Predicted intracellular proteins; Human disease related genes:Cancers:Cancers of the digestive system	Nucleoplasm;Plasma membrane (Uncertain); Additional: Centrosome;Cytosol;Golgi apparatus			(M5890)HALLMARK TNFA SIGNALING VIA NFKB	0	1	1	1	1	1	1	1	0	0	1	1	1	0	1	1	1	1	0	1
SPHK1	8877	symbol	H. sapiens	8877	H. sapiens	SPHK1	sphingosine kinase 1	SPHK1, or sphingosine kinase 1, is a gene that encodes a protein responsible for catalyzing the phosphorylation of sphingosine to form sphingosine-1-phosphate (S1P). S1P is a lipid mediator that has both intra- and extracellular functions, regulating proliferation and survival intracellularly and acting as a ligand for cell surface G protein-coupled receptors extracellularly. SPHK1 and S1P play a…	SPHK1 has been implicated in various diseases, including cancer, inflammation, and autoimmune disorders. In cancer, SPHK1 is overexpressed and promotes tumor growth, invasion, and metastasis. Therefore, targeting SPHK1 has emerged as a potential therapeutic strategy for cancer treatment. Several small molecule inhibitors of SPHK1 have been developed and tested in preclinical studies, showing prom…	GO:0046521 sphingoid catabolic process;GO:1905364 regulation of endosomal vesicle fusion;GO:1900060 negative regulation of ceramide biosynthetic process	yes	Enzymes; ENZYME proteins:Transferases; Predicted intracellular proteins	Cytosol;Plasma membrane (Supported)		(M103)PID S1P S1P1 PATHWAY; (M155)PID S1P META PATHWAY; (M53)PID INTEGRIN3 PATHWAY	(M5890)HALLMARK TNFA SIGNALING VIA NFKB; (M5909)HALLMARK MYOGENESIS; (M5932)HALLMARK INFLAMMATORY RESPONSE	0	0	1	0	0	0	0	1	0	1	0	0	1	1	0	0	1	1	0	1
BIRC6	57448	symbol	H. sapiens	57448	H. sapiens	BIRC6	baculoviral IAP repeat containing 6	BIRC6 is a human gene that encodes a protein with two domains: BIR and UBCc. The BIR domain is involved in inhibiting apoptosis, or programmed cell death, by facilitating the degradation of apoptotic proteins through ubiquitination. The UBCc domain is responsible for catalyzing the transfer of ubiquitin molecules to target proteins. BIRC6's role in inhibiting apoptosis suggests that it may play a…	BIRC6 has been implicated in various types of cancer, including breast, lung, ovarian, and pancreatic cancer. Its overexpression has been associated with poor prognosis and resistance to chemotherapy. Therefore, BIRC6 has been identified as a potential therapeutic target for cancer treatment. Several drug discovery efforts have focused on developing small molecule inhibitors of BIRC6's BIR domain…	GO:0060711 labyrinthine layer development;GO:0001892 embryonic placenta development;GO:0032465 regulation of cytokinesis		Enzymes; Cancer-related genes:Candidate cancer biomarkers; ENZYME proteins:Transferases; Predicted intracellular proteins	Golgi apparatus;Vesicles (Supported); Additional: Mitotic spindle				0	0	0	0	0	0	0	0	1	0	1	1	1	0	0	0	1	0	0	0
SIRT2	22933	symbol	H. sapiens	22933	H. sapiens	SIRT2	sirtuin 2	SIRT2 is a gene that belongs to the sirtuin family of proteins, which are similar to the yeast Sir2 protein. The sirtuin family is divided into four classes and their functions in humans are not yet fully understood. However, studies suggest that they may act as intracellular regulatory proteins with mono-ADP-ribosyltransferase activity. SIRT2 is part of class I of the sirtuin family and has seve…	SIRT2 has been implicated in several diseases, including cancer, neurodegenerative disorders, and metabolic disorders. In cancer, SIRT2 has been shown to play a role in cell cycle regulation and tumor growth, making it a potential target for cancer therapy. In neurodegenerative disorders, SIRT2 has been linked to the regulation of protein aggregation and neuronal survival, suggesting that it may …	GO:0061433 cellular response to caloric restriction;GO:0070446 negative regulation of oligodendrocyte progenitor proliferation;GO:2000777 positive regulation of proteasomal ubiquitin-dependent protein catabolic process involved in cellular response to hypoxia		Enzymes; Cancer-related genes:Candidate cancer biomarkers; ENZYME proteins:Transferases; Predicted intracellular proteins	Cytosol;Nucleoli (Supported); Additional: Nucleoplasm	Cambinol	(M32)PID HDAC CLASSIII PATHWAY; (M101)PID HDAC CLASSI PATHWAY	(M5946)HALLMARK COAGULATION; (M5909)HALLMARK MYOGENESIS	1	1	1	0	0	1	1	1	0	0	1	0	0	0	1	0	1	0	0	1
CANX	821	symbol	H. sapiens	821	H. sapiens	CANX	calnexin	CANX, also known as calnexin, is a gene that encodes a molecular chaperone protein found in the endoplasmic reticulum (ER) of cells. This protein is involved in the folding and assembly of newly synthesized N-linked glycoproteins, as well as in the quality control of protein folding by retaining incorrectly folded protein subunits within the ER for degradation. CANX is a calcium-binding protein t…	Mutations in the CANX gene have been associated with several diseases, including cancer, neurodegenerative disorders, and autoimmune diseases. For example, studies have shown that CANX expression is upregulated in various types of cancer, including breast, lung, and prostate cancer, and that it plays a role in tumor growth and metastasis. Targeted drug discovery efforts have focused on developing…	GO:0034975 protein folding in endoplasmic reticulum;GO:0072583 clathrin-dependent endocytosis;GO:0019082 viral protein processing		Cancer-related genes:Candidate cancer biomarkers; Predicted intracellular proteins	Endoplasmic reticulum (Enhanced)	Antihemophilic factor, human recombinant; Tenecteplase; Lanoteplase; Calcium citrate; Calcium Phosphate; Lonoctocog alfa; Moroctocog alfa; Calcium phosphate dihydrate		(M5924)HALLMARK MTORC1 SIGNALING; (M5926)HALLMARK MYC TARGETS V1	0	0	0	0	1	0	0	0	0	0	0	0	0	0	0	1	0	1	0	0
ST13	6767	symbol	H. sapiens	6767	H. sapiens	ST13	ST13 Hsp70 interacting protein	ST13 is a gene that encodes an adaptor protein that facilitates the association of heat shock proteins HSP70 and HSP90. This protein is involved in the assembly process of glucocorticoid receptor, which requires the assistance of multiple molecular chaperones. The downregulation of ST13 expression has been observed in colorectal carcinoma tissue, indicating that it may function as a tumor suppres…	ST13 has been implicated in various diseases, including cancer, neurodegenerative disorders, and cardiovascular diseases. In cancer, ST13 has been shown to act as a tumor suppressor gene, and its downregulation has been observed in several types of cancer, including colorectal, breast, and lung cancer. Targeted drug discovery efforts have focused on developing small molecule inhibitors of HSP70 a…	GO:0051085 chaperone cofactor-dependent protein refolding;GO:0051084 'de novo' post-translational protein folding;GO:0006458 'de novo' protein folding		Predicted intracellular proteins	Cytosol (Enhanced)				0	0	0	0	0	0	0	1	0	0	0	0	0	0	0	0	0	0	0	0
EIF4G1	1981	symbol	H. sapiens	1981	H. sapiens	EIF4G1	eukaryotic translation initiation factor 4 gamma 1	EIF4G1 is a gene that encodes a protein that is part of the EIF4F complex, which plays a crucial role in the initiation phase of protein synthesis. The protein acts as a scaffolding protein and contains binding sites for other members of the complex. It also has a domain at its N-terminus that can interact with the poly(A)-binding protein, which may mediate the circularization of mRNA during tran…	EIF4G1 has been implicated in several diseases, including cancer, neurodegenerative disorders, and viral infections. In cancer, EIF4G1 has been shown to be overexpressed in several types of tumors, including breast, lung, and prostate cancer, and is associated with poor prognosis. Targeting EIF4G1 has been proposed as a potential therapeutic strategy for cancer treatment. In neurodegenerative dis…	GO:1905535 regulation of eukaryotic translation initiation factor 4F complex assembly;GO:1905537 positive regulation of eukaryotic translation initiation factor 4F complex assembly;GO:1905610 regulation of mRNA cap binding		Predicted intracellular proteins; Cancer-related genes:Candidate cancer biomarkers; Human disease related genes:Nervous system diseases:Neurodegenerative diseases; Disease related genes	Cytosol (Enhanced)		(M66)PID MYC ACTIV PATHWAY	(M5922)HALLMARK UNFOLDED PROTEIN RESPONSE	0	1	0	0	0	0	1	1	1	0	0	0	1	1	0	1	1	1	0	0
ATG4C	84938	symbol	H. sapiens	84938	H. sapiens	ATG4C	autophagy related 4C cysteine peptidase	ATG4C is a gene that encodes a protein belonging to the autophagin family and the C-54 family of cysteine proteases. Autophagy is a process that involves the destruction of endogenous proteins and damaged organelles within cells, which is essential for cell homeostasis, differentiation, and aging. Reduced levels of autophagy have been linked to some types of cancer, suggesting a role for autophag…	Research on ATG4C has suggested that it may play a role in the development and progression of certain diseases, including cancer, neurodegenerative disorders, and infectious diseases. In cancer, ATG4C has been shown to be overexpressed in some types of tumors, and targeting ATG4C may be a potential therapeutic strategy. In neurodegenerative disorders, autophagy dysfunction has been implicated in …	GO:0051697 protein delipidation;GO:0006914 autophagy;GO:0061919 process utilizing autophagic mechanism		Enzymes; Peptidases:Cysteine-type peptidases; Predicted intracellular proteins	Cytosol;Nucleoplasm (Approved)				1	0	0	0	0	0	0	0	0	0	0	0	0	0	0	0	0	0	0	0
BID	637	symbol	H. sapiens	637	H. sapiens	BID	BH3 interacting domain death agonist	BID, also known as BH3 interacting domain death agonist, is a gene that plays a crucial role in regulating apoptosis, or programmed cell death. It encodes a protein that can heterodimerize with either BAX, an agonist, or BCL2, an antagonist, to control the process of apoptosis. BID is a member of the BCL-2 family of cell death regulators and is involved in mediating mitochondrial damage induced b…	BID has been implicated in various diseases, including cancer, neurodegenerative disorders, and autoimmune diseases. In cancer, BID has been shown to play a role in promoting apoptosis in response to chemotherapy and radiation therapy, making it a potential target for cancer therapy. Targeted drug discovery efforts have focused on developing small molecule inhibitors of BID, as well as monoclonal…	GO:0010918 positive regulation of mitochondrial membrane potential;GO:2000271 positive regulation of fibroblast apoptotic process;GO:0097345 mitochondrial outer membrane permeabilization		Predicted intracellular proteins	Cytosol (Supported)		(M13096)SA PROGRAMMED CELL DEATH; (M84)PID ATM PATHWAY; (M197)PID HIV NEF PATHWAY	(M5941)HALLMARK UV RESPONSE UP; (M5902)HALLMARK APOPTOSIS	1	0	0	1	0	0	0	1	1	0	1	1	1	0	1	1	0	0	0	0
TP53	7157	symbol	H. sapiens	7157	H. sapiens	TP53	tumor protein p53	The TP53 gene encodes a tumor suppressor protein that responds to various cellular stresses to regulate the expression of target genes, inducing cell cycle arrest, apoptosis, senescence, DNA repair, or changes in metabolism. The protein contains transcriptional activation, DNA binding, and oligomerization domains. Mutations in this gene are associated with various human cancers, including heredit…	The TP53 gene is one of the most frequently mutated genes in human cancers, with mutations occurring in over 50% of all tumors. These mutations can lead to loss of function of the TP53 protein, resulting in uncontrolled cell growth and tumor formation. As a result, there has been significant interest in developing drugs that can restore TP53 function or target tumors with TP53 mutations. One exam…	GO:1903451 negative regulation of G1 to G0 transition;GO:1905856 negative regulation of pentose-phosphate shunt;GO:0006113 fermentation		Human disease related genes:Cancers:Head and neck cancers; Human disease related genes:Cancers:Cancers of the urinary system; Human disease related genes:Cardiovascular diseases:Hematologic diseases; Cancer-related genes:Mutational cancer driver genes; Potential drug targets; Transporters:Transporter channels and pores; Human disease related genes:Cancers:Skin cancers; Predicted intracellular pro…	Nucleoplasm (Enhanced); Additional: Cytosol;Vesicles	Acetylsalicylic acid; Zinc; Triethyl phosphate; AZD 3355; 1-(9-ethyl-9H-carbazol-3-yl)-N-methylmethanamine; Zinc acetate; Zinc chloride; Zinc sulfate, unspecified form	(M1529)SA G1 AND S PHASES; (M180)PID HIF1A PATHWAY; (M32)PID HDAC CLASSIII PATHWAY	(M5895)HALLMARK WNT BETA CATENIN SIGNALING; (M5898)HALLMARK DNA REPAIR; (M5925)HALLMARK E2F TARGETS	1	1	1	1	1	1	1	1	1	1	1	1	1	1	1	1	1	1	0	1
EGFR	1956	symbol	H. sapiens	1956	H. sapiens	EGFR	epidermal growth factor receptor	EGFR, or epidermal growth factor receptor, is a transmembrane glycoprotein that belongs to the protein kinase superfamily. It acts as a receptor for members of the epidermal growth factor family and is involved in cell proliferation. Mutations in this gene have been linked to lung cancer. EGFR is also a component of the cytokine storm, which contributes to the severe form of COVID-19 caused by SA…	EGFR mutations have been identified in various types of cancer, including non-small cell lung cancer (NSCLC), colorectal cancer, and head and neck cancer. These mutations can lead to increased EGFR activity and uncontrolled cell growth, making EGFR an attractive target for cancer therapy. Several drugs have been developed to target EGFR, including tyrosine kinase inhibitors (TKIs) and monoclonal …	GO:0010750 positive regulation of nitric oxide mediated signal transduction;GO:1900019 regulation of protein kinase C activity;GO:1900020 positive regulation of protein kinase C activity	yes	Human disease related genes:Cancers:Head and neck cancers; Human disease related genes:Cancers:Cancers of the urinary system; ENZYME proteins:Transferases; Cancer-related genes:Mutational cancer driver genes; Human disease related genes:Immune system diseases:Other immune system diseases; Predicted intracellular proteins; Human disease related genes:Cancers:Cancers of the lung and pleura; FDA app…	Cell Junctions;Plasma membrane (Enhanced)	Cetuximab; Lidocaine; Gefitinib; Erlotinib; Lapatinib; Panitumumab; Alvocidib; IGN311; Matuzumab; Vandetanib; Rindopepimut; Canertinib; Pelitinib; Varlitinib; AV-412; S-{3-[(4-ANILINOQUINAZOLIN-6-YL)AMINO]-3-OXOPROPYL}-L-CYSTEINE; PD-168393; Afatinib; Osimertinib; Necitumumab; Foreskin keratinocyte (neonatal); Depatuxizumab mafodotin; Icotinib; Neratinib; Dacomitinib; Fostamatinib; Zalutumumab; B…	(M201)PID ERBB NETWORK PATHWAY; (M251)PID SYNDECAN 3 PATHWAY; (M184)PID ECADHERIN KERATINOCYTE PATHWAY	(M5910)HALLMARK PROTEIN SECRETION; (M5923)HALLMARK PI3K AKT MTOR SIGNALING; (M5891)HALLMARK HYPOXIA	0	0	1	0	1	0	0	1	1	0	1	0	1	0	0	0	1	0	1	1
MAP1LC3B	81631	symbol	H. sapiens	81631	H. sapiens	MAP1LC3B	microtubule associated protein 1 light chain 3 beta	MAP1LC3B is a gene that encodes a subunit of neuronal microtubule-associated proteins MAP1A and MAP1B. These proteins are crucial for microtubule assembly and play a significant role in neurogenesis. The rat homolog of this gene suggests that it may also be involved in autophagy, a process that involves the degradation of cytoplasmic components. This gene is important for the proper functioning o…	MAP1LC3B has been implicated in several neurodegenerative diseases, including Alzheimer's disease, Parkinson's disease, and Huntington's disease. Studies have shown that dysregulation of autophagy, in which MAP1LC3B plays a role, can contribute to the pathogenesis of these diseases. Therefore, targeting MAP1LC3B and autophagy has become a promising strategy for drug discovery in neurodegenerative…	GO:0006995 cellular response to nitrogen starvation;GO:0043562 cellular response to nitrogen levels;GO:0000423 mitophagy		Predicted intracellular proteins	Vesicles (Approved); Additional: Nucleoplasm				1	0	0	1	1	0	1	1	1	1	0	0	0	0	0	0	0	0	0	0
MAP1LC3A	84557	symbol	H. sapiens	84557	H. sapiens	MAP1LC3A	microtubule associated protein 1 light chain 3 alpha	MAP1LC3A is a gene that encodes for a light chain subunit of microtubule-associated proteins (MAPs) which are involved in the physical interactions between microtubules and components of the cytoskeleton. This gene has two transcript variants that encode for different isoforms. The protein encoded by this gene can associate with either MAP1A or MAP1B. The expression of variant 1 is suppressed in …	MAP1LC3A has been implicated in several diseases, including cancer, neurodegenerative disorders, and infectious diseases. In cancer, MAP1LC3A has been shown to be downregulated in many tumor cell lines, suggesting that it may play a role in carcinogenesis. Targeted drug discovery efforts have focused on developing drugs that can modulate the activity of MAP1LC3A and other autophagy-related protei…	GO:0010040 response to iron(II) ion;GO:0006995 cellular response to nitrogen starvation;GO:0043562 cellular response to nitrogen levels		Predicted intracellular proteins	Vesicles (Approved)				1	0	1	1	1	0	1	0	1	1	0	0	0	1	0	1	0	0	0	0
ATG4A	115201	symbol	H. sapiens	115201	H. sapiens	ATG4A	autophagy related 4A cysteine peptidase	ATG4A is a gene that encodes a protein belonging to the autophagin family and the C-54 family of cysteine proteases. Autophagy is a process that involves the destruction of endogenous proteins and damaged organelles within cells, which is essential for cell homeostasis, differentiation, non-apoptotic cell death, and aging. Reduced levels of autophagy have been observed in some malignant tumors, a…	There is limited information available on the disease implications of ATG4A. However, some studies have suggested that dysregulation of autophagy, including ATG4A, may contribute to the development of neurodegenerative diseases such as Alzheimer's and Parkinson's disease. Targeted drug discovery efforts for ATG4A are still in the early stages, but some studies have identified potential small mole…	GO:0051697 protein delipidation;GO:0006914 autophagy;GO:0061919 process utilizing autophagic mechanism		Enzymes; Peptidases:Cysteine-type peptidases; Predicted intracellular proteins	Microtubules (Approved); Additional: Actin filaments			(M5945)HALLMARK HEME METABOLISM	1	0	0	0	0	0	0	0	0	0	0	0	0	0	0	0	0	0	0	0
CDKN1A	1026	symbol	H. sapiens	1026	H. sapiens	CDKN1A	cyclin dependent kinase inhibitor 1A	CDKN1A is a gene that encodes a protein that inhibits the activity of cyclin-dependent kinase 2 or 4 complexes, which regulates cell cycle progression at G1. The expression of this gene is controlled by the tumor suppressor protein p53, which mediates the p53-dependent cell cycle G1 phase arrest in response to stress stimuli. CDKN1A also plays a regulatory role in S phase DNA replication and DNA …	CDKN1A has been implicated in various diseases, including cancer, cardiovascular disease, and neurodegenerative disorders. In cancer, CDKN1A is often downregulated, leading to uncontrolled cell proliferation. Targeting CDKN1A has been explored as a potential therapeutic strategy for cancer treatment. Several small molecule inhibitors of CDKN1A have been developed, including SCH727965 and LY283521…	GO:1905179 negative regulation of cardiac muscle tissue regeneration;GO:1905178 regulation of cardiac muscle tissue regeneration;GO:0090402 oncogene-induced cell senescence		Human disease related genes:Cancers:Cancers of the breast and female genital organs; Cancer-related genes:Mutational cancer driver genes; Cancer-related genes:Candidate cancer biomarkers; Predicted intracellular proteins; Cancer-related genes:Mutated cancer genes	Nuclear bodies;Nucleoplasm (Supported)	Arsenic trioxide	(M10154)SA G2 AND M PHASES; (M1529)SA G1 AND S PHASES; (M18895)SA TRKA RECEPTOR	(M5923)HALLMARK PI3K AKT MTOR SIGNALING; (M5902)HALLMARK APOPTOSIS; (M5890)HALLMARK TNFA SIGNALING VIA NFKB	0	0	0	0	0	0	1	1	1	0	1	0	1	1	1	0	1	1	1	0
ATG9A	79065	symbol	H. sapiens	79065	H. sapiens	ATG9A	autophagy related 9A	ATG9A is a human gene that is involved in the process of autophagy, which is the body's way of breaking down and recycling cellular components. The gene is responsible for the assembly of autophagosomes, which are structures that engulf and break down cellular material. ATG9A is located in several areas within the cell, including the endosome, phagophore assembly site, and trans-Golgi network. It…	ATG9A has been implicated in several diseases, including cancer, neurodegenerative disorders, and infectious diseases. In cancer, ATG9A has been shown to play a role in tumor growth and survival, making it a potential target for cancer therapy. In neurodegenerative disorders, such as Alzheimer's disease, ATG9A dysfunction has been linked to impaired autophagy and the accumulation of toxic protein…	GO:0044805 late nucleophagy;GO:0034497 protein localization to phagophore assembly site;GO:0044804 autophagy of nucleus		Transporters	Vesicles (Supported)				1	0	0	0	0	0	0	1	0	1	0	0	0	0	1	0	0	0	1	0
CD46	4179	symbol	H. sapiens	4179	H. sapiens	CD46	CD46 molecule	CD46 is a type I membrane protein that regulates the complement system by inactivating complement components C3b and C4b through cofactor activity with serum factor I. This protects host cells from damage by complement. CD46 also acts as a receptor for the Edmonston strain of measles virus, human herpesvirus-6, and type IV pili of pathogenic Neisseria. It may also be involved in the fusion of spe…	Mutations in CD46 have been linked to susceptibility to hemolytic uremic syndrome (HUS), a rare but serious condition characterized by the breakdown of red blood cells and the formation of blood clots in small blood vessels throughout the body. There are currently no targeted drugs available for CD46-related HUS, and treatment typically involves supportive care such as blood transfusions and dial…	GO:0045959 negative regulation of complement activation, classical pathway;GO:0030450 regulation of complement activation, classical pathway;GO:0043382 positive regulation of memory T cell differentiation		Human disease related genes:Cardiovascular diseases:Hematologic diseases; CD markers; Cancer-related genes:Candidate cancer biomarkers; Disease related genes	Plasma membrane (Approved)			(M5921)HALLMARK COMPLEMENT	0	0	0	0	0	0	0	0	1	1	0	0	0	0	0	0	0	0	0	0
CDKN1B	1027	symbol	H. sapiens	1027	H. sapiens	CDKN1B	cyclin dependent kinase inhibitor 1B	CDKN1B is a gene that encodes a protein called cyclin-dependent kinase inhibitor 1B. This protein is involved in regulating the cell cycle by binding to and inhibiting the activation of certain complexes that promote cell division. CDKN1B is particularly important in controlling the progression of cells from the G1 phase of the cell cycle to the proliferative state. The protein is degraded throug…	Mutations in CDKN1B have been linked to multiple endocrine neoplasia type IV (MEN4), a rare genetic disorder that affects the endocrine system. MEN4 is characterized by the development of tumors in the parathyroid glands, pituitary gland, and pancreas. There are currently no targeted drug discovery efforts specifically for CDKN1B, but there are drugs on the market that target the cell cycle and m…	GO:1905179 negative regulation of cardiac muscle tissue regeneration;GO:1905178 regulation of cardiac muscle tissue regeneration;GO:0048102 autophagic cell death		Cancer-related genes:Mutated cancer genes; Human disease related genes:Endocrine and metabolic diseases:Adrenal gland diseases; Disease related genes; Human disease related genes:Cancers:Cancers of endocrine organs; Cancer-related genes:Mutational cancer driver genes; Human disease related genes:Endocrine and metabolic diseases:Hypothalamus and pituitary gland diseases; Predicted intracellular pr…	Nucleoplasm (Supported); Additional: Vesicles		(M3686)SA REG CASCADE OF CYCLIN EXPR; (M1529)SA G1 AND S PHASES; (M249)PID PI3KCI AKT PATHWAY	(M5923)HALLMARK PI3K AKT MTOR SIGNALING; (M5942)HALLMARK UV RESPONSE DN; (M5902)HALLMARK APOPTOSIS	0	1	1	0	0	1	0	1	1	0	1	0	1	1	0	0	1	1	1	1
RAB11A	8766	symbol	H. sapiens	8766	H. sapiens	RAB11A	RAB11A, member RAS oncogene family	RAB11A is a human gene that belongs to the Rab family of small GTPase superfamily. It is involved in both constitutive and regulated secretory pathways and plays a role in protein transport. The gene has two transcript variants that encode different isoforms. The protein encoded by this gene may have implications in various cellular processes, including vesicle trafficking, cytokinesis, and cell …	RAB11A has been implicated in several diseases, including cancer, neurodegenerative disorders, and infectious diseases. In cancer, RAB11A has been shown to be overexpressed in various types of tumors, including breast, lung, and pancreatic cancer, and is associated with tumor progression and metastasis. Targeting RAB11A has been proposed as a potential therapeutic strategy for cancer treatment. I…	GO:0010796 regulation of multivesicular body size;GO:1990182 exosomal secretion;GO:0097734 extracellular exosome biogenesis		Predicted intracellular proteins	Centriolar satellite;Vesicles (Enhanced)	5'-Guanosine-Diphosphate-Monothiophosphate; Guanosine-5'-Diphosphate	(M120)PID ARF6 DOWNSTREAM PATHWAY; (M210)PID IL8 CXCR2 PATHWAY; (M99)PID TXA2PATHWAY		0	0	0	0	0	0	0	0	1	0	0	0	0	0	0	0	0	0	0	0
CFLAR	8837	symbol	H. sapiens	8837	H. sapiens	CFLAR	CASP8 and FADD like apoptosis regulator	CFLAR, also known as CASP8 and FADD like apoptosis regulator, is a gene that encodes a protein involved in regulating apoptosis, or programmed cell death. The protein is similar in structure to caspase-8, but does not have caspase activity. Instead, it appears to be cleaved into two peptides by caspase-8. There are several different isoforms of the protein encoded by different transcript variants…	CFLAR has been implicated in several diseases, including cancer, autoimmune disorders, and viral infections. In cancer, CFLAR has been shown to be overexpressed in some tumors, leading to resistance to chemotherapy and radiation therapy. Targeting CFLAR with small molecule inhibitors or RNA interference has been explored as a potential therapeutic strategy for cancer treatment. However, there are…	GO:1901740 negative regulation of myoblast fusion;GO:1903845 negative regulation of cellular response to transforming growth factor beta stimulus;GO:0034242 negative regulation of syncytium formation by plasma membrane fusion		Enzymes; Cancer-related genes:Candidate cancer biomarkers; Peptidases:Cysteine-type peptidases; Predicted intracellular proteins	Cytosol;Nucleoplasm;Plasma membrane (Supported); Additional: Nuclear bodies		(M5060)SA FAS SIGNALING; (M79)PID TRAIL PATHWAY; (M197)PID HIV NEF PATHWAY	(M5902)HALLMARK APOPTOSIS; (M5890)HALLMARK TNFA SIGNALING VIA NFKB	1	0	1	1	0	1	0	1	1	0	1	1	1	0	1	0	0	0	0	1
FAS	355	symbol	H. sapiens	355	H. sapiens	FAS	Fas cell surface death receptor	The FAS gene encodes for the Fas cell surface death receptor, which is a member of the TNF-receptor superfamily. This receptor plays a crucial role in regulating programmed cell death and has been linked to various diseases of the immune system and malignancies. When the receptor interacts with its ligand, it forms a death-inducing signaling complex that triggers a downstream caspase cascade, lea…	The FAS gene has been implicated in various diseases, including autoimmune disorders, cancer, and viral infections. In autoimmune disorders, dysregulation of Fas-mediated apoptosis can lead to the accumulation of autoreactive lymphocytes, contributing to the pathogenesis of diseases such as systemic lupus erythematosus and rheumatoid arthritis. In cancer, Fas expression is often downregulated, al…	GO:0036337 Fas signaling pathway;GO:0071455 cellular response to hyperoxia;GO:0006924 activation-induced cell death of T cells		Human disease related genes:Immune system diseases:Primary immunodeficiency; Human disease related genes:Cancers:Cancers of haematopoietic and lymphoid tissues; Disease related genes; Candidate cardiovascular disease genes; CD markers; Cancer-related genes:Candidate cancer biomarkers; Predicted secreted proteins; Human disease related genes:Cancers:Skin cancers; Human disease related genes:Cancer…	Plasma membrane (Supported); Additional: Cytosol;Nuclear bodies		(M5060)SA FAS SIGNALING; (M7997)SA CASPASE CASCADE; (M197)PID HIV NEF PATHWAY	(M5897)HALLMARK IL6 JAK STAT3 SIGNALING; (M5902)HALLMARK APOPTOSIS; (M5913)HALLMARK INTERFERON GAMMA RESPONSE	0	0	1	1	1	1	1	1	1	0	1	1	1	0	1	0	0	1	0	0
ATG12	9140	symbol	H. sapiens	9140	H. sapiens	ATG12	autophagy related 12	ATG12 is a human gene that is involved in the process of autophagy, which is the degradation of cytoplasmic components, including organelles, through the use of autophagosomes that are delivered to lysosomes or vacuoles. ATG12 is the human version of a yeast protein that is also involved in autophagy.	Research has shown that dysregulation of ATG12 can lead to various diseases, including cancer, neurodegenerative disorders, and infectious diseases. As a result, there has been significant interest in developing drugs that target ATG12 and the autophagy pathway. One example of a successful drug targeting autophagy is hydroxychloroquine, which is used to treat malaria and autoimmune diseases such …	GO:1904971 regulation of viral translation;GO:1904973 positive regulation of viral translation;GO:0006501 C-terminal protein lipidation		Transporters; Predicted intracellular proteins	Nucleoplasm;Vesicles (Approved)				1	1	0	0	1	0	0	0	0	0	0	0	0	0	0	0	0	0	1	0
BCL2L1	598	symbol	H. sapiens	598	H. sapiens	BCL2L1	BCL2 like 1	BCL2L1, also known as BCL2 like 1, is a gene that belongs to the BCL-2 protein family. This family of proteins regulates apoptosis, or programmed cell death, and is involved in various cellular activities. BCL2L1 is located at the outer mitochondrial membrane and regulates the opening of the outer mitochondrial membrane channel (VDAC). VDAC controls mitochondrial membrane potential, which in turn…	BCL2L1 has been implicated in various diseases, including cancer, neurodegenerative disorders, and autoimmune diseases. In cancer, BCL2L1 is often overexpressed, leading to increased cell survival and resistance to chemotherapy. Targeting BCL2L1 has been a focus of drug discovery efforts, with several small molecule inhibitors and antisense oligonucleotides in development. Venetoclax, a BCL2 inhi…	GO:0019050 suppression by virus of host apoptotic process;GO:0033668 suppression by symbiont of host apoptotic process;GO:0039526 modulation by virus of host apoptotic process		Cancer-related genes:Candidate cancer biomarkers; RAS pathway related proteins; Transporters:Transporter channels and pores	Mitochondria (Approved)	4'-FLUORO-1,1'-BIPHENYL-4-CARBOXYLIC ACID; Isosorbide; Gossypol	(M13096)SA PROGRAMMED CELL DEATH; (M182)PID IL3 PATHWAY; (M234)PID IL2 STAT5 PATHWAY	(M5902)HALLMARK APOPTOSIS; (M5947)HALLMARK IL2 STAT5 SIGNALING	1	0	0	1	1	0	0	1	1	1	1	1	1	1	1	1	1	1	0	1
ERBB2	2064	symbol	H. sapiens	2064	H. sapiens	ERBB2	erb-b2 receptor tyrosine kinase 2	ERBB2 is a gene that belongs to the epidermal growth factor receptor family of receptor tyrosine kinases. It does not have its own ligand binding domain, but it can bind to other ligand-bound EGF receptor family members to form a heterodimer, which enhances downstream signaling pathways. Variations in amino acid positions 654 and 655 have been reported, with the most common allele being Ile654/Il…	ERBB2 is a well-known oncogene that is frequently amplified and overexpressed in various types of cancer, including breast, ovarian, gastric, and lung cancer. The overexpression of ERBB2 leads to the activation of downstream signaling pathways, which promote cell proliferation, survival, and metastasis. Therefore, ERBB2 has been an attractive target for cancer therapy. Several drugs have been dev…	GO:0038129 ERBB3 signaling pathway;GO:0038133 ERBB2-ERBB3 signaling pathway;GO:0033087 negative regulation of immature T cell proliferation	yes	Human disease related genes:Cancers:Head and neck cancers; Disease related genes; Human disease related genes:Cancers:Cancers of the urinary system; Human disease related genes:Cancers:Cancers of the digestive system; Enzymes; ENZYME proteins:Transferases; Cancer-related genes:Mutational cancer driver genes; Human disease related genes:Cancers:Cancers of the breast and female genital organs; CD m…	Plasma membrane (Supported); Additional: Cytosol;Nucleoplasm	Trastuzumab; Lapatinib; IGN311; Trastuzumab emtansine; Varlitinib; AV-412; Pertuzumab; Afatinib; Tucatinib; Tesevatinib; Fostamatinib; Brigatinib; Zanubrutinib	(M201)PID ERBB NETWORK PATHWAY; (M13)PID ERBB4 PATHWAY; (M175)PID ERBB2 ERBB3 PATHWAY	(M5942)HALLMARK UV RESPONSE DN; (M5902)HALLMARK APOPTOSIS	0	0	0	0	0	0	0	0	0	0	1	0	1	1	0	0	0	0	1	1
HIF1A	3091	symbol	H. sapiens	3091	H. sapiens	HIF1A	hypoxia inducible factor 1 subunit alpha	HIF1A is a gene that encodes the alpha subunit of the transcription factor hypoxia-inducible factor-1 (HIF-1). HIF-1 is a heterodimer composed of an alpha and a beta subunit and functions as a master regulator of cellular and systemic homeostatic response to hypoxia. It activates transcription of many genes involved in energy metabolism, angiogenesis, apoptosis, and other genes whose protein prod…	HIF1A has been implicated in a variety of diseases, including cancer, cardiovascular disease, and neurological disorders. In cancer, HIF1A is often overexpressed and contributes to tumor growth, angiogenesis, and metastasis. Targeting HIF1A has been a focus of drug discovery efforts, with several small molecule inhibitors and antisense oligonucleotides in development. One example is the drug roxa…	GO:0021502 neural fold elevation formation;GO:0070101 positive regulation of chemokine-mediated signaling pathway;GO:0001922 B-1 B cell homeostasis		Human disease related genes:Cancers:Head and neck cancers; Cancer-related genes:Candidate cancer biomarkers; Transcription factors:Basic domains; Predicted intracellular proteins	Nucleoplasm (Enhanced); Additional: Nuclear bodies	Carvedilol; Hydralazine; 2-Methoxyestradiol; ENMD-1198; PX-478; FG-2216	(M180)PID HIF1A PATHWAY; (M226)PID VEGFR1 PATHWAY; (M288)PID HES HEY PATHWAY	(M5901)HALLMARK G2M CHECKPOINT; (M5913)HALLMARK INTERFERON GAMMA RESPONSE; (M5932)HALLMARK INFLAMMATORY RESPONSE	1	1	1	0	0	1	0	1	1	1	0	1	1	0	1	0	1	1	0	0
MAPK3	5595	symbol	H. sapiens	5595	H. sapiens	MAPK3	mitogen-activated protein kinase 3	MAPK3, also known as mitogen-activated protein kinase 3, is a member of the MAP kinase family. It plays a role in regulating various cellular processes such as proliferation, differentiation, and cell cycle progression in response to extracellular signals. This kinase is activated by upstream kinases, leading to its translocation to the nucleus where it phosphorylates nuclear targets. Different p…	MAPK3 has been implicated in various diseases, including cancer, cardiovascular disease, and neurological disorders. In cancer, MAPK3 is often overexpressed and hyperactivated, leading to increased cell proliferation and survival. Targeting MAPK3 has been explored as a potential therapeutic strategy for cancer treatment. Several drugs targeting MAPK3 have been developed, including selumetinib, tr…	GO:2000656 regulation of apolipoprotein binding;GO:2000657 negative regulation of apolipoprotein binding;GO:0090170 regulation of Golgi inheritance	yes	Enzymes; ENZYME proteins:Transferases; Cancer-related genes:Candidate cancer biomarkers; Kinases:CMGC Ser/Thr protein kinases; RAS pathway related proteins; Predicted intracellular proteins; FDA approved drug targets:Small molecule drugs	Nucleoplasm (Supported)	Sulindac; Arsenic trioxide; Purvalanol; 5-iodotubercidin; Seliciclib; Cholecystokinin; Ulixertinib	(M64)PID S1P S1P4 PATHWAY; (M134)PID TCR RAS PATHWAY; (M120)PID ARF6 DOWNSTREAM PATHWAY		1	1	1	1	1	0	1	1	1	0	0	0	1	1	0	1	1	1	1	1
TP53INP2	58476	symbol	H. sapiens	58476	H. sapiens	TP53INP2	tumor protein p53 inducible nuclear protein 2	TP53INP2 is a gene that encodes a protein that plays a crucial role in autophagy, the process by which cells break down and recycle their own components. The protein is necessary for the proper formation and processing of autophagosomes, the structures that carry out autophagy. Additionally, TP53INP2 can help assemble the preinitiation complex for RNA polymerase I, which is involved in transcribi…	There is limited information available on the disease implications of TP53INP2. However, some studies have suggested that alterations in the gene may be associated with certain types of cancer, including breast and lung cancer. Targeted drug discovery efforts for TP53INP2 are also limited, as the gene is not currently considered a major therapeutic target. There are currently no drugs on the mark…	GO:0000045 autophagosome assembly;GO:1905037 autophagosome organization;GO:0001649 osteoblast differentiation		Predicted intracellular proteins				(M5935)HALLMARK FATTY ACID METABOLISM	1	0	0	0	0	0	0	0	0	0	0	0	0	0	0	0	1	0	0	0
FOXO1	2308	symbol	H. sapiens	2308	H. sapiens	FOXO1	forkhead box O1	FOXO1 is a gene that belongs to the forkhead family of transcription factors. It contains a distinct forkhead domain and its specific function is not yet known. However, it may be involved in myogenic growth and differentiation. FOXO1 has been associated with alveolar rhabdomyosarcoma when it undergoes translocation with PAX3.	FOXO1 has been implicated in various diseases, including cancer, diabetes, and cardiovascular disease. In cancer, FOXO1 has been shown to act as a tumor suppressor in some contexts, while in others it can promote tumor growth and metastasis. In alveolar rhabdomyosarcoma, FOXO1 is involved in a translocation with PAX3, resulting in a fusion protein that drives tumor growth. Targeted drug discovery…	GO:0071455 cellular response to hyperoxia;GO:0010616 negative regulation of cardiac muscle adaptation;GO:1903243 negative regulation of cardiac muscle hypertrophy in response to stress		Human disease related genes:Cancers:Cancers of haematopoietic and lymphoid tissues; Disease related genes; Cancer-related genes:Candidate cancer biomarkers; Predicted intracellular proteins; Transcription factors:Helix-turn-helix domains; Human disease related genes:Cancers:Cancers of soft tissues and bone	Cytosol;Nucleoplasm (Supported)		(M32)PID HDAC CLASSIII PATHWAY; (M249)PID PI3KCI AKT PATHWAY; (M183)PID IL6 7 PATHWAY	(M5957)HALLMARK PANCREAS BETA CELLS	1	1	1	0	1	1	1	1	1	0	0	0	1	1	1	0	1	1	1	1
RGS19	10287	symbol	H. sapiens	10287	H. sapiens	RGS19	regulator of G protein signaling 19	RGS19, also known as regulator of G protein signaling 19, is a gene that encodes a protein belonging to the RGS family. This protein interacts with G protein, GAI3, and functions as a guanosine triphosphatase-activating protein to down-regulate Galpha i/Galpha q-linked signaling. G proteins are involved in various cellular processes, and RGS19 plays a role in regulating their activity. The gene h…	Research on RGS19 has shown its potential implications in various diseases, including cancer, cardiovascular diseases, and neurological disorders. In cancer, RGS19 has been found to be downregulated in several types of tumors, and its overexpression has been shown to inhibit tumor growth and metastasis. In cardiovascular diseases, RGS19 has been implicated in regulating blood pressure and heart r…	GO:0045471 response to ethanol;GO:0097305 response to alcohol;GO:0007264 small GTPase mediated signal transduction		Predicted intracellular proteins	Cell Junctions (Supported); Additional: Nucleoli fibrillar center		(M187)PID TRKR PATHWAY		1	0	0	0	0	0	0	0	0	0	0	0	0	0	0	0	0	0	0	0
NFKB1	4790	symbol	H. sapiens	4790	H. sapiens	NFKB1	nuclear factor kappa B subunit 1	The NFKB1 gene encodes a protein that can be processed into two forms: a 105 kD protein that inhibits transcription and a 50 kD protein that binds to DNA as part of the NF-kappa-B (NFKB) protein complex. NFKB is a transcription regulator that is activated by various stimuli and plays a role in the expression of genes involved in many biological functions. Inappropriate activation of NFKB has been…	The NFKB1 gene has been implicated in various diseases, including cancer, autoimmune disorders, and inflammatory diseases. Targeting NFKB signaling pathways has been a focus of drug discovery efforts, with several drugs currently on the market or in clinical trials. For example, bortezomib, a proteasome inhibitor, has been approved for the treatment of multiple myeloma and mantle cell lymphoma by…	GO:0010956 negative regulation of calcidiol 1-monooxygenase activity;GO:1900127 positive regulation of hyaluronan biosynthetic process;GO:0010957 negative regulation of vitamin D biosynthetic process		Human disease related genes:Immune system diseases:Primary immunodeficiency; Disease related genes; Transcription factors:Immunoglobulin fold; Cancer-related genes:Candidate cancer biomarkers; RAS pathway related proteins; Predicted intracellular proteins; FDA approved drug targets:Small molecule drugs	Nucleoplasm (Supported); Additional: Cytosol	Pseudoephedrine; Thalidomide; Pranlukast; HE3286; P54; NOX-700; SGN-30; Custirsen; Andrographolide; Triflusal	(M26)PID NFKAPPAB ATYPICAL PATHWAY; (M37)PID NFKAPPAB CANONICAL PATHWAY; (M45)PID CD40 PATHWAY	(M5942)HALLMARK UV RESPONSE DN; (M5890)HALLMARK TNFA SIGNALING VIA NFKB; (M5913)HALLMARK INTERFERON GAMMA RESPONSE	0	0	0	1	1	0	1	1	1	1	0	1	1	1	0	0	1	1	0	1
BNIP3	664	symbol	H. sapiens	664	H. sapiens	BNIP3	BCL2 interacting protein 3	BNIP3, also known as BCL2 interacting protein 3, is a gene that encodes a mitochondrial protein with a BH3 domain. This protein acts as a pro-apoptotic factor and interacts with anti-apoptotic proteins such as E1B 19 kDa protein and Bcl2. The gene is silenced in tumors due to DNA methylation.	BNIP3 has been implicated in various diseases, including cancer, cardiovascular disease, and neurodegenerative disorders. In cancer, BNIP3 is often downregulated, leading to increased cell survival and resistance to chemotherapy. Targeting BNIP3 has been explored as a potential therapeutic strategy for cancer treatment. For example, a study showed that restoring BNIP3 expression in cancer cells s…	GO:1990144 intrinsic apoptotic signaling pathway in response to hypoxia;GO:0071279 cellular response to cobalt ion;GO:1902109 negative regulation of mitochondrial membrane permeability involved in apoptotic process		Cancer-related genes:Candidate cancer biomarkers; Transporters:Transporter channels and pores; Predicted intracellular proteins			(M255)PID HIF1 TFPATHWAY; (M121)PID MTOR 4PATHWAY	(M5910)HALLMARK PROTEIN SECRETION	1	1	1	0	1	1	1	1	1	1	0	0	0	1	1	0	1	0	1	0
NPC1	4864	symbol	H. sapiens	4864	H. sapiens	NPC1	NPC intracellular cholesterol transporter 1	The NPC1 gene encodes a large protein that is responsible for intracellular cholesterol trafficking by binding cholesterol to its N-terminal domain. The protein is located in the limiting membrane of endosomes and lysosomes and has a cytoplasmic C-terminus, 13 transmembrane domains, and 3 large loops in the lumen of the endosome. It transports low-density lipoproteins to late endosomal/lysosomal …	Niemann-Pick type C disease is a rare and devastating neurodegenerative disorder that affects approximately 1 in 150,000 individuals worldwide. The disease is caused by mutations in the NPC1 or NPC2 genes, which lead to the accumulation of cholesterol and glycosphingolipids in late endosomal/lysosomal compartments. This accumulation results in progressive neurodegeneration, hepatosplenomegaly, an…	GO:2000900 cyclodextrin metabolic process;GO:0010878 cholesterol storage;GO:0030299 intestinal cholesterol absorption		Human disease related genes:Congenital disorders of metabolism:Lysosomal storage diseases; Potential drug targets; Transporters:Electrochemical Potential-driven transporters; Disease related genes	Nucleoplasm;Vesicles (Supported)			(M5948)HALLMARK BILE ACID METABOLISM; (M5934)HALLMARK XENOBIOTIC METABOLISM	1	1	1	0	0	0	0	0	0	0	0	0	0	0	0	0	1	0	0	1

## Sheet: Enrichment
GroupID	Category	Term	Description	LogP	Log(q-value)	Genes	Symbols	InTerm_InList
1_Summary	KEGG Pathway	hsa04140	Autophagy - animal	-42.9965	-38.6479	598,664,1965,3091,3708,3916,5595,5728,6198,7249,8837,9140,9474,9821,23130,26100,29110,51100,58476,60673,64422,79065,81631,83452,84557,84938,115201,1201,2308,2548,4864,7157,9146,10013,10287,10548,22933,25978,3326,5195,29904,142,637,665	BCL2L1,BNIP3,EIF2S1,HIF1A,ITPR1,LAMP1,MAPK3,PTEN,RPS6KB1,TSC2,CFLAR,ATG12,ATG5,RB1CC1,ATG2A,WIPI2,TBK1,SH3GLB1,TP53INP2,ATG101,ATG3,ATG9A,MAP1LC3B,RAB33B,MAP1LC3A,ATG4C,ATG4A,CLN3,FOXO1,GAA,NPC1,TP53,HGS,HDAC6,RGS19,TM9SF1,SIRT2,CHMP2B,HSP90AB1,PEX14,EEF2K,PARP1,BID,BNIP3L	44/-
1_Member	KEGG Pathway	hsa04140	Autophagy - animal	-42.9965	-38.6479	598,664,1965,3091,3708,3916,5595,5728,6198,7249,8837,9140,9474,9821,23130,26100,29110,51100,58476,60673,64422,79065,81631,83452,84557,84938,115201	BCL2L1,BNIP3,EIF2S1,HIF1A,ITPR1,LAMP1,MAPK3,PTEN,RPS6KB1,TSC2,CFLAR,ATG12,ATG5,RB1CC1,ATG2A,WIPI2,TBK1,SH3GLB1,TP53INP2,ATG101,ATG3,ATG9A,MAP1LC3B,RAB33B,MAP1LC3A,ATG4C,ATG4A	27/141
1_Member	GO Biological Processes	GO:0006914	autophagy	-34.8207	-30.9493	664,1201,2308,2548,4864,5595,7157,9140,9146,9474,9821,10013,10287,10548,22933,23130,25978,26100,51100,58476,60673,64422,79065,81631,83452,84557,84938,115201	BNIP3,CLN3,FOXO1,GAA,NPC1,MAPK3,TP53,ATG12,HGS,ATG5,RB1CC1,HDAC6,RGS19,TM9SF1,SIRT2,ATG2A,CHMP2B,WIPI2,SH3GLB1,TP53INP2,ATG101,ATG3,ATG9A,MAP1LC3B,RAB33B,MAP1LC3A,ATG4C,ATG4A	28/314
1_Member	GO Biological Processes	GO:0061919	process utilizing autophagic mechanism	-34.8207	-30.9493	664,1201,2308,2548,4864,5595,7157,9140,9146,9474,9821,10013,10287,10548,22933,23130,25978,26100,51100,58476,60673,64422,79065,81631,83452,84557,84938,115201	BNIP3,CLN3,FOXO1,GAA,NPC1,MAPK3,TP53,ATG12,HGS,ATG5,RB1CC1,HDAC6,RGS19,TM9SF1,SIRT2,ATG2A,CHMP2B,WIPI2,SH3GLB1,TP53INP2,ATG101,ATG3,ATG9A,MAP1LC3B,RAB33B,MAP1LC3A,ATG4C,ATG4A	28/314
1_Member	GO Biological Processes	GO:0016236	macroautophagy	-24.0088	-20.5053	1201,2548,4864,5595,7157,9140,9146,9474,9821,23130,25978,26100,58476,60673,64422,79065,81631,83452,84557	CLN3,GAA,NPC1,MAPK3,TP53,ATG12,HGS,ATG5,RB1CC1,ATG2A,CHMP2B,WIPI2,TP53INP2,ATG101,ATG3,ATG9A,MAP1LC3B,RAB33B,MAP1LC3A	19/197
1_Member	GO Biological Processes	GO:1905037	autophagosome organization	-19.4408	-16.187	1201,9140,9474,9821,23130,26100,58476,60673,64422,79065,81631,83452,84557	CLN3,ATG12,ATG5,RB1CC1,ATG2A,WIPI2,TP53INP2,ATG101,ATG3,ATG9A,MAP1LC3B,RAB33B,MAP1LC3A	13/81
1_Member	Reactome Gene Sets	R-HSA-9612973	Autophagy	-19.1331	-15.9306	3326,7249,9140,9474,9821,10013,25978,26100,60673,64422,79065,81631,84557,84938,115201	HSP90AB1,TSC2,ATG12,ATG5,RB1CC1,HDAC6,CHMP2B,WIPI2,ATG101,ATG3,ATG9A,MAP1LC3B,MAP1LC3A,ATG4C,ATG4A	15/151
1_Member	Reactome Gene Sets	R-HSA-1632852	Macroautophagy	-18.0886	-15.0188	7249,9140,9474,9821,10013,25978,26100,60673,64422,79065,81631,84557,84938,115201	TSC2,ATG12,ATG5,RB1CC1,HDAC6,CHMP2B,WIPI2,ATG101,ATG3,ATG9A,MAP1LC3B,MAP1LC3A,ATG4C,ATG4A	14/136
1_Member	GO Biological Processes	GO:0000045	autophagosome assembly	-18.0211	-14.9736	9140,9474,9821,23130,26100,58476,60673,64422,79065,81631,83452,84557	ATG12,ATG5,RB1CC1,ATG2A,WIPI2,TP53INP2,ATG101,ATG3,ATG9A,MAP1LC3B,RAB33B,MAP1LC3A	12/74
1_Member	GO Biological Processes	GO:0000422	autophagy of mitochondrion	-17.7229	-14.7417	664,7157,9140,9474,9821,23130,26100,64422,79065,81631,84557	BNIP3,TP53,ATG12,ATG5,RB1CC1,ATG2A,WIPI2,ATG3,ATG9A,MAP1LC3B,MAP1LC3A	11/54
1_Member	GO Biological Processes	GO:0061726	mitochondrion disassembly	-17.7229	-14.7417	664,7157,9140,9474,9821,23130,26100,64422,79065,81631,84557	BNIP3,TP53,ATG12,ATG5,RB1CC1,ATG2A,WIPI2,ATG3,ATG9A,MAP1LC3B,MAP1LC3A	11/54
1_Member	GO Biological Processes	GO:0007033	vacuole organization	-17.71	-14.7417	1201,2548,9140,9474,9821,23130,25978,26100,58476,60673,64422,79065,81631,83452,84557	CLN3,GAA,ATG12,ATG5,RB1CC1,ATG2A,CHMP2B,WIPI2,TP53INP2,ATG101,ATG3,ATG9A,MAP1LC3B,RAB33B,MAP1LC3A	15/187
1_Member	WikiPathways	WP4577	Neurodegeneration with brain iron accumulation (NBIA) subtypes pathway	-16.6659	-13.8225	7249,9140,9474,9821,23130,26100,60673,64422,84557,115201	TSC2,ATG12,ATG5,RB1CC1,ATG2A,WIPI2,ATG101,ATG3,MAP1LC3A,ATG4A	10/44
1_Member	GO Biological Processes	GO:1903008	organelle disassembly	-16.0488	-13.2684	664,7157,9140,9474,9821,10013,23130,26100,64422,79065,81631,84557	BNIP3,TP53,ATG12,ATG5,RB1CC1,HDAC6,ATG2A,WIPI2,ATG3,ATG9A,MAP1LC3B,MAP1LC3A	12/106
1_Member	KEGG Pathway	hsa04136	Autophagy - other	-15.9734	-13.2159	9140,9474,23130,26100,60673,64422,79065,84938,115201	ATG12,ATG5,ATG2A,WIPI2,ATG101,ATG3,ATG9A,ATG4C,ATG4A	9/32
1_Member	GO Biological Processes	GO:0022411	cellular component disassembly	-15.584	-12.8886	664,1201,5195,7157,9140,9474,9821,10013,23130,25978,26100,29904,64422,79065,81631,84557	BNIP3,CLN3,PEX14,TP53,ATG12,ATG5,RB1CC1,HDAC6,ATG2A,CHMP2B,WIPI2,EEF2K,ATG3,ATG9A,MAP1LC3B,MAP1LC3A	16/321
1_Member	WikiPathways	WP4923	Autophagy	-14.0299	-11.4295	9140,9474,9821,26100,60673,64422,79065,81631	ATG12,ATG5,RB1CC1,WIPI2,ATG101,ATG3,ATG9A,MAP1LC3B	8/30
1_Member	GO Biological Processes	GO:0044804	autophagy of nucleus	-13.4685	-10.8833	9140,9474,9821,23130,26100,64422,79065	ATG12,ATG5,RB1CC1,ATG2A,WIPI2,ATG3,ATG9A	7/19
1_Member	WikiPathways	WP2509	Nanoparticle triggered autophagic cell death	-12.785	-10.2625	7249,9140,9474,51100,64422,84557,115201	TSC2,ATG12,ATG5,SH3GLB1,ATG3,MAP1LC3A,ATG4A	7/23
1_Member	GO Biological Processes	GO:0007005	mitochondrion organization	-12.0598	-9.59201	142,598,637,664,665,7157,9140,9474,9821,23130,26100,64422,79065,81631,84557	PARP1,BCL2L1,BID,BNIP3,BNIP3L,TP53,ATG12,ATG5,RB1CC1,ATG2A,WIPI2,ATG3,ATG9A,MAP1LC3B,MAP1LC3A	15/451
1_Member	WikiPathways	WP4863	Host-pathogen interaction of human coronaviruses - autophagy	-11.1268	-8.7325	9140,9474,9821,64422,84557,115201	ATG12,ATG5,RB1CC1,ATG3,MAP1LC3A,ATG4A	6/19
1_Member	WikiPathways	WP5205	Clock-controlled autophagy in bone metabolism	-10.381	-8.08169	9140,9474,9821,60673,64422,81631,84557,84938	ATG12,ATG5,RB1CC1,ATG101,ATG3,MAP1LC3B,MAP1LC3A,ATG4C	8/80
2_Summary	GO Biological Processes	GO:0010506	regulation of autophagy	-30.0847	-26.3382	664,665,823,826,836,1201,1649,1981,2308,2773,3091,3708,4864,5595,7157,7249,9140,9474,9821,10013,22933,23130,23411,29110,51100,60673,1027,4780,5728	BNIP3,BNIP3L,CAPN1,CAPNS1,CASP3,CLN3,DDIT3,EIF4G1,FOXO1,GNAI3,HIF1A,ITPR1,NPC1,MAPK3,TP53,TSC2,ATG12,ATG5,RB1CC1,HDAC6,SIRT2,ATG2A,SIRT1,TBK1,SH3GLB1,ATG101,CDKN1B,NFE2L2,PTEN	29/-
2_Member	GO Biological Processes	GO:0010506	regulation of autophagy	-30.0847	-26.3382	664,665,823,826,836,1201,1649,1981,2308,2773,3091,3708,4864,5595,7157,7249,9140,9474,9821,10013,22933,23130,23411,29110,51100,60673	BNIP3,BNIP3L,CAPN1,CAPNS1,CASP3,CLN3,DDIT3,EIF4G1,FOXO1,GNAI3,HIF1A,ITPR1,NPC1,MAPK3,TP53,TSC2,ATG12,ATG5,RB1CC1,HDAC6,SIRT2,ATG2A,SIRT1,TBK1,SH3GLB1,ATG101	26/351
2_Member	GO Biological Processes	GO:0016241	regulation of macroautophagy	-25.9515	-22.3045	664,665,823,826,836,1201,2773,3091,4864,5595,7157,7249,9140,9474,10013,23130,23411,29110,51100	BNIP3,BNIP3L,CAPN1,CAPNS1,CASP3,CLN3,GNAI3,HIF1A,NPC1,MAPK3,TP53,TSC2,ATG12,ATG5,HDAC6,ATG2A,SIRT1,TBK1,SH3GLB1	19/157
2_Member	GO Biological Processes	GO:0031329	regulation of cellular catabolic process	-22.4098	-18.9643	664,665,823,826,836,1201,1649,1981,2308,2773,3091,3708,4864,5595,7157,7249,9140,9474,9821,10013,22933,23130,23411,29110,51100,60673	BNIP3,BNIP3L,CAPN1,CAPNS1,CASP3,CLN3,DDIT3,EIF4G1,FOXO1,GNAI3,HIF1A,ITPR1,NPC1,MAPK3,TP53,TSC2,ATG12,ATG5,RB1CC1,HDAC6,SIRT2,ATG2A,SIRT1,TBK1,SH3GLB1,ATG101	26/696
2_Member	GO Biological Processes	GO:0010508	positive regulation of autophagy	-15.8146	-13.0893	664,665,2308,2773,3091,5595,7249,9821,23130,23411,29110,51100,60673	BNIP3,BNIP3L,FOXO1,GNAI3,HIF1A,MAPK3,TSC2,RB1CC1,ATG2A,SIRT1,TBK1,SH3GLB1,ATG101	13/150
2_Member	GO Biological Processes	GO:0016239	positive regulation of macroautophagy	-14.1704	-11.5542	664,665,2773,3091,5595,7249,23130,23411,29110,51100	BNIP3,BNIP3L,GNAI3,HIF1A,MAPK3,TSC2,ATG2A,SIRT1,TBK1,SH3GLB1	10/75
2_Member	GO Biological Processes	GO:0009896	positive regulation of catabolic process	-12.906	-10.377	664,665,1027,2308,2773,3091,4780,5595,5728,7249,9821,22933,23130,23411,29110,51100,60673	BNIP3,BNIP3L,CDKN1B,FOXO1,GNAI3,HIF1A,NFE2L2,MAPK3,PTEN,TSC2,RB1CC1,SIRT2,ATG2A,SIRT1,TBK1,SH3GLB1,ATG101	17/569
2_Member	GO Biological Processes	GO:0031331	positive regulation of cellular catabolic process	-10.8637	-8.50632	664,665,2308,2773,3091,5595,7249,9821,23130,23411,29110,51100,60673	BNIP3,BNIP3L,FOXO1,GNAI3,HIF1A,MAPK3,TSC2,RB1CC1,ATG2A,SIRT1,TBK1,SH3GLB1,ATG101	13/364
3_Summary	GO Biological Processes	GO:0062197	cellular response to chemical stress	-25.8749	-22.3045	142,355,468,664,834,836,1649,1956,1965,2308,3091,4780,5195,5595,5609,7157,8877,9474,10013,22933,23411,84557,471,1027,4864,8837,29904,30001	PARP1,FAS,ATF4,BNIP3,CASP1,CASP3,DDIT3,EGFR,EIF2S1,FOXO1,HIF1A,NFE2L2,PEX14,MAPK3,MAP2K7,TP53,SPHK1,ATG5,HDAC6,SIRT2,SIRT1,MAP1LC3A,ATIC,CDKN1B,NPC1,CFLAR,EEF2K,ERO1A	28/-
3_Member	GO Biological Processes	GO:0062197	cellular response to chemical stress	-25.8749	-22.3045	142,355,468,664,834,836,1649,1956,1965,2308,3091,4780,5195,5595,5609,7157,8877,9474,10013,22933,23411,84557	PARP1,FAS,ATF4,BNIP3,CASP1,CASP3,DDIT3,EGFR,EIF2S1,FOXO1,HIF1A,NFE2L2,PEX14,MAPK3,MAP2K7,TP53,SPHK1,ATG5,HDAC6,SIRT2,SIRT1,MAP1LC3A	22/280
3_Member	GO Biological Processes	GO:0010035	response to inorganic substance	-18.3167	-15.2234	142,468,471,664,836,1027,1956,1965,2308,3091,4780,4864,5595,7157,8837,8877,9474,10013,23411,29904,84557	PARP1,ATF4,ATIC,BNIP3,CASP3,CDKN1B,EGFR,EIF2S1,FOXO1,HIF1A,NFE2L2,NPC1,MAPK3,TP53,CFLAR,SPHK1,ATG5,HDAC6,SIRT1,EEF2K,MAP1LC3A	21/539
3_Member	GO Biological Processes	GO:0034599	cellular response to oxidative stress	-17.8879	-14.8615	142,468,664,1956,1965,2308,3091,4780,5195,5595,7157,8877,10013,22933,23411,84557	PARP1,ATF4,BNIP3,EGFR,EIF2S1,FOXO1,HIF1A,NFE2L2,PEX14,MAPK3,TP53,SPHK1,HDAC6,SIRT2,SIRT1,MAP1LC3A	16/230
3_Member	GO Biological Processes	GO:0006979	response to oxidative stress	-17.2492	-14.3072	142,468,664,836,1956,1965,2308,3091,4780,5195,5595,7157,8877,10013,22933,23411,30001,84557	PARP1,ATF4,BNIP3,CASP3,EGFR,EIF2S1,FOXO1,HIF1A,NFE2L2,PEX14,MAPK3,TP53,SPHK1,HDAC6,SIRT2,SIRT1,ERO1A,MAP1LC3A	18/375
3_Member	GO Biological Processes	GO:0010038	response to metal ion	-12.035	-9.57289	142,468,664,836,1027,1956,1965,3091,4780,4864,5595,9474,29904,84557	PARP1,ATF4,BNIP3,CASP3,CDKN1B,EGFR,EIF2S1,HIF1A,NFE2L2,NPC1,MAPK3,ATG5,EEF2K,MAP1LC3A	14/369
3_Member	GO Biological Processes	GO:0071241	cellular response to inorganic substance	-11.8815	-9.42507	142,468,664,1027,1956,1965,2308,4780,5595,8837,29904,84557	PARP1,ATF4,BNIP3,CDKN1B,EGFR,EIF2S1,FOXO1,NFE2L2,MAPK3,CFLAR,EEF2K,MAP1LC3A	12/234
3_Member	GO Biological Processes	GO:0000302	response to reactive oxygen species	-11.8004	-9.34943	664,836,1956,3091,4780,5195,5595,8877,10013,23411,84557	BNIP3,CASP3,EGFR,HIF1A,NFE2L2,PEX14,MAPK3,SPHK1,HDAC6,SIRT1,MAP1LC3A	11/178
3_Member	GO Biological Processes	GO:0034614	cellular response to reactive oxygen species	-10.2911	-7.99947	664,1956,4780,5195,5595,8877,10013,23411,84557	BNIP3,EGFR,NFE2L2,PEX14,MAPK3,SPHK1,HDAC6,SIRT1,MAP1LC3A	9/126
3_Member	GO Biological Processes	GO:0071248	cellular response to metal ion	-9.80987	-7.56169	142,468,664,1027,1956,1965,4780,5595,29904,84557	PARP1,ATF4,BNIP3,CDKN1B,EGFR,EIF2S1,NFE2L2,MAPK3,EEF2K,MAP1LC3A	10/202
3_Member	GO Biological Processes	GO:0042542	response to hydrogen peroxide	-7.92161	-5.8653	664,836,4780,8877,10013,23411,84557	BNIP3,CASP3,NFE2L2,SPHK1,HDAC6,SIRT1,MAP1LC3A	7/104
3_Member	GO Biological Processes	GO:0070301	cellular response to hydrogen peroxide	-7.64477	-5.62349	664,4780,8877,10013,23411,84557	BNIP3,NFE2L2,SPHK1,HDAC6,SIRT1,MAP1LC3A	6/66
3_Member	WikiPathways	WP4874	CAMKK2 pathway	-5.75656	-3.97148	4780,5595,23411,84557	NFE2L2,MAPK3,SIRT1,MAP1LC3A	4/33
4_Summary	KEGG Pathway	hsa05417	Lipid and atherosclerosis	-21.5996	-18.2053	355,468,598,637,834,836,1649,1965,3326,3708,4780,4790,5595,5609,7157,8743,29110,30001,142,823,8837,5868,9821,23130,25978,26100,60673,81631,84557,3084,10013	FAS,ATF4,BCL2L1,BID,CASP1,CASP3,DDIT3,EIF2S1,HSP90AB1,ITPR1,NFE2L2,NFKB1,MAPK3,MAP2K7,TP53,TNFSF10,TBK1,ERO1A,PARP1,CAPN1,CFLAR,RAB5A,RB1CC1,ATG2A,CHMP2B,WIPI2,ATG101,MAP1LC3B,MAP1LC3A,NRG1,HDAC6	31/-
4_Member	KEGG Pathway	hsa05417	Lipid and atherosclerosis	-21.5996	-18.2053	355,468,598,637,834,836,1649,1965,3326,3708,4780,4790,5595,5609,7157,8743,29110,30001	FAS,ATF4,BCL2L1,BID,CASP1,CASP3,DDIT3,EIF2S1,HSP90AB1,ITPR1,NFE2L2,NFKB1,MAPK3,MAP2K7,TP53,TNFSF10,TBK1,ERO1A	18/215
4_Member	KEGG Pathway	hsa04210	Apoptosis	-19.8372	-16.53	142,355,468,598,637,823,836,1649,1965,3708,4790,5595,7157,8743,8837	PARP1,FAS,ATF4,BCL2L1,BID,CAPN1,CASP3,DDIT3,EIF2S1,ITPR1,NFKB1,MAPK3,TP53,TNFSF10,CFLAR	15/136
4_Member	KEGG Pathway	hsa05022	Pathways of neurodegeneration - multiple diseases	-19.4216	-16.187	355,468,598,637,823,836,1649,1965,3708,4790,5595,5609,5868,9821,23130,25978,26100,29110,60673,81631,84557	FAS,ATF4,BCL2L1,BID,CAPN1,CASP3,DDIT3,EIF2S1,ITPR1,NFKB1,MAPK3,MAP2K7,RAB5A,RB1CC1,ATG2A,CHMP2B,WIPI2,TBK1,ATG101,MAP1LC3B,MAP1LC3A	21/476
4_Member	KEGG Pathway	hsa05014	Amyotrophic lateral sclerosis	-18.9011	-15.7286	468,598,637,834,836,1649,1965,3084,5868,7157,9821,10013,23130,25978,26100,29110,60673,81631,84557	ATF4,BCL2L1,BID,CASP1,CASP3,DDIT3,EIF2S1,NRG1,RAB5A,TP53,RB1CC1,HDAC6,ATG2A,CHMP2B,WIPI2,TBK1,ATG101,MAP1LC3B,MAP1LC3A	19/364
4_Member	WikiPathways	WP5124	Alzheimer's disease	-15.4815	-12.7957	355,468,637,823,836,1649,1965,3708,4790,5595,5609,9821,23130,26100,60673	FAS,ATF4,BID,CAPN1,CASP3,DDIT3,EIF2S1,ITPR1,NFKB1,MAPK3,MAP2K7,RB1CC1,ATG2A,WIPI2,ATG101	15/263
4_Member	WikiPathways	WP2059	Alzheimer's disease and miRNA effects	-14.0645	-11.4563	355,468,637,823,836,1649,1965,3708,4790,5595,5609,9821,23130,26100,60673	FAS,ATF4,BID,CAPN1,CASP3,DDIT3,EIF2S1,ITPR1,NFKB1,MAPK3,MAP2K7,RB1CC1,ATG2A,WIPI2,ATG101	15/328
4_Member	KEGG Pathway	hsa05010	Alzheimer disease	-13.0662	-10.5269	355,468,637,823,836,1649,1965,3708,4790,5595,5609,9821,23130,26100,60673	FAS,ATF4,BID,CAPN1,CASP3,DDIT3,EIF2S1,ITPR1,NFKB1,MAPK3,MAP2K7,RB1CC1,ATG2A,WIPI2,ATG101	15/384
5_Summary	KEGG Pathway	hsa05131	Shigellosis	-20.4999	-17.1513	598,664,823,826,834,1956,2308,3708,4790,5595,6198,7157,9140,9474,26100,29110,81631,84557,3326,821,25978,355,4780,142,836,10013	BCL2L1,BNIP3,CAPN1,CAPNS1,CASP1,EGFR,FOXO1,ITPR1,NFKB1,MAPK3,RPS6KB1,TP53,ATG12,ATG5,WIPI2,TBK1,MAP1LC3B,MAP1LC3A,HSP90AB1,CANX,CHMP2B,FAS,NFE2L2,PARP1,CASP3,HDAC6	26/-
5_Member	KEGG Pathway	hsa05131	Shigellosis	-20.4999	-17.1513	598,664,823,826,834,1956,2308,3708,4790,5595,6198,7157,9140,9474,26100,29110,81631,84557	BCL2L1,BNIP3,CAPN1,CAPNS1,CASP1,EGFR,FOXO1,ITPR1,NFKB1,MAPK3,RPS6KB1,TP53,ATG12,ATG5,WIPI2,TBK1,MAP1LC3B,MAP1LC3A	18/247
5_Member	KEGG Pathway	hsa04621	NOD-like receptor signaling pathway	-11.5916	-9.15688	598,834,3326,3708,4790,5595,9140,9474,29110,81631,84557	BCL2L1,CASP1,HSP90AB1,ITPR1,NFKB1,MAPK3,ATG12,ATG5,TBK1,MAP1LC3B,MAP1LC3A	11/186
5_Member	Reactome Gene Sets	R-HSA-9678108	SARS-CoV-1 Infection	-6.98535	-5.02418	598,821,834,4790,25978,29110,81631	BCL2L1,CANX,CASP1,NFKB1,CHMP2B,TBK1,MAP1LC3B	7/142
5_Member	Reactome Gene Sets	R-HSA-622312	Inflammasomes	-6.58096	-4.67956	598,834,3326,4790	BCL2L1,CASP1,HSP90AB1,NFKB1	4/21
5_Member	GO Biological Processes	GO:0071260	cellular response to mechanical stimulus	-5.82729	-4.02774	355,664,834,4790,5595	FAS,BNIP3,CASP1,NFKB1,MAPK3	5/73
5_Member	Reactome Gene Sets	R-HSA-9679506	SARS-CoV Infections	-5.81765	-4.01932	598,821,834,3326,4780,4790,25978,29110,81631	BCL2L1,CANX,CASP1,HSP90AB1,NFE2L2,NFKB1,CHMP2B,TBK1,MAP1LC3B	9/414
5_Member	Reactome Gene Sets	R-HSA-9824446	Viral Infection Pathways	-5.2559	-3.53894	142,598,821,834,1956,3326,4780,4790,25978,29110,81631	PARP1,BCL2L1,CANX,CASP1,EGFR,HSP90AB1,NFE2L2,NFKB1,CHMP2B,TBK1,MAP1LC3B	11/767
5_Member	Reactome Gene Sets	R-HSA-844456	The NLRP3 inflammasome	-5.01166	-3.3398	834,3326,4790	CASP1,HSP90AB1,NFKB1	3/16
5_Member	Reactome Gene Sets	R-HSA-168643	Nucleotide-binding domain, leucine rich repeat containing receptor (NLR) signaling pathways	-4.79282	-3.15943	598,834,3326,4790	BCL2L1,CASP1,HSP90AB1,NFKB1	4/57
5_Member	KEGG Pathway	hsa05134	Legionellosis	-4.79282	-3.15943	664,834,836,4790	BNIP3,CASP1,CASP3,NFKB1	4/57
5_Member	WikiPathways	WP4961	STING pathway in Kawasaki-like disease and COVID-19	-4.64014	-3.03352	3708,4790,29110	ITPR1,NFKB1,TBK1	3/21
5_Member	GO Biological Processes	GO:0009612	response to mechanical stimulus	-4.62065	-3.0156	355,664,834,4790,5595,6198	FAS,BNIP3,CASP1,NFKB1,MAPK3,RPS6KB1	6/216
5_Member	Reactome Gene Sets	R-HSA-9660826	Purinergic signaling in leishmaniasis infection	-4.35316	-2.78851	834,3326,4790	CASP1,HSP90AB1,NFKB1	3/26
5_Member	Reactome Gene Sets	R-HSA-9664424	Cell recruitment (pro-inflammatory response)	-4.35316	-2.78851	834,3326,4790	CASP1,HSP90AB1,NFKB1	3/26
5_Member	KEGG Pathway	hsa04623	Cytosolic DNA-sensing pathway	-4.32036	-2.75927	834,836,4790,29110	CASP1,CASP3,NFKB1,TBK1	4/75
5_Member	Reactome Gene Sets	R-HSA-9692914	SARS-CoV-1-host interactions	-3.90198	-2.40712	598,834,4790,29110	BCL2L1,CASP1,NFKB1,TBK1	4/96
5_Member	Reactome Gene Sets	R-HSA-9692916	SARS-CoV-1 activates/modulates innate immune responses	-3.78497	-2.3133	834,4790,29110	CASP1,NFKB1,TBK1	3/40
5_Member	KEGG Pathway	hsa05171	Coronavirus disease - COVID-19	-3.41672	-2.00317	834,1956,4790,5595,29110	CASP1,EGFR,NFKB1,MAPK3,TBK1	5/232
5_Member	Reactome Gene Sets	R-HSA-446652	Interleukin-1 family signaling	-3.13145	-1.75602	834,4790,7157,29110	CASP1,NFKB1,TP53,TBK1	4/153
5_Member	Reactome Gene Sets	R-HSA-9694516	SARS-CoV-2 Infection	-2.92122	-1.57483	821,3326,25978,29110,81631	CANX,HSP90AB1,CHMP2B,TBK1,MAP1LC3B	5/299
5_Member	KEGG Pathway	hsa04613	Neutrophil extracellular trap formation	-2.78385	-1.45565	834,4790,5595,10013	CASP1,NFKB1,MAPK3,HDAC6	4/190
6_Summary	GO Biological Processes	GO:0071453	cellular response to oxygen levels	-18.7876	-15.6431	355,468,664,665,1027,2308,3091,4780,5034,7157,8837,22933,23411,29904,30001,836,3708	FAS,ATF4,BNIP3,BNIP3L,CDKN1B,FOXO1,HIF1A,NFE2L2,P4HB,TP53,CFLAR,SIRT2,SIRT1,EEF2K,ERO1A,CASP3,ITPR1	17/-
6_Member	GO Biological Processes	GO:0071453	cellular response to oxygen levels	-18.7876	-15.6431	355,468,664,665,1027,2308,3091,4780,5034,7157,8837,22933,23411,29904,30001	FAS,ATF4,BNIP3,BNIP3L,CDKN1B,FOXO1,HIF1A,NFE2L2,P4HB,TP53,CFLAR,SIRT2,SIRT1,EEF2K,ERO1A	15/159
6_Member	GO Biological Processes	GO:0070482	response to oxygen levels	-16.9776	-14.0762	355,468,664,665,836,1027,2308,3091,3708,4780,5034,7157,8837,22933,23411,29904,30001	FAS,ATF4,BNIP3,BNIP3L,CASP3,CDKN1B,FOXO1,HIF1A,ITPR1,NFE2L2,P4HB,TP53,CFLAR,SIRT2,SIRT1,EEF2K,ERO1A	17/322
6_Member	GO Biological Processes	GO:0036294	cellular response to decreased oxygen levels	-16.0497	-13.2684	468,664,665,1027,3091,4780,5034,7157,8837,22933,23411,29904,30001	ATF4,BNIP3,BNIP3L,CDKN1B,HIF1A,NFE2L2,P4HB,TP53,CFLAR,SIRT2,SIRT1,EEF2K,ERO1A	13/144
6_Member	GO Biological Processes	GO:0036293	response to decreased oxygen levels	-14.7422	-12.0926	468,664,665,836,1027,3091,3708,4780,5034,7157,8837,22933,23411,29904,30001	ATF4,BNIP3,BNIP3L,CASP3,CDKN1B,HIF1A,ITPR1,NFE2L2,P4HB,TP53,CFLAR,SIRT2,SIRT1,EEF2K,ERO1A	15/295
6_Member	GO Biological Processes	GO:0071456	cellular response to hypoxia	-13.1269	-10.5777	664,665,1027,3091,4780,5034,7157,8837,22933,23411,30001	BNIP3,BNIP3L,CDKN1B,HIF1A,NFE2L2,P4HB,TP53,CFLAR,SIRT2,SIRT1,ERO1A	11/135
6_Member	GO Biological Processes	GO:0001666	response to hypoxia	-12.2783	-9.79307	664,665,836,1027,3091,3708,4780,5034,7157,8837,22933,23411,30001	BNIP3,BNIP3L,CASP3,CDKN1B,HIF1A,ITPR1,NFE2L2,P4HB,TP53,CFLAR,SIRT2,SIRT1,ERO1A	13/281
7_Summary	GO Biological Processes	GO:0071496	cellular response to external stimulus	-18.4014	-15.2833	355,468,664,834,1026,1965,1981,2308,4780,4790,5595,7157,9474,23411,26100,51100,81631,84557,1649,6198,22933,5034,30001	FAS,ATF4,BNIP3,CASP1,CDKN1A,EIF2S1,EIF4G1,FOXO1,NFE2L2,NFKB1,MAPK3,TP53,ATG5,SIRT1,WIPI2,SH3GLB1,MAP1LC3B,MAP1LC3A,DDIT3,RPS6KB1,SIRT2,P4HB,ERO1A	23/-
7_Member	GO Biological Processes	GO:0071496	cellular response to external stimulus	-18.4014	-15.2833	355,468,664,834,1026,1965,1981,2308,4780,4790,5595,7157,9474,23411,26100,51100,81631,84557	FAS,ATF4,BNIP3,CASP1,CDKN1A,EIF2S1,EIF4G1,FOXO1,NFE2L2,NFKB1,MAPK3,TP53,ATG5,SIRT1,WIPI2,SH3GLB1,MAP1LC3B,MAP1LC3A	18/323
7_Member	GO Biological Processes	GO:0042594	response to starvation	-17.0093	-14.0921	355,468,1026,1649,1965,2308,4780,5595,7157,9474,23411,26100,51100,81631,84557	FAS,ATF4,CDKN1A,DDIT3,EIF2S1,FOXO1,NFE2L2,MAPK3,TP53,ATG5,SIRT1,WIPI2,SH3GLB1,MAP1LC3B,MAP1LC3A	15/208
7_Member	GO Biological Processes	GO:0031667	response to nutrient levels	-16.8169	-13.9455	355,468,664,1026,1649,1965,1981,2308,4780,5595,6198,7157,9474,22933,23411,26100,51100,81631,84557	FAS,ATF4,BNIP3,CDKN1A,DDIT3,EIF2S1,EIF4G1,FOXO1,NFE2L2,MAPK3,RPS6KB1,TP53,ATG5,SIRT2,SIRT1,WIPI2,SH3GLB1,MAP1LC3B,MAP1LC3A	19/471
7_Member	GO Biological Processes	GO:0009267	cellular response to starvation	-16.7002	-13.843	355,468,1026,1965,2308,4780,5595,7157,9474,23411,26100,51100,81631,84557	FAS,ATF4,CDKN1A,EIF2S1,FOXO1,NFE2L2,MAPK3,TP53,ATG5,SIRT1,WIPI2,SH3GLB1,MAP1LC3B,MAP1LC3A	14/170
7_Member	GO Biological Processes	GO:0031669	cellular response to nutrient levels	-16.4662	-13.6361	355,468,1026,1965,1981,2308,4780,5595,7157,9474,23411,26100,51100,81631,84557	FAS,ATF4,CDKN1A,EIF2S1,EIF4G1,FOXO1,NFE2L2,MAPK3,TP53,ATG5,SIRT1,WIPI2,SH3GLB1,MAP1LC3B,MAP1LC3A	15/226
7_Member	GO Biological Processes	GO:0009991	response to extracellular stimulus	-16.3231	-13.506	355,468,664,1026,1649,1965,1981,2308,4780,5595,6198,7157,9474,22933,23411,26100,51100,81631,84557	FAS,ATF4,BNIP3,CDKN1A,DDIT3,EIF2S1,EIF4G1,FOXO1,NFE2L2,MAPK3,RPS6KB1,TP53,ATG5,SIRT2,SIRT1,WIPI2,SH3GLB1,MAP1LC3B,MAP1LC3A	19/501
7_Member	GO Biological Processes	GO:0031668	cellular response to extracellular stimulus	-15.6307	-12.9256	355,468,1026,1965,1981,2308,4780,5595,7157,9474,23411,26100,51100,81631,84557	FAS,ATF4,CDKN1A,EIF2S1,EIF4G1,FOXO1,NFE2L2,MAPK3,TP53,ATG5,SIRT1,WIPI2,SH3GLB1,MAP1LC3B,MAP1LC3A	15/257
7_Member	GO Biological Processes	GO:0034198	cellular response to amino acid starvation	-10.2643	-7.98397	355,468,1026,1965,5595,51100,84557	FAS,ATF4,CDKN1A,EIF2S1,MAPK3,SH3GLB1,MAP1LC3A	7/49
7_Member	GO Biological Processes	GO:1990928	response to amino acid starvation	-10.0747	-7.80167	355,468,1026,1965,5595,51100,84557	FAS,ATF4,CDKN1A,EIF2S1,MAPK3,SH3GLB1,MAP1LC3A	7/52
7_Member	Reactome Gene Sets	R-HSA-9711123	Cellular response to chemical stress	-4.82143	-3.18552	468,1026,4780,5034,30001,81631	ATF4,CDKN1A,NFE2L2,P4HB,ERO1A,MAP1LC3B	6/199
7_Member	Reactome Gene Sets	R-HSA-9755511	KEAP1-NFE2L2 pathway	-3.72023	-2.26153	468,1026,4780,81631	ATF4,CDKN1A,NFE2L2,MAP1LC3B	4/107
8_Summary	GO Biological Processes	GO:0010942	positive regulation of cell death	-17.2408	-14.3072	142,355,468,637,664,665,836,1026,1649,1965,1981,2308,5609,5728,7157,8743,8837,10013,22933,23411,79065,598,1201,1956,3091,4189,4780,5034,5595,8877,9821,834,4790,29110,3708,30001,1027,3326,6767,81631	PARP1,FAS,ATF4,BID,BNIP3,BNIP3L,CASP3,CDKN1A,DDIT3,EIF2S1,EIF4G1,FOXO1,MAP2K7,PTEN,TP53,TNFSF10,CFLAR,HDAC6,SIRT2,SIRT1,ATG9A,BCL2L1,CLN3,EGFR,HIF1A,DNAJB9,NFE2L2,P4HB,MAPK3,SPHK1,RB1CC1,CASP1,NFKB1,TBK1,ITPR1,ERO1A,CDKN1B,HSP90AB1,ST13,MAP1LC3B	40/-
8_Member	GO Biological Processes	GO:0010942	positive regulation of cell death	-17.2408	-14.3072	142,355,468,637,664,665,836,1026,1649,1965,1981,2308,5609,5728,7157,8743,8837,10013,22933,23411,79065	PARP1,FAS,ATF4,BID,BNIP3,BNIP3L,CASP3,CDKN1A,DDIT3,EIF2S1,EIF4G1,FOXO1,MAP2K7,PTEN,TP53,TNFSF10,CFLAR,HDAC6,SIRT2,SIRT1,ATG9A	21/609
8_Member	GO Biological Processes	GO:0080135	regulation of cellular response to stress	-16.0258	-13.257	142,355,468,598,637,1201,1649,1956,1981,2308,3091,4189,4780,5034,5595,5609,7157,8877,9821,10013,23411	PARP1,FAS,ATF4,BCL2L1,BID,CLN3,DDIT3,EGFR,EIF4G1,FOXO1,HIF1A,DNAJB9,NFE2L2,P4HB,MAPK3,MAP2K7,TP53,SPHK1,RB1CC1,HDAC6,SIRT1	21/700
8_Member	GO Biological Processes	GO:0043068	positive regulation of programmed cell death	-15.4241	-12.7477	142,355,468,637,664,665,836,1026,1649,1965,2308,5609,5728,7157,8743,8837,10013,22933,23411	PARP1,FAS,ATF4,BID,BNIP3,BNIP3L,CASP3,CDKN1A,DDIT3,EIF2S1,FOXO1,MAP2K7,PTEN,TP53,TNFSF10,CFLAR,HDAC6,SIRT2,SIRT1	19/561
8_Member	GO Biological Processes	GO:0071214	cellular response to abiotic stimulus	-14.1821	-11.5578	142,355,468,598,664,834,836,1026,1965,4790,5595,5609,5728,7157,23411	PARP1,FAS,ATF4,BCL2L1,BNIP3,CASP1,CASP3,CDKN1A,EIF2S1,NFKB1,MAPK3,MAP2K7,PTEN,TP53,SIRT1	15/322
8_Member	GO Biological Processes	GO:0104004	cellular response to environmental stimulus	-14.1821	-11.5578	142,355,468,598,664,834,836,1026,1965,4790,5595,5609,5728,7157,23411	PARP1,FAS,ATF4,BCL2L1,BNIP3,CASP1,CASP3,CDKN1A,EIF2S1,NFKB1,MAPK3,MAP2K7,PTEN,TP53,SIRT1	15/322
8_Member	GO Biological Processes	GO:1901214	regulation of neuron death	-13.2376	-10.6814	142,468,598,836,1201,1649,1965,1981,3091,5609,7157,10013,23411,29110	PARP1,ATF4,BCL2L1,CASP3,CLN3,DDIT3,EIF2S1,EIF4G1,HIF1A,MAP2K7,TP53,HDAC6,SIRT1,TBK1	14/301
8_Member	GO Biological Processes	GO:0097190	apoptotic signaling pathway	-13.0626	-10.5269	355,468,598,637,664,665,836,1026,1649,3708,7157,9821,23411,30001	FAS,ATF4,BCL2L1,BID,BNIP3,BNIP3L,CASP3,CDKN1A,DDIT3,ITPR1,TP53,RB1CC1,SIRT1,ERO1A	14/310
8_Member	Reactome Gene Sets	R-HSA-2262752	Cellular responses to stress	-12.7741	-10.258	468,1026,1027,1649,1965,3091,3326,4189,4780,4790,5034,5595,5609,6767,7157,10013,23411,30001,81631	ATF4,CDKN1A,CDKN1B,DDIT3,EIF2S1,HIF1A,HSP90AB1,DNAJB9,NFE2L2,NFKB1,P4HB,MAPK3,MAP2K7,ST13,TP53,HDAC6,SIRT1,ERO1A,MAP1LC3B	19/788
8_Member	GO Biological Processes	GO:0043065	positive regulation of apoptotic process	-12.1059	-9.63245	355,468,637,664,665,836,1649,1965,2308,5609,5728,7157,8743,8837,22933,23411	FAS,ATF4,BID,BNIP3,BNIP3L,CASP3,DDIT3,EIF2S1,FOXO1,MAP2K7,PTEN,TP53,TNFSF10,CFLAR,SIRT2,SIRT1	16/539
8_Member	GO Biological Processes	GO:0097193	intrinsic apoptotic signaling pathway	-10.7831	-8.43884	468,598,664,836,1026,1649,3708,7157,23411,30001	ATF4,BCL2L1,BNIP3,CASP3,CDKN1A,DDIT3,ITPR1,TP53,SIRT1,ERO1A	10/161
8_Member	GO Biological Processes	GO:1901216	positive regulation of neuron death	-10.2931	-7.99947	142,468,836,1649,1965,5609,7157,10013	PARP1,ATF4,CASP3,DDIT3,EIF2S1,MAP2K7,TP53,HDAC6	8/82
8_Member	GO Biological Processes	GO:0009411	response to UV	-9.58523	-7.36951	142,468,836,1026,1956,1965,5609,7157,23411	PARP1,ATF4,CASP3,CDKN1A,EGFR,EIF2S1,MAP2K7,TP53,SIRT1	9/151
8_Member	GO Biological Processes	GO:0043523	regulation of neuron apoptotic process	-9.35247	-7.15924	142,468,598,836,1201,1649,3091,5609,7157,23411	PARP1,ATF4,BCL2L1,CASP3,CLN3,DDIT3,HIF1A,MAP2K7,TP53,SIRT1	10/225
8_Member	GO Biological Processes	GO:0009416	response to light stimulus	-7.96146	-5.9007	142,468,836,1026,1956,1965,3091,5609,7157,23411	PARP1,ATF4,CASP3,CDKN1A,EGFR,EIF2S1,HIF1A,MAP2K7,TP53,SIRT1	10/314
8_Member	GO Biological Processes	GO:0009314	response to radiation	-7.61409	-5.59595	142,468,598,836,1026,1956,1965,3091,5609,7157,23411	PARP1,ATF4,BCL2L1,CASP3,CDKN1A,EGFR,EIF2S1,HIF1A,MAP2K7,TP53,SIRT1	11/442
8_Member	GO Biological Processes	GO:0034644	cellular response to UV	-6.83078	-4.89215	142,468,1026,1965,7157,23411	PARP1,ATF4,CDKN1A,EIF2S1,TP53,SIRT1	6/90
8_Member	GO Biological Processes	GO:0043525	positive regulation of neuron apoptotic process	-6.40668	-4.53088	468,836,1649,5609,7157	ATF4,CASP3,DDIT3,MAP2K7,TP53	5/56
8_Member	GO Biological Processes	GO:0071478	cellular response to radiation	-6.3017	-4.43458	142,468,598,1026,1965,7157,23411	PARP1,ATF4,BCL2L1,CDKN1A,EIF2S1,TP53,SIRT1	7/179
8_Member	GO Biological Processes	GO:0071482	cellular response to light stimulus	-6.17632	-4.33019	142,468,1026,1965,7157,23411	PARP1,ATF4,CDKN1A,EIF2S1,TP53,SIRT1	6/116
9_Summary	WikiPathways	WP1772	Apoptosis modulation and signaling	-16.819	-13.9455	355,598,637,664,826,834,836,4790,5595,7157,8743,8837,1026,3091,3708,5609,29110,64422,81631,84557,468,1956,2773,6198,7249,665,142,1938,5728,1965,1027,4179,2308,8766,25978,5868,1981,1649,57448,9821	FAS,BCL2L1,BID,BNIP3,CAPNS1,CASP1,CASP3,NFKB1,MAPK3,TP53,TNFSF10,CFLAR,CDKN1A,HIF1A,ITPR1,MAP2K7,TBK1,ATG3,MAP1LC3B,MAP1LC3A,ATF4,EGFR,GNAI3,RPS6KB1,TSC2,BNIP3L,PARP1,EEF2,PTEN,EIF2S1,CDKN1B,CD46,FOXO1,RAB11A,CHMP2B,RAB5A,EIF4G1,DDIT3,BIRC6,RB1CC1	40/-
9_Member	WikiPathways	WP1772	Apoptosis modulation and signaling	-16.819	-13.9455	355,598,637,664,826,834,836,4790,5595,7157,8743,8837	FAS,BCL2L1,BID,BNIP3,CAPNS1,CASP1,CASP3,NFKB1,MAPK3,TP53,TNFSF10,CFLAR	12/92
9_Member	KEGG Pathway	hsa05167	Kaposi sarcoma-associated herpesvirus infection	-15.8884	-13.1526	355,637,836,1026,3091,3708,4790,5595,5609,7157,29110,64422,81631,84557	FAS,BID,CASP3,CDKN1A,HIF1A,ITPR1,NFKB1,MAPK3,MAP2K7,TP53,TBK1,ATG3,MAP1LC3B,MAP1LC3A	14/194
9_Member	KEGG Pathway	hsa05163	Human cytomegalovirus infection	-14.9853	-12.3179	355,468,637,836,1026,1956,2773,3708,4790,5595,6198,7157,7249,29110	FAS,ATF4,BID,CASP3,CDKN1A,EGFR,GNAI3,ITPR1,NFKB1,MAPK3,RPS6KB1,TP53,TSC2,TBK1	14/225
9_Member	WikiPathways	WP254	Apoptosis	-13.4463	-10.8686	355,598,637,665,834,836,4790,7157,8743,8837	FAS,BCL2L1,BID,BNIP3L,CASP1,CASP3,NFKB1,TP53,TNFSF10,CFLAR	10/88
9_Member	WikiPathways	WP4754	IL-18 signaling pathway	-12.4378	-9.94052	142,355,598,637,836,1938,4790,5595,5609,5728,6198,7157,8837	PARP1,FAS,BCL2L1,BID,CASP3,EEF2,NFKB1,MAPK3,MAP2K7,PTEN,RPS6KB1,TP53,CFLAR	13/273
9_Member	KEGG Pathway	hsa05160	Hepatitis C	-12.3997	-9.90845	355,637,836,1026,1956,1965,4790,5595,7157,8837,29110	FAS,BID,CASP3,CDKN1A,EGFR,EIF2S1,NFKB1,MAPK3,TP53,CFLAR,TBK1	11/157
9_Member	WikiPathways	WP4630	Measles virus infection	-11.5164	-9.08687	355,598,637,836,1027,1965,4179,4790,7157,29110	FAS,BCL2L1,BID,CASP3,CDKN1B,EIF2S1,CD46,NFKB1,TP53,TBK1	10/136
9_Member	KEGG Pathway	hsa05162	Measles	-11.4211	-9.00703	355,598,637,836,1027,1965,4179,4790,7157,29110	FAS,BCL2L1,BID,CASP3,CDKN1B,EIF2S1,CD46,NFKB1,TP53,TBK1	10/139
9_Member	KEGG Pathway	hsa05165	Human papillomavirus infection	-11.38	-8.97096	355,836,1026,1027,1956,2308,4790,5595,5728,6198,7157,7249,29110	FAS,CASP3,CDKN1A,CDKN1B,EGFR,FOXO1,NFKB1,MAPK3,PTEN,RPS6KB1,TP53,TSC2,TBK1	13/331
9_Member	KEGG Pathway	hsa05170	Human immunodeficiency virus 1 infection	-10.974	-8.60313	355,598,637,836,2773,3708,4790,5595,5609,6198,29110	FAS,BCL2L1,BID,CASP3,GNAI3,ITPR1,NFKB1,MAPK3,MAP2K7,RPS6KB1,TBK1	11/212
9_Member	KEGG Pathway	hsa05161	Hepatitis B	-10.7563	-8.41637	355,468,637,836,1026,4790,5595,5609,7157,29110	FAS,ATF4,BID,CASP3,CDKN1A,NFKB1,MAPK3,MAP2K7,TP53,TBK1	10/162
9_Member	KEGG Pathway	hsa05164	Influenza A	-10.5232	-8.216	355,637,834,836,1965,4790,5595,8743,8766,29110	FAS,BID,CASP1,CASP3,EIF2S1,NFKB1,MAPK3,TNFSF10,RAB11A,TBK1	10/171
9_Member	WikiPathways	WP231	TNF-alpha signaling pathway	-9.88543	-7.63029	598,637,836,4790,5595,5609,8837,29110	BCL2L1,BID,CASP3,NFKB1,MAPK3,MAP2K7,CFLAR,TBK1	8/92
9_Member	Reactome Gene Sets	R-HSA-5218859	Regulated Necrosis	-9.62161	-7.39242	355,834,836,7157,8743,8837,25978	FAS,CASP1,CASP3,TP53,TNFSF10,CFLAR,CHMP2B	7/60
9_Member	WikiPathways	WP4666	Hepatitis B infection	-9.58523	-7.36951	355,468,637,836,1026,4790,5595,5609,29110	FAS,ATF4,BID,CASP3,CDKN1A,NFKB1,MAPK3,MAP2K7,TBK1	9/151
9_Member	Reactome Gene Sets	R-HSA-5357801	Programmed Cell Death	-9.58453	-7.36951	355,598,637,834,836,5595,7157,8743,8837,25978	FAS,BCL2L1,BID,CASP1,CASP3,MAPK3,TP53,TNFSF10,CFLAR,CHMP2B	10/213
9_Member	Canonical Pathways	M197	PID HIV NEF PATHWAY	-9.36452	-7.16825	355,637,836,4790,5609,8837	FAS,BID,CASP3,NFKB1,MAP2K7,CFLAR	6/35
9_Member	WikiPathways	WP2447	Amyotrophic lateral sclerosis (ALS)	-9.1366	-6.96414	598,637,834,836,5868,7157	BCL2L1,BID,CASP1,CASP3,RAB5A,TP53	6/38
9_Member	WikiPathways	WP4298	Acute viral myocarditis	-8.50207	-6.39156	142,598,637,834,836,1981,5595	PARP1,BCL2L1,BID,CASP1,CASP3,EIF4G1,MAPK3	7/86
9_Member	KEGG Pathway	hsa05169	Epstein-Barr virus infection	-8.46775	-6.35974	355,637,836,1026,1027,4790,5609,7157,29110	FAS,BID,CASP3,CDKN1A,CDKN1B,NFKB1,MAP2K7,TP53,TBK1	9/202
9_Member	GO Biological Processes	GO:0051402	neuron apoptotic process	-8.10236	-6.01625	355,598,637,664,836,3091,7157	FAS,BCL2L1,BID,BNIP3,CASP3,HIF1A,TP53	7/98
9_Member	GO Biological Processes	GO:0070997	neuron death	-8.01056	-5.94199	355,598,637,664,836,3091,7157	FAS,BCL2L1,BID,BNIP3,CASP3,HIF1A,TP53	7/101
9_Member	Reactome Gene Sets	R-HSA-109581	Apoptosis	-7.56715	-5.55563	355,598,637,836,5595,7157,8743,8837	FAS,BCL2L1,BID,CASP3,MAPK3,TP53,TNFSF10,CFLAR	8/180
9_Member	Canonical Pathways	M94	PID FAS PATHWAY	-7.27192	-5.29072	355,637,836,5609,8837	FAS,BID,CASP3,MAP2K7,CFLAR	5/38
9_Member	WikiPathways	WP384	Apoptosis modulation by HSP70	-6.76789	-4.83431	355,637,836,4790	FAS,BID,CASP3,NFKB1	4/19
9_Member	WikiPathways	WP4396	Nonalcoholic fatty liver disease	-6.72543	-4.80338	355,468,637,836,1649,1965,4790	FAS,ATF4,BID,CASP3,DDIT3,EIF2S1,NFKB1	7/155
9_Member	KEGG Pathway	hsa04932	Non-alcoholic fatty liver disease	-6.72543	-4.80338	355,468,637,836,1649,1965,4790	FAS,ATF4,BID,CASP3,DDIT3,EIF2S1,NFKB1	7/155
9_Member	WikiPathways	WP2507	Nanomaterial induced apoptosis	-6.67185	-4.75946	355,637,836,8837	FAS,BID,CASP3,CFLAR	4/20
9_Member	Reactome Gene Sets	R-HSA-109606	Intrinsic Pathway for Apoptosis	-6.44641	-4.56471	598,637,836,5595,7157	BCL2L1,BID,CASP3,MAPK3,TP53	5/55
9_Member	Reactome Gene Sets	R-HSA-5620971	Pyroptosis	-6.05291	-4.22549	834,836,7157,25978	CASP1,CASP3,TP53,CHMP2B	4/28
9_Member	KEGG Pathway	hsa04215	Apoptosis - multiple species	-5.8118	-4.01679	598,637,836,57448	BCL2L1,BID,CASP3,BIRC6	4/32
9_Member	GO Biological Processes	GO:0071887	leukocyte apoptotic process	-5.16716	-3.46793	355,598,836,7157	FAS,BCL2L1,CASP3,TP53	4/46
9_Member	KEGG Pathway	hsa05168	Herpes simplex virus 1 infection	-5.07021	-3.3863	355,598,637,836,1965,4790,7157,7249,29110	FAS,BCL2L1,BID,CASP3,EIF2S1,NFKB1,TP53,TSC2,TBK1	9/512
9_Member	Canonical Pathways	M220	PID CASPASE PATHWAY	-4.98643	-3.31911	142,637,834,836	PARP1,BID,CASP1,CASP3	4/51
9_Member	GO Biological Processes	GO:1904019	epithelial cell apoptotic process	-4.85486	-3.21131	598,637,836,1027	BCL2L1,BID,CASP3,CDKN1B	4/55
9_Member	WikiPathways	WP3959	DNA IR-double strand breaks and cellular response via ATM	-4.85486	-3.21131	142,637,836,7157	PARP1,BID,CASP3,TP53	4/55
9_Member	KEGG Pathway	hsa05130	Pathogenic Escherichia coli infection	-4.84627	-3.20783	355,834,836,4790,5595,8743	FAS,CASP1,CASP3,NFKB1,MAPK3,TNFSF10	6/197
9_Member	GO Biological Processes	GO:0001836	release of cytochrome c from mitochondria	-4.5773	-2.97925	598,637,7157	BCL2L1,BID,TP53	3/22
9_Member	WikiPathways	WP4864	Host-pathogen interaction of human coronaviruses - apoptosis	-4.5773	-2.97925	598,637,836	BCL2L1,BID,CASP3	3/22
9_Member	KEGG Pathway	hsa04650	Natural killer cell mediated cytotoxicity	-4.56641	-2.97081	355,637,836,5595,8743	FAS,BID,CASP3,MAPK3,TNFSF10	5/132
9_Member	WikiPathways	WP5090	Complement system in neuronal development and plasticity	-3.72023	-2.26153	355,637,836,4179	FAS,BID,CASP3,CD46	4/107
9_Member	GO Biological Processes	GO:0097191	extrinsic apoptotic signaling pathway	-3.65905	-2.21304	355,598,637,9821	FAS,BCL2L1,BID,RB1CC1	4/111
9_Member	KEGG Pathway	hsa05416	Viral myocarditis	-3.26197	-1.8662	637,836,1981	BID,CASP3,EIF4G1	3/60
10_Summary	KEGG Pathway	hsa04137	Mitophagy - animal	-16.24	-13.4355	468,598,664,665,3091,7157,9474,29110,79065,81631,84557,834,1649,4179,8877,23411,729230,4790	ATF4,BCL2L1,BNIP3,BNIP3L,HIF1A,TP53,ATG5,TBK1,ATG9A,MAP1LC3B,MAP1LC3A,CASP1,DDIT3,CD46,SPHK1,SIRT1,CCR2,NFKB1	18/-
10_Member	KEGG Pathway	hsa04137	Mitophagy - animal	-16.24	-13.4355	468,598,664,665,3091,7157,9474,29110,79065,81631,84557	ATF4,BCL2L1,BNIP3,BNIP3L,HIF1A,TP53,ATG5,TBK1,ATG9A,MAP1LC3B,MAP1LC3A	11/72
10_Member	GO Biological Processes	GO:0001819	positive regulation of cytokine production	-5.17354	-3.46969	468,834,1649,3091,4179,8877,23411,29110,729230	ATF4,CASP1,DDIT3,HIF1A,CD46,SPHK1,SIRT1,TBK1,CCR2	9/497
10_Member	GO Biological Processes	GO:0009615	response to virus	-4.17717	-2.63547	598,664,665,834,3091,4790,29110	BCL2L1,BNIP3,BNIP3L,CASP1,HIF1A,NFKB1,TBK1	7/379
10_Member	GO Biological Processes	GO:0001961	positive regulation of cytokine-mediated signaling pathway	-3.28342	-1.88474	834,3091,29110	CASP1,HIF1A,TBK1	3/59
10_Member	GO Biological Processes	GO:0010803	regulation of tumor necrosis factor-mediated signaling pathway	-3.24089	-1.84754	834,8877,29110	CASP1,SPHK1,TBK1	3/61
10_Member	GO Biological Processes	GO:0060760	positive regulation of response to cytokine stimulus	-3.14071	-1.76435	834,3091,29110	CASP1,HIF1A,TBK1	3/66
10_Member	GO Biological Processes	GO:0051607	defense response to virus	-3.12576	-1.75079	598,664,665,834,29110	BCL2L1,BNIP3,BNIP3L,CASP1,TBK1	5/269
10_Member	GO Biological Processes	GO:0140546	defense response to symbiont	-3.11853	-1.74541	598,664,665,834,29110	BCL2L1,BNIP3,BNIP3L,CASP1,TBK1	5/270
10_Member	GO Biological Processes	GO:0001959	regulation of cytokine-mediated signaling pathway	-2.98042	-1.62842	834,3091,8877,29110	CASP1,HIF1A,SPHK1,TBK1	4/168
10_Member	GO Biological Processes	GO:0060759	regulation of response to cytokine stimulus	-2.8699	-1.53249	834,3091,8877,29110	CASP1,HIF1A,SPHK1,TBK1	4/180
11_Summary	WikiPathways	WP3611	Photodynamic therapy-induced AP-1 survival signaling	-15.9605	-13.214	355,598,637,1026,1956,4780,5609,7157,8743,8837,665,834,5728,7249,836,1201,3326,10013,22933,23411,57448,1649,1027,2064	FAS,BCL2L1,BID,CDKN1A,EGFR,NFE2L2,MAP2K7,TP53,TNFSF10,CFLAR,BNIP3L,CASP1,PTEN,TSC2,CASP3,CLN3,HSP90AB1,HDAC6,SIRT2,SIRT1,BIRC6,DDIT3,CDKN1B,ERBB2	24/-
11_Member	WikiPathways	WP3611	Photodynamic therapy-induced AP-1 survival signaling	-15.9605	-13.214	355,598,637,1026,1956,4780,5609,7157,8743,8837	FAS,BCL2L1,BID,CDKN1A,EGFR,NFE2L2,MAP2K7,TP53,TNFSF10,CFLAR	10/51
11_Member	Canonical Pathways	M145	PID P53 DOWNSTREAM PATHWAY	-11.4844	-9.06007	355,598,637,665,834,1026,1956,5728,7157,7249	FAS,BCL2L1,BID,BNIP3L,CASP1,CDKN1A,EGFR,PTEN,TP53,TSC2	10/137
11_Member	KEGG Pathway	hsa04115	p53 signaling pathway	-10.7083	-8.38096	355,598,637,836,1026,5728,7157,7249	FAS,BCL2L1,BID,CASP3,CDKN1A,PTEN,TP53,TSC2	8/73
11_Member	GO Biological Processes	GO:0030162	regulation of proteolysis	-7.29463	-5.3078	355,637,834,1201,3326,4780,5728,7157,8743,10013,22933,23411,57448	FAS,BID,CASP1,CLN3,HSP90AB1,NFE2L2,PTEN,TP53,TNFSF10,HDAC6,SIRT2,SIRT1,BIRC6	13/719
11_Member	GO Biological Processes	GO:2001235	positive regulation of apoptotic signaling pathway	-6.98535	-5.02418	355,637,1649,5728,7157,8743,23411	FAS,BID,DDIT3,PTEN,TP53,TNFSF10,SIRT1	7/142
11_Member	Reactome Gene Sets	R-HSA-3700989	Transcriptional Regulation by TP53	-6.29987	-4.43419	355,637,665,834,1026,1027,5728,7157,7249	FAS,BID,BNIP3L,CASP1,CDKN1A,CDKN1B,PTEN,TP53,TSC2	9/362
11_Member	GO Biological Processes	GO:0045862	positive regulation of proteolysis	-5.26377	-3.54564	355,637,834,4780,5728,8743,22933,23411	FAS,BID,CASP1,NFE2L2,PTEN,TNFSF10,SIRT2,SIRT1	8/363
11_Member	GO Biological Processes	GO:0043280	positive regulation of cysteine-type endopeptidase activity involved in apoptotic process	-4.71417	-3.09234	355,637,834,8743,23411	FAS,BID,CASP1,TNFSF10,SIRT1	5/123
11_Member	GO Biological Processes	GO:0051345	positive regulation of hydrolase activity	-4.7011	-3.08493	355,637,834,1956,2064,3326,7249,8743,23411	FAS,BID,CASP1,EGFR,ERBB2,HSP90AB1,TSC2,TNFSF10,SIRT1	9/570
11_Member	GO Biological Processes	GO:2001244	positive regulation of intrinsic apoptotic signaling pathway	-4.61965	-3.01539	637,1649,7157,23411	BID,DDIT3,TP53,SIRT1	4/63
11_Member	GO Biological Processes	GO:2001056	positive regulation of cysteine-type endopeptidase activity	-4.42909	-2.84991	355,637,834,8743,23411	FAS,BID,CASP1,TNFSF10,SIRT1	5/141
11_Member	GO Biological Processes	GO:0010950	positive regulation of endopeptidase activity	-4.04351	-2.52619	355,637,834,8743,23411	FAS,BID,CASP1,TNFSF10,SIRT1	5/170
11_Member	WikiPathways	WP4963	p53 transcriptional gene network	-3.90198	-2.40712	355,1026,5728,7249	FAS,CDKN1A,PTEN,TSC2	4/96
11_Member	GO Biological Processes	GO:0010952	positive regulation of peptidase activity	-3.87119	-2.38536	355,637,834,8743,23411	FAS,BID,CASP1,TNFSF10,SIRT1	5/185
11_Member	GO Biological Processes	GO:0043281	regulation of cysteine-type endopeptidase activity involved in apoptotic process	-3.81712	-2.33971	355,637,834,8743,23411	FAS,BID,CASP1,TNFSF10,SIRT1	5/190
11_Member	GO Biological Processes	GO:2000116	regulation of cysteine-type endopeptidase activity	-3.49538	-2.07162	355,637,834,8743,23411	FAS,BID,CASP1,TNFSF10,SIRT1	5/223
11_Member	GO Biological Processes	GO:2001238	positive regulation of extrinsic apoptotic signaling pathway	-3.42077	-2.0062	637,5728,8743	BID,PTEN,TNFSF10	3/53
11_Member	GO Biological Processes	GO:0052547	regulation of peptidase activity	-3.0687	-1.70286	355,637,834,8743,23411,57448	FAS,BID,CASP1,TNFSF10,SIRT1,BIRC6	6/418
11_Member	Canonical Pathways	M19	PID P73PATHWAY	-2.91385	-1.57261	355,1026,23411	FAS,CDKN1A,SIRT1	3/79
11_Member	GO Biological Processes	GO:0052548	regulation of endopeptidase activity	-2.76209	-1.43884	355,637,834,8743,23411	FAS,BID,CASP1,TNFSF10,SIRT1	5/325
12_Summary	GO Biological Processes	GO:2001233	regulation of apoptotic signaling pathway	-15.7004	-12.9853	142,355,598,637,1649,2773,3091,4780,5034,5728,6198,7157,8743,8837,9821,23411,57448,4790	PARP1,FAS,BCL2L1,BID,DDIT3,GNAI3,HIF1A,NFE2L2,P4HB,PTEN,RPS6KB1,TP53,TNFSF10,CFLAR,RB1CC1,SIRT1,BIRC6,NFKB1	18/-
12_Member	GO Biological Processes	GO:2001233	regulation of apoptotic signaling pathway	-15.7004	-12.9853	142,355,598,637,1649,2773,3091,4780,5034,5728,6198,7157,8743,8837,9821,23411,57448	PARP1,FAS,BCL2L1,BID,DDIT3,GNAI3,HIF1A,NFE2L2,P4HB,PTEN,RPS6KB1,TP53,TNFSF10,CFLAR,RB1CC1,SIRT1,BIRC6	17/384
12_Member	GO Biological Processes	GO:2001234	negative regulation of apoptotic signaling pathway	-9.205	-7.0208	598,637,2773,3091,4780,6198,8837,9821,23411,57448	BCL2L1,BID,GNAI3,HIF1A,NFE2L2,RPS6KB1,CFLAR,RB1CC1,SIRT1,BIRC6	10/233
12_Member	GO Biological Processes	GO:2001236	regulation of extrinsic apoptotic signaling pathway	-8.00952	-5.94199	598,637,5728,6198,8743,8837,9821,57448	BCL2L1,BID,PTEN,RPS6KB1,TNFSF10,CFLAR,RB1CC1,BIRC6	8/158
12_Member	GO Biological Processes	GO:2001237	negative regulation of extrinsic apoptotic signaling pathway	-5.17283	-3.46969	598,6198,8837,9821,57448	BCL2L1,RPS6KB1,CFLAR,RB1CC1,BIRC6	5/99
12_Member	KEGG Pathway	hsa04064	NF-kappa B signaling pathway	-3.76774	-2.30057	142,598,4790,8837	PARP1,BCL2L1,NFKB1,CFLAR	4/104
12_Member	GO Biological Processes	GO:1902041	regulation of extrinsic apoptotic signaling pathway via death domain receptors	-3.49573	-2.07162	598,5728,8837	BCL2L1,PTEN,CFLAR	3/50
13_Summary	KEGG Pathway	hsa05215	Prostate cancer	-14.7454	-12.0926	468,1026,1027,1956,2064,2308,3326,4790,5595,5728,7157,355,598,637,836,2773,3091,4780,6198,5609,7249,3084,1201,1981,8877,9821,10013,23411,29110,471,5573,57448,3708,27043,142,9146,8837	ATF4,CDKN1A,CDKN1B,EGFR,ERBB2,FOXO1,HSP90AB1,NFKB1,MAPK3,PTEN,TP53,FAS,BCL2L1,BID,CASP3,GNAI3,HIF1A,NFE2L2,RPS6KB1,MAP2K7,TSC2,NRG1,CLN3,EIF4G1,SPHK1,RB1CC1,HDAC6,SIRT1,TBK1,ATIC,PRKAR1A,BIRC6,ITPR1,PELP1,PARP1,HGS,CFLAR	37/-
13_Member	KEGG Pathway	hsa05215	Prostate cancer	-14.7454	-12.0926	468,1026,1027,1956,2064,2308,3326,4790,5595,5728,7157	ATF4,CDKN1A,CDKN1B,EGFR,ERBB2,FOXO1,HSP90AB1,NFKB1,MAPK3,PTEN,TP53	11/97
13_Member	KEGG Pathway	hsa05200	Pathways in cancer	-14.6099	-11.9689	355,598,637,836,1026,1027,1956,2064,2308,2773,3091,3326,4780,4790,5595,5728,6198,7157	FAS,BCL2L1,BID,CASP3,CDKN1A,CDKN1B,EGFR,ERBB2,FOXO1,GNAI3,HIF1A,HSP90AB1,NFE2L2,NFKB1,MAPK3,PTEN,RPS6KB1,TP53	18/531
13_Member	WikiPathways	WP2261	Glioblastoma signaling pathways	-13.7102	-11.1175	1026,1027,1956,2064,2308,5595,5609,5728,7157,7249	CDKN1A,CDKN1B,EGFR,ERBB2,FOXO1,MAPK3,MAP2K7,PTEN,TP53,TSC2	10/83
13_Member	WikiPathways	WP673	ErbB signaling pathway	-13.2465	-10.6833	1026,1027,1956,2064,2308,3084,5595,5609,6198,7157	CDKN1A,CDKN1B,EGFR,ERBB2,FOXO1,NRG1,MAPK3,MAP2K7,RPS6KB1,TP53	10/92
13_Member	GO Biological Processes	GO:0001934	positive regulation of protein phosphorylation	-11.3347	-8.93058	355,1026,1027,1201,1956,1981,2064,3084,3326,5595,5609,7157,8877,9821,10013,23411,29110	FAS,CDKN1A,CDKN1B,CLN3,EGFR,EIF4G1,ERBB2,NRG1,HSP90AB1,MAPK3,MAP2K7,TP53,SPHK1,RB1CC1,HDAC6,SIRT1,TBK1	17/714
13_Member	Reactome Gene Sets	R-HSA-5663202	Diseases of signal transduction by growth factor receptors and second messengers	-11.1035	-8.71869	471,598,1026,1027,1956,2064,2308,3084,5573,5595,5728,7249,10013,57448	ATIC,BCL2L1,CDKN1A,CDKN1B,EGFR,ERBB2,FOXO1,NRG1,PRKAR1A,MAPK3,PTEN,TSC2,HDAC6,BIRC6	14/433
13_Member	KEGG Pathway	hsa04151	PI3K-Akt signaling pathway	-11.0146	-8.63918	468,598,1026,1027,1956,2064,3326,4790,5595,5728,6198,7157,7249	ATF4,BCL2L1,CDKN1A,CDKN1B,EGFR,ERBB2,HSP90AB1,NFKB1,MAPK3,PTEN,RPS6KB1,TP53,TSC2	13/354
13_Member	GO Biological Processes	GO:0042327	positive regulation of phosphorylation	-10.7935	-8.44491	355,1026,1027,1201,1956,1981,2064,3084,3326,5595,5609,7157,8877,9821,10013,23411,29110	FAS,CDKN1A,CDKN1B,CLN3,EGFR,EIF4G1,ERBB2,NRG1,HSP90AB1,MAPK3,MAP2K7,TP53,SPHK1,RB1CC1,HDAC6,SIRT1,TBK1	17/773
13_Member	KEGG Pathway	hsa01524	Platinum drug resistance	-10.7083	-8.38096	355,598,637,836,1026,2064,5595,7157	FAS,BCL2L1,BID,CASP3,CDKN1A,ERBB2,MAPK3,TP53	8/73
13_Member	WikiPathways	WP4674	Head and neck squamous cell carcinoma	-10.6596	-8.33631	1026,1956,2064,4780,4790,5728,7157,7249	CDKN1A,EGFR,ERBB2,NFE2L2,NFKB1,PTEN,TP53,TSC2	8/74
13_Member	KEGG Pathway	hsa05212	Pancreatic cancer	-10.5641	-8.24898	598,1026,1956,2064,4790,5595,6198,7157	BCL2L1,CDKN1A,EGFR,ERBB2,NFKB1,MAPK3,RPS6KB1,TP53	8/76
13_Member	Reactome Gene Sets	R-HSA-9006925	Intracellular signaling by second messengers	-10.47	-8.16679	1026,1027,1956,2064,2308,3084,3708,5573,5595,5728,7157,7249	CDKN1A,CDKN1B,EGFR,ERBB2,FOXO1,NRG1,ITPR1,PRKAR1A,MAPK3,PTEN,TP53,TSC2	12/309
13_Member	KEGG Pathway	hsa04012	ErbB signaling pathway	-10.1655	-7.8888	1026,1027,1956,2064,3084,5595,5609,6198	CDKN1A,CDKN1B,EGFR,ERBB2,NRG1,MAPK3,MAP2K7,RPS6KB1	8/85
13_Member	WikiPathways	WP4172	PI3K-Akt signaling pathway	-10.0059	-7.74037	468,598,1026,1027,1956,3326,4790,5595,5728,6198,7157,7249	ATF4,BCL2L1,CDKN1A,CDKN1B,EGFR,HSP90AB1,NFKB1,MAPK3,PTEN,RPS6KB1,TP53,TSC2	12/339
13_Member	WikiPathways	WP4263	Pancreatic adenocarcinoma pathway	-10.0026	-7.74037	598,1026,1956,2064,4790,5595,6198,7157	BCL2L1,CDKN1A,EGFR,ERBB2,NFKB1,MAPK3,RPS6KB1,TP53	8/89
13_Member	KEGG Pathway	hsa05205	Proteoglycans in cancer	-9.74714	-7.50239	355,836,1026,1956,2064,3091,3708,5595,6198,7157	FAS,CASP3,CDKN1A,EGFR,ERBB2,HIF1A,ITPR1,MAPK3,RPS6KB1,TP53	10/205
13_Member	Reactome Gene Sets	R-HSA-2219528	PI3K/AKT Signaling in Cancer	-9.45443	-7.252	1026,1027,1956,2064,2308,3084,5728,7249	CDKN1A,CDKN1B,EGFR,ERBB2,FOXO1,NRG1,PTEN,TSC2	8/104
13_Member	WikiPathways	WP3932	Focal adhesion: PI3K-Akt-mTOR-signaling pathway	-9.33119	-7.141	468,1026,1027,1956,2308,3091,3326,5595,5728,6198,7249	ATF4,CDKN1A,CDKN1B,EGFR,FOXO1,HIF1A,HSP90AB1,MAPK3,PTEN,RPS6KB1,TSC2	11/302
13_Member	KEGG Pathway	hsa04066	HIF-1 signaling pathway	-9.29026	-7.10307	1026,1027,1956,2064,3091,4790,5595,6198	CDKN1A,CDKN1B,EGFR,ERBB2,HIF1A,NFKB1,MAPK3,RPS6KB1	8/109
13_Member	WikiPathways	WP4255	Non-small cell lung cancer	-9.05122	-6.89578	637,836,1026,1956,2064,5595,7157	BID,CASP3,CDKN1A,EGFR,ERBB2,MAPK3,TP53	7/72
13_Member	KEGG Pathway	hsa01521	EGFR tyrosine kinase inhibitor resistance	-8.76367	-6.63522	598,1956,2064,3084,5595,5728,6198	BCL2L1,EGFR,ERBB2,NRG1,MAPK3,PTEN,RPS6KB1	7/79
13_Member	Reactome Gene Sets	R-HSA-1257604	PIP3 activates AKT signaling	-8.63369	-6.51044	1026,1027,1956,2064,2308,3084,5595,5728,7157,7249	CDKN1A,CDKN1B,EGFR,ERBB2,FOXO1,NRG1,MAPK3,PTEN,TP53,TSC2	10/267
13_Member	WikiPathways	WP4806	EGFR tyrosine kinase inhibitor resistance	-8.57443	-6.45632	598,1956,2064,3084,5595,5728,6198	BCL2L1,EGFR,ERBB2,NRG1,MAPK3,PTEN,RPS6KB1	7/84
13_Member	Reactome Gene Sets	R-HSA-8848021	Signaling by PTK6	-8.18012	-6.08684	1027,1956,2064,3084,3091,27043	CDKN1B,EGFR,ERBB2,NRG1,HIF1A,PELP1	6/54
13_Member	Reactome Gene Sets	R-HSA-9006927	Signaling by Non-Receptor Tyrosine Kinases	-8.18012	-6.08684	1027,1956,2064,3084,3091,27043	CDKN1B,EGFR,ERBB2,NRG1,HIF1A,PELP1	6/54
13_Member	KEGG Pathway	hsa01522	Endocrine resistance	-8.10236	-6.01625	1026,1027,1956,2064,5595,6198,7157	CDKN1A,CDKN1B,EGFR,ERBB2,MAPK3,RPS6KB1,TP53	7/98
13_Member	WikiPathways	WP4262	Breast cancer pathway	-8.0749	-5.99116	142,1026,1956,2064,5595,5728,6198,7157	PARP1,CDKN1A,EGFR,ERBB2,MAPK3,PTEN,RPS6KB1,TP53	8/155
13_Member	GO Biological Processes	GO:0045859	regulation of protein kinase activity	-8.02413	-5.94856	836,1026,1027,1956,2064,3084,3326,5573,5609,5728,7249,9146,23411	CASP3,CDKN1A,CDKN1B,EGFR,ERBB2,NRG1,HSP90AB1,PRKAR1A,MAP2K7,PTEN,TSC2,HGS,SIRT1	13/623
13_Member	KEGG Pathway	hsa05213	Endometrial cancer	-7.98866	-5.9234	1026,1956,2064,5595,5728,7157	CDKN1A,EGFR,ERBB2,MAPK3,PTEN,TP53	6/58
13_Member	KEGG Pathway	hsa05225	Hepatocellular carcinoma	-7.80078	-5.76397	598,1026,1956,4780,5595,5728,6198,7157	BCL2L1,CDKN1A,EGFR,NFE2L2,MAPK3,PTEN,RPS6KB1,TP53	8/168
13_Member	WikiPathways	WP4155	Endometrial cancer	-7.76824	-5.73565	1026,1956,2064,5595,5728,7157	CDKN1A,EGFR,ERBB2,MAPK3,PTEN,TP53	6/63
13_Member	WikiPathways	WP2324	AGE/RAGE pathway	-7.64477	-5.62349	836,1956,2308,3091,4790,5595	CASP3,EGFR,FOXO1,HIF1A,NFKB1,MAPK3	6/66
13_Member	WikiPathways	WP3303	RAC1/PAK1/p38/MMP2 pathway	-7.56573	-5.55563	1956,2064,2308,4790,5595,7157	EGFR,ERBB2,FOXO1,NFKB1,MAPK3,TP53	6/68
13_Member	KEGG Pathway	hsa05230	Central carbon metabolism in cancer	-7.48912	-5.48492	1956,2064,3091,5595,5728,7157	EGFR,ERBB2,HIF1A,MAPK3,PTEN,TP53	6/70
13_Member	GO Biological Processes	GO:0071900	regulation of protein serine/threonine kinase activity	-7.35695	-5.36633	836,1026,1027,1956,2064,5573,5609,5728,9146,23411	CASP3,CDKN1A,CDKN1B,EGFR,ERBB2,PRKAR1A,MAP2K7,PTEN,HGS,SIRT1	10/364
13_Member	GO Biological Processes	GO:0043549	regulation of kinase activity	-7.30868	-5.31995	836,1026,1027,1956,2064,3084,3326,5573,5609,5728,7249,9146,23411	CASP3,CDKN1A,CDKN1B,EGFR,ERBB2,NRG1,HSP90AB1,PRKAR1A,MAP2K7,PTEN,TSC2,HGS,SIRT1	13/717
13_Member	KEGG Pathway	hsa05219	Bladder cancer	-7.10055	-5.12857	1026,1956,2064,5595,7157	CDKN1A,EGFR,ERBB2,MAPK3,TP53	5/41
13_Member	KEGG Pathway	hsa05210	Colorectal cancer	-6.94911	-4.98972	836,1026,1956,5595,6198,7157	CASP3,CDKN1A,EGFR,MAPK3,RPS6KB1,TP53	6/86
13_Member	KEGG Pathway	hsa05224	Breast cancer	-6.88248	-4.93012	1026,1956,2064,5595,5728,6198,7157	CDKN1A,EGFR,ERBB2,MAPK3,PTEN,RPS6KB1,TP53	7/147
13_Member	KEGG Pathway	hsa05226	Gastric cancer	-6.84238	-4.90206	1026,1027,1956,2064,5595,6198,7157	CDKN1A,CDKN1B,EGFR,ERBB2,MAPK3,RPS6KB1,TP53	7/149
13_Member	GO Biological Processes	GO:0051347	positive regulation of transferase activity	-5.91259	-4.09932	1026,1027,1956,2064,3084,3326,5595,5609,5728,23411	CDKN1A,CDKN1B,EGFR,ERBB2,NRG1,HSP90AB1,MAPK3,MAP2K7,PTEN,SIRT1	10/523
13_Member	KEGG Pathway	hsa05218	Melanoma	-5.85721	-4.05148	1026,1956,5595,5728,7157	CDKN1A,EGFR,MAPK3,PTEN,TP53	5/72
13_Member	KEGG Pathway	hsa05223	Non-small cell lung cancer	-5.85721	-4.05148	1026,1956,2064,5595,7157	CDKN1A,EGFR,ERBB2,MAPK3,TP53	5/72
13_Member	KEGG Pathway	hsa05214	Glioma	-5.76874	-3.98129	1026,1956,5595,5728,7157	CDKN1A,EGFR,MAPK3,PTEN,TP53	5/75
13_Member	GO Biological Processes	GO:0043408	regulation of MAPK cascade	-5.66994	-3.89657	355,1956,2064,2308,3084,5595,5609,5728,8837,8877,9821	FAS,EGFR,ERBB2,FOXO1,NRG1,MAPK3,MAP2K7,PTEN,CFLAR,SPHK1,RB1CC1	11/694
13_Member	WikiPathways	WP2828	Bladder cancer	-5.4137	-3.67793	1026,1956,2064,7157	CDKN1A,EGFR,ERBB2,TP53	4/40
13_Member	Reactome Gene Sets	R-HSA-8847993	ERBB2 Activates PTK6 Signaling	-5.30099	-3.58083	1956,2064,3084	EGFR,ERBB2,NRG1	3/13
13_Member	GO Biological Processes	GO:0045860	positive regulation of protein kinase activity	-5.25504	-3.53894	1026,1027,1956,2064,3084,3326,5609,23411	CDKN1A,CDKN1B,EGFR,ERBB2,NRG1,HSP90AB1,MAP2K7,SIRT1	8/364
13_Member	GO Biological Processes	GO:0007167	enzyme-linked receptor protein signaling pathway	-5.20836	-3.49629	142,836,1956,2064,2308,3084,5595,7157,7249,23411	PARP1,CASP3,EGFR,ERBB2,FOXO1,NRG1,MAPK3,TP53,TSC2,SIRT1	10/628
13_Member	GO Biological Processes	GO:0070849	response to epidermal growth factor	-5.1294	-3.43309	1956,2064,5595,8837	EGFR,ERBB2,MAPK3,CFLAR	4/47
13_Member	Canonical Pathways	M201	PID ERBB NETWORK PATHWAY	-5.10101	-3.41332	1956,2064,3084	EGFR,ERBB2,NRG1	3/15
13_Member	Reactome Gene Sets	R-HSA-6785631	ERBB2 Regulates Cell Motility	-5.10101	-3.41332	1956,2064,3084	EGFR,ERBB2,NRG1	3/15
13_Member	Reactome Gene Sets	R-HSA-1963640	GRB2 events in ERBB2 signaling	-5.01166	-3.3398	1956,2064,3084	EGFR,ERBB2,NRG1	3/16
13_Member	Reactome Gene Sets	R-HSA-1963642	PI3K events in ERBB2 signaling	-5.01166	-3.3398	1956,2064,3084	EGFR,ERBB2,NRG1	3/16
13_Member	Reactome Gene Sets	R-HSA-199418	Negative regulation of the PI3K/AKT network	-4.89256	-3.24036	1956,2064,3084,5595,5728	EGFR,ERBB2,NRG1,MAPK3,PTEN	5/113
13_Member	GO Biological Processes	GO:0038128	ERBB2 signaling pathway	-4.84982	-3.21053	1956,2064,3084	EGFR,ERBB2,NRG1	3/18
13_Member	GO Biological Processes	GO:0033674	positive regulation of kinase activity	-4.7389	-3.11462	1026,1027,1956,2064,3084,3326,5609,23411	CDKN1A,CDKN1B,EGFR,ERBB2,NRG1,HSP90AB1,MAP2K7,SIRT1	8/429
13_Member	GO Biological Processes	GO:0070372	regulation of ERK1 and ERK2 cascade	-4.69463	-3.08007	1956,2064,3084,5595,5609,5728,8837	EGFR,ERBB2,NRG1,MAPK3,MAP2K7,PTEN,CFLAR	7/314
13_Member	Reactome Gene Sets	R-HSA-1250196	SHC1 events in ERBB2 signaling	-4.5773	-2.97925	1956,2064,3084	EGFR,ERBB2,NRG1	3/22
13_Member	Reactome Gene Sets	R-HSA-9665686	Signaling by ERBB2 TMD/JMD mutants	-4.5773	-2.97925	1956,2064,3084	EGFR,ERBB2,NRG1	3/22
13_Member	WikiPathways	WP3680	Physico-chemical features and toxicity-associated pathways	-4.5395	-2.94758	1026,1027,1956,2064	CDKN1A,CDKN1B,EGFR,ERBB2	4/66
13_Member	WikiPathways	WP4685	Melanoma	-4.48818	-2.90155	1026,5595,5728,7157	CDKN1A,MAPK3,PTEN,TP53	4/68
13_Member	Reactome Gene Sets	R-HSA-9664565	Signaling by ERBB2 KD Mutants	-4.40558	-2.83216	1956,2064,3084	EGFR,ERBB2,NRG1	3/25
13_Member	Reactome Gene Sets	R-HSA-1227990	Signaling by ERBB2 in Cancer	-4.35316	-2.78851	1956,2064,3084	EGFR,ERBB2,NRG1	3/26
13_Member	GO Biological Processes	GO:0043410	positive regulation of MAPK cascade	-4.3048	-2.74527	1956,2064,3084,5595,5609,8837,8877,9821	EGFR,ERBB2,NRG1,MAPK3,MAP2K7,CFLAR,SPHK1,RB1CC1	8/494
13_Member	Reactome Gene Sets	R-HSA-8863795	Downregulation of ERBB2 signaling	-4.20785	-2.66343	1956,2064,3084	EGFR,ERBB2,NRG1	3/29
13_Member	Canonical Pathways	M115	PID REG GR PATHWAY	-4.16839	-2.62804	1026,4790,5595,7157	CDKN1A,NFKB1,MAPK3,TP53	4/82
13_Member	Reactome Gene Sets	R-HSA-9006934	Signaling by Receptor Tyrosine Kinases	-4.12615	-2.5925	1956,2064,3084,3091,3708,5595,8877,9146	EGFR,ERBB2,NRG1,HIF1A,ITPR1,MAPK3,SPHK1,HGS	8/524
13_Member	GO Biological Processes	GO:0048145	regulation of fibroblast proliferation	-4.06804	-2.54784	1026,1956,7157,8877	CDKN1A,EGFR,TP53,SPHK1	4/87
13_Member	WikiPathways	WP2817	Mammary gland development pathway - Pregnancy and lactation (Stage 3 of 4)	-4.03706	-2.52355	598,1956,2064	BCL2L1,EGFR,ERBB2	3/33
13_Member	GO Biological Processes	GO:0007169	transmembrane receptor protein tyrosine kinase signaling pathway	-3.91286	-2.41556	836,1956,2064,2308,3084,5595,7249	CASP3,EGFR,ERBB2,FOXO1,NRG1,MAPK3,TSC2	7/418
13_Member	KEGG Pathway	hsa05216	Thyroid cancer	-3.88682	-2.39634	1026,5595,7157	CDKN1A,MAPK3,TP53	3/37
13_Member	Canonical Pathways	M13	PID ERBB4 PATHWAY	-3.85193	-2.37025	2064,3084,5595	ERBB2,NRG1,MAPK3	3/38
13_Member	Reactome Gene Sets	R-HSA-8864260	Transcriptional regulation by the AP-2 (TFAP2) family of transcription factors	-3.85193	-2.37025	1026,1956,2064	CDKN1A,EGFR,ERBB2	3/38
13_Member	GO Biological Processes	GO:0071902	positive regulation of protein serine/threonine kinase activity	-3.77497	-2.30494	1027,1956,2064,5609,23411	CDKN1B,EGFR,ERBB2,MAP2K7,SIRT1	5/194
13_Member	Reactome Gene Sets	R-HSA-6811558	PI5P, PP2A and IER3 Regulate PI3K/AKT Signaling	-3.73591	-2.27271	1956,2064,3084,5595	EGFR,ERBB2,NRG1,MAPK3	4/106
13_Member	GO Biological Processes	GO:0071364	cellular response to epidermal growth factor stimulus	-3.69085	-2.23882	1956,2064,8837	EGFR,ERBB2,CFLAR	3/43
13_Member	Canonical Pathways	M175	PID ERBB2 ERBB3 PATHWAY	-3.66101	-2.21337	2064,3084,5595	ERBB2,NRG1,MAPK3	3/44
13_Member	Reactome Gene Sets	R-HSA-5683057	MAPK family signaling cascades	-3.64474	-2.19928	598,1956,2064,2308,3084,5595	BCL2L1,EGFR,ERBB2,FOXO1,NRG1,MAPK3	6/325
13_Member	Canonical Pathways	M239	PID A6B1 A6B4 INTEGRIN PATHWAY	-3.60341	-2.16548	1956,2064,6198	EGFR,ERBB2,RPS6KB1	3/46
13_Member	GO Biological Processes	GO:0070374	positive regulation of ERK1 and ERK2 cascade	-3.51334	-2.08802	1956,3084,5595,5609,8837	EGFR,NRG1,MAPK3,MAP2K7,CFLAR	5/221
13_Member	Reactome Gene Sets	R-HSA-1227986	Signaling by ERBB2	-3.49573	-2.07162	1956,2064,3084	EGFR,ERBB2,NRG1	3/50
13_Member	GO Biological Processes	GO:0048146	positive regulation of fibroblast proliferation	-3.42077	-2.0062	1026,1956,8877	CDKN1A,EGFR,SPHK1	3/53
13_Member	GO Biological Processes	GO:0045927	positive regulation of growth	-3.21493	-1.82446	1956,1981,2064,6198,8877	EGFR,EIF4G1,ERBB2,RPS6KB1,SPHK1	5/257
13_Member	GO Biological Processes	GO:0038127	ERBB signaling pathway	-3.17979	-1.79643	1956,2064,3084	EGFR,ERBB2,NRG1	3/64
13_Member	Reactome Gene Sets	R-HSA-5673001	RAF/MAP kinase cascade	-3.04788	-1.68564	598,1956,2064,3084,5595	BCL2L1,EGFR,ERBB2,NRG1,MAPK3	5/280
13_Member	GO Biological Processes	GO:0030307	positive regulation of cell growth	-3.02906	-1.6704	1956,1981,2064,8877	EGFR,EIF4G1,ERBB2,SPHK1	4/163
13_Member	Reactome Gene Sets	R-HSA-5684996	MAPK1/MAPK3 signaling	-3.00685	-1.6504	598,1956,2064,3084,5595	BCL2L1,EGFR,ERBB2,NRG1,MAPK3	5/286
13_Member	GO Biological Processes	GO:0050673	epithelial cell proliferation	-2.99002	-1.63666	598,1026,1027,1956	BCL2L1,CDKN1A,CDKN1B,EGFR	4/167
13_Member	Reactome Gene Sets	R-HSA-2219530	Constitutive Signaling by Aberrant PI3K in Cancer	-2.92984	-1.58258	1956,2064,3084	EGFR,ERBB2,NRG1	3/78
13_Member	GO Biological Processes	GO:1905475	regulation of protein localization to membrane	-2.89675	-1.55722	598,1201,1956,2064	BCL2L1,CLN3,EGFR,ERBB2	4/177
13_Member	GO Biological Processes	GO:0043405	regulation of MAP kinase activity	-2.81765	-1.48529	1956,2064,5609,9146	EGFR,ERBB2,MAP2K7,HGS	4/186
13_Member	GO Biological Processes	GO:0018108	peptidyl-tyrosine phosphorylation	-2.7649	-1.44124	1956,2064,5595	EGFR,ERBB2,MAPK3	3/89
13_Member	GO Biological Processes	GO:0018212	peptidyl-tyrosine modification	-2.73727	-1.41728	1956,2064,5595	EGFR,ERBB2,MAPK3	3/91
13_Member	WikiPathways	WP306	Focal adhesion	-2.71855	-1.40059	1956,2064,5595,5728	EGFR,ERBB2,MAPK3,PTEN	4/198
13_Member	KEGG Pathway	hsa04520	Adherens junction	-2.71027	-1.39433	1956,2064,5595	EGFR,ERBB2,MAPK3	3/93
13_Member	KEGG Pathway	hsa04510	Focal adhesion	-2.67922	-1.36649	1956,2064,5595,5728	EGFR,ERBB2,MAPK3,PTEN	4/203
13_Member	GO Biological Processes	GO:1905477	positive regulation of protein localization to membrane	-2.59606	-1.29556	1201,1956,2064	CLN3,EGFR,ERBB2	3/102
13_Member	GO Biological Processes	GO:1903076	regulation of protein localization to plasma membrane	-2.56039	-1.26455	598,1201,1956	BCL2L1,CLN3,EGFR	3/105
13_Member	GO Biological Processes	GO:0043406	positive regulation of MAP kinase activity	-2.42795	-1.14647	1956,2064,5609	EGFR,ERBB2,MAP2K7	3/117
13_Member	KEGG Pathway	hsa04020	Calcium signaling pathway	-2.41827	-1.13722	1956,2064,3708,8877	EGFR,ERBB2,ITPR1,SPHK1	4/240
13_Member	GO Biological Processes	GO:1904375	regulation of protein localization to cell periphery	-2.30021	-1.03551	598,1201,1956	BCL2L1,CLN3,EGFR	3/130
13_Member	KEGG Pathway	hsa04630	JAK-STAT signaling pathway	-2.00894	-0.772318	598,1026,1956	BCL2L1,CDKN1A,EGFR	3/166
14_Summary	KEGG Pathway	hsa04211	Longevity regulating pathway	-13.3955	-10.825	468,2308,4790,6198,7157,7249,9474,9821,23411,60673,664,1938,5595,29904,598,2064,5728,1027,1026,836,1965,84557,1981,5609,5573,142,8877,2548	ATF4,FOXO1,NFKB1,RPS6KB1,TP53,TSC2,ATG5,RB1CC1,SIRT1,ATG101,BNIP3,EEF2,MAPK3,EEF2K,BCL2L1,ERBB2,PTEN,CDKN1B,CDKN1A,CASP3,EIF2S1,MAP1LC3A,EIF4G1,MAP2K7,PRKAR1A,PARP1,SPHK1,GAA	28/-
14_Member	KEGG Pathway	hsa04211	Longevity regulating pathway	-13.3955	-10.825	468,2308,4790,6198,7157,7249,9474,9821,23411,60673	ATF4,FOXO1,NFKB1,RPS6KB1,TP53,TSC2,ATG5,RB1CC1,SIRT1,ATG101	10/89
14_Member	Canonical Pathways	M121	PID MTOR 4PATHWAY	-9.18372	-7.00248	664,1938,5595,6198,7249,9821,29904	BNIP3,EEF2,MAPK3,RPS6KB1,TSC2,RB1CC1,EEF2K	7/69
14_Member	WikiPathways	WP2034	Leptin signaling pathway	-8.88344	-6.74439	598,2064,2308,4790,5595,5728,6198	BCL2L1,ERBB2,FOXO1,NFKB1,MAPK3,PTEN,RPS6KB1	7/76
14_Member	WikiPathways	WP3844	PI3K-AKT-mTOR signaling pathway and therapeutic opportunities	-7.81156	-5.77015	1027,2308,5728,7249,9821	CDKN1B,FOXO1,PTEN,TSC2,RB1CC1	5/30
14_Member	WikiPathways	WP1403	AMP-activated protein kinase signaling	-7.60493	-5.58881	1026,1938,6198,7157,7249,29904	CDKN1A,EEF2,RPS6KB1,TP53,TSC2,EEF2K	6/67
14_Member	WikiPathways	WP2380	Brain-derived neurotrophic factor (BDNF) signaling pathway	-6.94375	-4.98627	836,1938,1965,4790,5595,6198,7249	CASP3,EEF2,EIF2S1,NFKB1,MAPK3,RPS6KB1,TSC2	7/144
14_Member	Canonical Pathways	M92	PID ANGIOPOIETIN RECEPTOR PATHWAY	-6.70212	-4.78653	1026,2308,4790,5595,6198	CDKN1A,FOXO1,NFKB1,MAPK3,RPS6KB1	5/49
14_Member	WikiPathways	WP2035	Follicle stimulating hormone (FSH) signaling pathway	-6.11898	-4.28097	2308,5595,6198,7249	FOXO1,MAPK3,RPS6KB1,TSC2	4/27
14_Member	KEGG Pathway	hsa04152	AMPK signaling pathway	-6.06852	-4.23979	1938,2308,6198,7249,23411,29904	EEF2,FOXO1,RPS6KB1,TSC2,SIRT1,EEF2K	6/121
14_Member	Canonical Pathways	M295	SIG PIP3 SIGNALING IN CARDIAC MYOCTES	-6.01372	-4.19021	598,1027,5728,6198,7249	BCL2L1,CDKN1B,PTEN,RPS6KB1,TSC2	5/67
14_Member	WikiPathways	WP2037	Prolactin signaling pathway	-5.74008	-3.95973	836,2064,4790,5595,6198	CASP3,ERBB2,NFKB1,MAPK3,RPS6KB1	5/76
14_Member	WikiPathways	WP3850	Factors and pathways affecting insulin-like growth factor (IGF1)-Akt signaling	-5.60096	-3.83447	4790,5728,6198,84557	NFKB1,PTEN,RPS6KB1,MAP1LC3A	4/36
14_Member	Reactome Gene Sets	R-HSA-165159	MTOR signalling	-5.36999	-3.63948	1981,6198,7249,29904	EIF4G1,RPS6KB1,TSC2,EEF2K	4/41
14_Member	WikiPathways	WP481	Insulin signaling	-5.36251	-3.63409	2308,5595,5609,5728,6198,7249	FOXO1,MAPK3,MAP2K7,PTEN,RPS6KB1,TSC2	6/160
14_Member	Canonical Pathways	M7955	SIG INSULIN RECEPTOR PATHWAY IN CARDIAC MYOCYTES	-4.98643	-3.31911	2308,5595,5728,6198	FOXO1,MAPK3,PTEN,RPS6KB1	4/51
14_Member	WikiPathways	WP4539	Synaptic signaling pathways associated with autism spectrum disorder	-4.98643	-3.31911	5595,5728,6198,7249	MAPK3,PTEN,RPS6KB1,TSC2	4/51
14_Member	KEGG Pathway	hsa04213	Longevity regulating pathway - multiple species	-4.64727	-3.03907	2308,6198,9474,23411	FOXO1,RPS6KB1,ATG5,SIRT1	4/62
14_Member	WikiPathways	WP3915	Angiopoietin-like protein 8 regulatory pathway	-4.56641	-2.97081	2308,5595,5609,6198,7249	FOXO1,MAPK3,MAP2K7,RPS6KB1,TSC2	5/132
14_Member	KEGG Pathway	hsa04910	Insulin signaling pathway	-4.48893	-2.90155	2308,5573,5595,6198,7249	FOXO1,PRKAR1A,MAPK3,RPS6KB1,TSC2	5/137
14_Member	Reactome Gene Sets	R-HSA-166208	mTORC1-mediated signalling	-4.46027	-2.87589	1981,6198,29904	EIF4G1,RPS6KB1,EEF2K	3/24
14_Member	WikiPathways	WP3676	BDNF-TrkB signaling	-4.03706	-2.52355	6198,7249,29904	RPS6KB1,TSC2,EEF2K	3/33
14_Member	Canonical Pathways	M143	PID IL2 PI3K PATHWAY	-3.99777	-2.48994	598,4790,6198	BCL2L1,NFKB1,RPS6KB1	3/34
14_Member	WikiPathways	WP4746	Thyroid hormones production and peripheral downstream signaling effects	-3.9374	-2.43703	2308,6198,7157,7249	FOXO1,RPS6KB1,TP53,TSC2	4/94
14_Member	KEGG Pathway	hsa04931	Insulin resistance	-3.70471	-2.2488	2308,4790,5728,6198	FOXO1,NFKB1,PTEN,RPS6KB1	4/108
14_Member	WikiPathways	WP364	IL6 signaling pathway	-3.69085	-2.23882	598,5595,6198	BCL2L1,MAPK3,RPS6KB1	3/43
14_Member	GO Biological Processes	GO:0043491	protein kinase B signaling	-3.47023	-2.04801	5728,6198,7249	PTEN,RPS6KB1,TSC2	3/51
14_Member	Canonical Pathways	M231	PID KIT PATHWAY	-3.44525	-2.02662	5595,5728,6198	MAPK3,PTEN,RPS6KB1	3/52
14_Member	WikiPathways	WP395	IL-4 signaling pathway	-3.39677	-1.98673	4790,5595,6198	NFKB1,MAPK3,RPS6KB1	3/54
14_Member	KEGG Pathway	hsa05221	Acute myeloid leukemia	-3.12164	-1.74759	4790,5595,6198	NFKB1,MAPK3,RPS6KB1	3/67
14_Member	KEGG Pathway	hsa04150	mTOR signaling pathway	-3.09998	-1.7296	5595,5728,6198,7249	MAPK3,PTEN,RPS6KB1,TSC2	4/156
14_Member	GO Biological Processes	GO:0046626	regulation of insulin receptor signaling pathway	-3.03061	-1.67105	6198,7249,23411	RPS6KB1,TSC2,SIRT1	3/72
14_Member	GO Biological Processes	GO:1900076	regulation of cellular response to insulin stimulus	-3.0132	-1.65587	6198,7249,23411	RPS6KB1,TSC2,SIRT1	3/73
14_Member	GO Biological Processes	GO:0043502	regulation of muscle adaptation	-2.67093	-1.3594	142,2308,6198	PARP1,FOXO1,RPS6KB1	3/96
14_Member	GO Biological Processes	GO:0090257	regulation of muscle system process	-2.33726	-1.06788	142,2308,6198,8877	PARP1,FOXO1,RPS6KB1,SPHK1	4/253
14_Member	GO Biological Processes	GO:0044057	regulation of system process	-2.32483	-1.05653	142,2308,2548,5728,6198,8877	PARP1,FOXO1,GAA,PTEN,RPS6KB1,SPHK1	6/589
15_Summary	GO Biological Processes	GO:2000377	regulation of reactive oxygen species metabolic process	-12.6508	-10.1411	664,1026,2308,2773,3091,4780,7157,8837,9474,10013,22933,598,637,665,7249,8743,468,23411,64422,355,834,142,79065,5728,1201	BNIP3,CDKN1A,FOXO1,GNAI3,HIF1A,NFE2L2,TP53,CFLAR,ATG5,HDAC6,SIRT2,BCL2L1,BID,BNIP3L,TSC2,TNFSF10,ATF4,SIRT1,ATG3,FAS,CASP1,PARP1,ATG9A,PTEN,CLN3	25/-
15_Member	GO Biological Processes	GO:2000377	regulation of reactive oxygen species metabolic process	-12.6508	-10.1411	664,1026,2308,2773,3091,4780,7157,8837,9474,10013,22933	BNIP3,CDKN1A,FOXO1,GNAI3,HIF1A,NFE2L2,TP53,CFLAR,ATG5,HDAC6,SIRT2	11/149
15_Member	GO Biological Processes	GO:2000378	negative regulation of reactive oxygen species metabolic process	-10.2643	-7.98397	664,3091,7157,8837,9474,10013,22933	BNIP3,HIF1A,TP53,CFLAR,ATG5,HDAC6,SIRT2	7/49
15_Member	GO Biological Processes	GO:0010821	regulation of mitochondrion organization	-9.55964	-7.34781	598,637,664,665,3091,7157,7249,8743,10013	BCL2L1,BID,BNIP3,BNIP3L,HIF1A,TP53,TSC2,TNFSF10,HDAC6	9/152
15_Member	GO Biological Processes	GO:1903146	regulation of autophagy of mitochondrion	-9.1366	-6.96414	664,665,3091,7157,7249,10013	BNIP3,BNIP3L,HIF1A,TP53,TSC2,HDAC6	6/38
15_Member	WikiPathways	WP3614	Photodynamic therapy-induced HIF-1 survival signaling	-9.1366	-6.96414	598,637,664,665,3091,7157	BCL2L1,BID,BNIP3,BNIP3L,HIF1A,TP53	6/38
15_Member	GO Biological Processes	GO:0010660	regulation of muscle cell apoptotic process	-8.53803	-6.42246	468,664,4780,7157,8837,9474,23411	ATF4,BNIP3,NFE2L2,TP53,CFLAR,ATG5,SIRT1	7/85
15_Member	GO Biological Processes	GO:0008637	apoptotic mitochondrial changes	-7.85409	-5.8022	598,637,664,665,7157,64422	BCL2L1,BID,BNIP3,BNIP3L,TP53,ATG3	6/61
15_Member	Reactome Gene Sets	R-HSA-5633008	TP53 Regulates Transcription of Cell Death Genes	-6.94213	-4.98627	355,637,665,834,7157	FAS,BID,BNIP3L,CASP1,TP53	5/44
15_Member	GO Biological Processes	GO:0090199	regulation of release of cytochrome c from mitochondria	-6.79484	-4.85791	598,637,664,7157,8743	BCL2L1,BID,BNIP3,TP53,TNFSF10	5/47
15_Member	GO Biological Processes	GO:0010665	regulation of cardiac muscle cell apoptotic process	-6.70212	-4.78653	664,4780,7157,8837,9474	BNIP3,NFE2L2,TP53,CFLAR,ATG5	5/49
15_Member	GO Biological Processes	GO:0010940	positive regulation of necrotic cell death	-6.67185	-4.75946	142,664,7157,79065	PARP1,BNIP3,TP53,ATG9A	4/20
15_Member	GO Biological Processes	GO:0010662	regulation of striated muscle cell apoptotic process	-6.61335	-4.7057	664,4780,7157,8837,9474	BNIP3,NFE2L2,TP53,CFLAR,ATG5	5/51
15_Member	GO Biological Processes	GO:0010939	regulation of necrotic cell death	-6.5282	-4.63904	142,664,7157,8837,79065	PARP1,BNIP3,TP53,CFLAR,ATG9A	5/53
15_Member	GO Biological Processes	GO:1902108	regulation of mitochondrial membrane permeability involved in apoptotic process	-6.33427	-4.46283	637,664,665,7157	BID,BNIP3,BNIP3L,TP53	4/24
15_Member	GO Biological Processes	GO:0046902	regulation of mitochondrial membrane permeability	-6.18314	-4.33427	598,637,664,665,7157	BCL2L1,BID,BNIP3,BNIP3L,TP53	5/62
15_Member	GO Biological Processes	GO:0090200	positive regulation of release of cytochrome c from mitochondria	-6.11898	-4.28097	637,664,7157,8743	BID,BNIP3,TP53,TNFSF10	4/27
15_Member	GO Biological Processes	GO:0010822	positive regulation of mitochondrion organization	-5.74008	-3.95973	637,664,3091,7157,8743	BID,BNIP3,HIF1A,TP53,TNFSF10	5/76
15_Member	GO Biological Processes	GO:0090559	regulation of membrane permeability	-5.74008	-3.95973	598,637,664,665,7157	BCL2L1,BID,BNIP3,BNIP3L,TP53	5/76
15_Member	GO Biological Processes	GO:0035794	positive regulation of mitochondrial membrane permeability	-5.70308	-3.92623	637,664,665,7157	BID,BNIP3,BNIP3L,TP53	4/34
15_Member	GO Biological Processes	GO:0097345	mitochondrial outer membrane permeabilization	-5.53822	-3.78405	637,664,665	BID,BNIP3,BNIP3L	3/11
15_Member	GO Biological Processes	GO:0051129	negative regulation of cellular component organization	-5.51111	-3.75914	142,598,664,5728,7157,7249,8837,9474,10013,22933,64422	PARP1,BCL2L1,BNIP3,PTEN,TP53,TSC2,CFLAR,ATG5,HDAC6,SIRT2,ATG3	11/721
15_Member	GO Biological Processes	GO:1905710	positive regulation of membrane permeability	-5.50471	-3.75495	637,664,665,7157	BID,BNIP3,BNIP3L,TP53	4/38
15_Member	GO Biological Processes	GO:0010659	cardiac muscle cell apoptotic process	-5.41411	-3.67793	664,7157,9474	BNIP3,TP53,ATG5	3/12
15_Member	GO Biological Processes	GO:0010658	striated muscle cell apoptotic process	-5.30099	-3.58083	664,7157,9474	BNIP3,TP53,ATG5	3/13
15_Member	GO Biological Processes	GO:0010657	muscle cell apoptotic process	-5.10101	-3.41332	664,7157,9474	BNIP3,TP53,ATG5	3/15
15_Member	GO Biological Processes	GO:1902110	positive regulation of mitochondrial membrane permeability involved in apoptotic process	-4.92817	-3.27069	637,664,665	BID,BNIP3,BNIP3L	3/17
15_Member	GO Biological Processes	GO:0010823	negative regulation of mitochondrion organization	-4.91933	-3.2645	598,664,7157,7249	BCL2L1,BNIP3,TP53,TSC2	4/53
15_Member	GO Biological Processes	GO:0007006	mitochondrial membrane organization	-4.7836	-3.15271	598,637,664,665,7157	BCL2L1,BID,BNIP3,BNIP3L,TP53	5/119
15_Member	GO Biological Processes	GO:1902686	mitochondrial outer membrane permeabilization involved in programmed cell death	-4.77601	-3.14761	637,664,665	BID,BNIP3,BNIP3L	3/19
15_Member	Reactome Gene Sets	R-HSA-6803204	TP53 Regulates Transcription of Genes Involved in Cytochrome C Release	-4.70626	-3.08697	637,665,7157	BID,BNIP3L,TP53	3/20
15_Member	GO Biological Processes	GO:0051881	regulation of mitochondrial membrane potential	-4.41412	-2.83641	142,598,637,664	PARP1,BCL2L1,BID,BNIP3	4/71
15_Member	GO Biological Processes	GO:0006839	mitochondrial transport	-4.14232	-2.60801	598,637,664,665,7157	BCL2L1,BID,BNIP3,BNIP3L,TP53	5/162
15_Member	GO Biological Processes	GO:0010661	positive regulation of muscle cell apoptotic process	-3.99777	-2.48994	468,664,7157	ATF4,BNIP3,TP53	3/34
15_Member	GO Biological Processes	GO:0062098	regulation of programmed necrotic cell death	-3.88682	-2.39634	142,7157,8837	PARP1,TP53,CFLAR	3/37
15_Member	GO Biological Processes	GO:0010639	negative regulation of organelle organization	-3.53307	-2.10307	142,598,664,7157,7249,10013	PARP1,BCL2L1,BNIP3,TP53,TSC2,HDAC6	6/341
15_Member	GO Biological Processes	GO:0042391	regulation of membrane potential	-2.96937	-1.61907	142,598,637,664,1201,5728	PARP1,BCL2L1,BID,BNIP3,CLN3,PTEN	6/437
15_Member	GO Biological Processes	GO:0043467	regulation of generation of precursor metabolites and energy	-2.54874	-1.25479	664,3091,7157	BNIP3,HIF1A,TP53	3/106
16_Summary	WikiPathways	WP4925	Unfolded protein response	-12.6362	-10.1327	468,637,834,1649,1965,4780,7157,821,1981,3708,4189,5034,30001,823,3326,5609,10013,598,836,2773,84557,5595,5868,9474	ATF4,BID,CASP1,DDIT3,EIF2S1,NFE2L2,TP53,CANX,EIF4G1,ITPR1,DNAJB9,P4HB,ERO1A,CAPN1,HSP90AB1,MAP2K7,HDAC6,BCL2L1,CASP3,GNAI3,MAP1LC3A,MAPK3,RAB5A,ATG5	24/-
16_Member	WikiPathways	WP4925	Unfolded protein response	-12.6362	-10.1327	468,637,834,1649,1965,4780,7157	ATF4,BID,CASP1,DDIT3,EIF2S1,NFE2L2,TP53	7/24
16_Member	GO Biological Processes	GO:0034976	response to endoplasmic reticulum stress	-10.7366	-8.40087	468,821,1649,1965,1981,3708,4189,4780,5034,7157,30001	ATF4,CANX,DDIT3,EIF2S1,EIF4G1,ITPR1,DNAJB9,NFE2L2,P4HB,TP53,ERO1A	11/223
16_Member	KEGG Pathway	hsa04141	Protein processing in endoplasmic reticulum	-10.5232	-8.216	468,821,823,1649,1965,3326,4780,5034,5609,30001	ATF4,CANX,CAPN1,DDIT3,EIF2S1,HSP90AB1,NFE2L2,P4HB,MAP2K7,ERO1A	10/171
16_Member	GO Biological Processes	GO:0036499	PERK-mediated unfolded protein response	-8.80172	-6.67065	468,1649,1965,4780	ATF4,DDIT3,EIF2S1,NFE2L2	4/7
16_Member	GO Biological Processes	GO:0035966	response to topologically incorrect protein	-8.37471	-6.26919	468,1649,1965,3326,4189,4780,10013,30001	ATF4,DDIT3,EIF2S1,HSP90AB1,DNAJB9,NFE2L2,HDAC6,ERO1A	8/142
16_Member	GO Biological Processes	GO:0006984	ER-nucleus signaling pathway	-7.59272	-5.57862	468,1649,1965,4780,7157	ATF4,DDIT3,EIF2S1,NFE2L2,TP53	5/33
16_Member	GO Biological Processes	GO:0006986	response to unfolded protein	-7.48909	-5.48492	468,1649,1965,3326,4189,4780,30001	ATF4,DDIT3,EIF2S1,HSP90AB1,DNAJB9,NFE2L2,ERO1A	7/120
16_Member	GO Biological Processes	GO:0070059	intrinsic apoptotic signaling pathway in response to endoplasmic reticulum stress	-7.45849	-5.45824	468,1649,3708,7157,30001	ATF4,DDIT3,ITPR1,TP53,ERO1A	5/35
16_Member	KEGG Pathway	hsa05012	Parkinson disease	-7.43179	-5.43542	468,598,836,1649,1965,2773,3708,4780,7157	ATF4,BCL2L1,CASP3,DDIT3,EIF2S1,GNAI3,ITPR1,NFE2L2,TP53	9/266
16_Member	GO Biological Processes	GO:0035967	cellular response to topologically incorrect protein	-6.85983	-4.91439	468,1649,1965,4780,10013,30001	ATF4,DDIT3,EIF2S1,NFE2L2,HDAC6,ERO1A	6/89
16_Member	GO Biological Processes	GO:0030968	endoplasmic reticulum unfolded protein response	-6.57034	-4.67049	468,1649,1965,4780,30001	ATF4,DDIT3,EIF2S1,NFE2L2,ERO1A	5/52
16_Member	WikiPathways	WP3613	Photodynamic therapy-induced unfolded protein response	-6.11898	-4.28097	468,1649,4189,4780	ATF4,DDIT3,DNAJB9,NFE2L2	4/27
16_Member	GO Biological Processes	GO:0034620	cellular response to unfolded protein	-5.94968	-4.1326	468,1649,1965,4780,30001	ATF4,DDIT3,EIF2S1,NFE2L2,ERO1A	5/69
16_Member	GO Biological Processes	GO:0140467	integrated stress response signaling	-5.86892	-4.06069	468,1649,1965,4780	ATF4,DDIT3,EIF2S1,NFE2L2	4/31
16_Member	GO Biological Processes	GO:1990440	positive regulation of transcription from RNA polymerase II promoter in response to endoplasmic reticulum stress	-5.53822	-3.78405	468,1649,7157	ATF4,DDIT3,TP53	3/11
16_Member	WikiPathways	WP4861	Endoplasmic reticulum stress response in coronavirus infection	-5.16716	-3.46793	468,1649,1965,84557	ATF4,DDIT3,EIF2S1,MAP1LC3A	4/46
16_Member	Reactome Gene Sets	R-HSA-9648895	Response of EIF2AK1 (HRI) to heme deficiency	-5.10101	-3.41332	468,1649,1965	ATF4,DDIT3,EIF2S1	3/15
16_Member	Reactome Gene Sets	R-HSA-381042	PERK regulates gene expression	-4.07762	-2.55579	468,1649,1965	ATF4,DDIT3,EIF2S1	3/32
16_Member	KEGG Pathway	hsa05020	Prion disease	-4.05577	-2.53651	468,836,1649,1965,3708,5595	ATF4,CASP3,DDIT3,EIF2S1,ITPR1,MAPK3	6/273
16_Member	Reactome Gene Sets	R-HSA-381119	Unfolded Protein Response (UPR)	-3.9374	-2.43703	468,1649,1965,4189	ATF4,DDIT3,EIF2S1,DNAJB9	4/94
16_Member	Canonical Pathways	M229	PID P38 ALPHA BETA DOWNSTREAM PATHWAY	-3.85193	-2.37025	1649,5868,7157	DDIT3,RAB5A,TP53	3/38
16_Member	GO Biological Processes	GO:0045454	cell redox homeostasis	-3.78497	-2.3133	1649,4780,30001	DDIT3,NFE2L2,ERO1A	3/40
16_Member	GO Biological Processes	GO:0051282	regulation of sequestering of calcium ion	-3.31148	-1.90839	1649,3708,9474,30001	DDIT3,ITPR1,ATG5,ERO1A	4/137
16_Member	GO Biological Processes	GO:0051209	release of sequestered calcium ion into cytosol	-3.22017	-1.82874	1649,3708,30001	DDIT3,ITPR1,ERO1A	3/62
16_Member	GO Biological Processes	GO:0051283	negative regulation of sequestering of calcium ion	-3.19981	-1.81267	1649,3708,30001	DDIT3,ITPR1,ERO1A	3/63
16_Member	Reactome Gene Sets	R-HSA-9633012	Response of EIF2AK4 (GCN2) to amino acid deficiency	-2.59606	-1.29556	468,1649,1965	ATF4,DDIT3,EIF2S1	3/102
16_Member	GO Biological Processes	GO:0097553	calcium ion transmembrane import into cytosol	-2.48126	-1.19264	1649,3708,30001	DDIT3,ITPR1,ERO1A	3/112
16_Member	Reactome Gene Sets	R-HSA-9711097	Cellular response to starvation	-2.07468	-0.832649	468,1649,1965	ATF4,DDIT3,EIF2S1	3/157
17_Summary	WikiPathways	WP5087	Malignant pleural mesothelioma	-12.2135	-9.73414	834,1026,1649,1956,1981,2308,3091,4790,5595,5609,5728,6198,7157,7249,9821,4780,142,1027,3326,57448,836,1201,2548,4864,2773,10013,471,664,25978,8877,22933,468,598,9474,58476	CASP1,CDKN1A,DDIT3,EGFR,EIF4G1,FOXO1,HIF1A,NFKB1,MAPK3,MAP2K7,PTEN,RPS6KB1,TP53,TSC2,RB1CC1,NFE2L2,PARP1,CDKN1B,HSP90AB1,BIRC6,CASP3,CLN3,GAA,NPC1,GNAI3,HDAC6,ATIC,BNIP3,CHMP2B,SPHK1,SIRT2,ATF4,BCL2L1,ATG5,TP53INP2	35/-
17_Member	WikiPathways	WP5087	Malignant pleural mesothelioma	-12.2135	-9.73414	834,1026,1649,1956,1981,2308,3091,4790,5595,5609,5728,6198,7157,7249,9821	CASP1,CDKN1A,DDIT3,EGFR,EIF4G1,FOXO1,HIF1A,NFKB1,MAPK3,MAP2K7,PTEN,RPS6KB1,TP53,TSC2,RB1CC1	15/440
17_Member	KEGG Pathway	hsa05235	PD-L1 expression and PD-1 checkpoint pathway in cancer	-6.85983	-4.91439	1956,3091,4790,5595,5728,6198	EGFR,HIF1A,NFKB1,MAPK3,PTEN,RPS6KB1	6/89
17_Member	KEGG Pathway	hsa05208	Chemical carcinogenesis - reactive oxygen species	-5.66362	-3.89141	1956,3091,4780,4790,5595,5609,5728	EGFR,HIF1A,NFE2L2,NFKB1,MAPK3,MAP2K7,PTEN	7/223
17_Member	GO Biological Processes	GO:0001890	placenta development	-5.49109	-3.74241	142,1027,1956,3091,3326,57448	PARP1,CDKN1B,EGFR,HIF1A,HSP90AB1,BIRC6	6/152
17_Member	GO Biological Processes	GO:0007610	behavior	-5.31276	-3.58951	836,1201,1956,1981,2548,3091,4864,5728,6198,7157	CASP3,CLN3,EGFR,EIF4G1,GAA,HIF1A,NPC1,PTEN,RPS6KB1,TP53	10/611
17_Member	KEGG Pathway	hsa05231	Choline metabolism in cancer	-5.19444	-3.48736	1956,3091,5595,6198,7249	EGFR,HIF1A,MAPK3,RPS6KB1,TSC2	5/98
17_Member	GO Biological Processes	GO:0051341	regulation of oxidoreductase activity	-4.94938	-3.28746	1956,2773,3091,4790,10013	EGFR,GNAI3,HIF1A,NFKB1,HDAC6	5/110
17_Member	GO Biological Processes	GO:0021543	pallium development	-4.93543	-3.2744	471,664,836,1956,3091,5728	ATIC,BNIP3,CASP3,EGFR,HIF1A,PTEN	6/190
17_Member	GO Biological Processes	GO:2000630	positive regulation of miRNA metabolic process	-4.67536	-3.06399	1956,3091,4790,7157	EGFR,HIF1A,NFKB1,TP53	4/61
17_Member	GO Biological Processes	GO:0050890	cognition	-4.65944	-3.04967	836,1201,1956,3091,5728,6198,25978	CASP3,CLN3,EGFR,HIF1A,PTEN,RPS6KB1,CHMP2B	7/318
17_Member	GO Biological Processes	GO:0007420	brain development	-4.36839	-2.79943	471,664,836,1956,2773,3091,5728,7157,8877,22933	ATIC,BNIP3,CASP3,EGFR,GNAI3,HIF1A,PTEN,TP53,SPHK1,SIRT2	10/787
17_Member	GO Biological Processes	GO:2000628	regulation of miRNA metabolic process	-4.16839	-2.62804	1956,3091,4790,7157	EGFR,HIF1A,NFKB1,TP53	4/82
17_Member	WikiPathways	WP4018	Clear cell renal cell carcinoma pathways	-4.08761	-2.56187	1956,3091,5728,7249	EGFR,HIF1A,PTEN,TSC2	4/86
17_Member	GO Biological Processes	GO:0021537	telencephalon development	-4.02975	-2.51737	471,664,836,1956,3091,5728	ATIC,BNIP3,CASP3,EGFR,HIF1A,PTEN	6/276
17_Member	GO Biological Processes	GO:0007611	learning or memory	-4.02115	-2.50954	836,1201,1956,3091,5728,6198	CASP3,CLN3,EGFR,HIF1A,PTEN,RPS6KB1	6/277
17_Member	GO Biological Processes	GO:1902895	positive regulation of miRNA transcription	-3.44525	-2.02662	1956,3091,7157	EGFR,HIF1A,TP53	3/52
17_Member	GO Biological Processes	GO:0021987	cerebral cortex development	-3.436	-2.0189	471,664,1956,3091	ATIC,BNIP3,EGFR,HIF1A	4/127
17_Member	GO Biological Processes	GO:0032768	regulation of monooxygenase activity	-3.32749	-1.92342	1956,3091,4790	EGFR,HIF1A,NFKB1	3/57
17_Member	GO Biological Processes	GO:0030900	forebrain development	-3.14535	-1.76667	471,664,836,1956,3091,5728	ATIC,BNIP3,CASP3,EGFR,HIF1A,PTEN	6/404
17_Member	GO Biological Processes	GO:1902893	regulation of miRNA transcription	-3.08439	-1.71674	1956,3091,7157	EGFR,HIF1A,TP53	3/69
17_Member	GO Biological Processes	GO:0048568	embryonic organ development	-2.9043	-1.56349	468,1956,3091,5595,7157,57448	ATF4,EGFR,HIF1A,MAPK3,TP53,BIRC6	6/450
17_Member	GO Biological Processes	GO:0043009	chordate embryonic development	-2.7825	-1.45472	598,836,1956,3091,7157,7249,57448	BCL2L1,CASP3,EGFR,HIF1A,TP53,TSC2,BIRC6	7/648
17_Member	GO Biological Processes	GO:0001892	embryonic placenta development	-2.77897	-1.45202	1956,3091,57448	EGFR,HIF1A,BIRC6	3/88
17_Member	GO Biological Processes	GO:0009792	embryo development ending in birth or egg hatching	-2.70061	-1.38548	598,836,1956,3091,7157,7249,57448	BCL2L1,CASP3,EGFR,HIF1A,TP53,TSC2,BIRC6	7/670
17_Member	Reactome Gene Sets	R-HSA-157118	Signaling by NOTCH	-2.45077	-1.16667	1956,3091,7157,10013	EGFR,HIF1A,TP53,HDAC6	4/235
17_Member	GO Biological Processes	GO:0001701	in utero embryonic development	-2.41219	-1.13223	598,1956,3091,7157,57448	BCL2L1,EGFR,HIF1A,TP53,BIRC6	5/392
17_Member	GO Biological Processes	GO:0007423	sensory organ development	-2.37883	-1.10399	468,1027,1956,3091,5595,9474	ATF4,CDKN1B,EGFR,HIF1A,MAPK3,ATG5	6/574
17_Member	GO Biological Processes	GO:0001503	ossification	-2.18871	-0.93462	468,1956,3091,58476	ATF4,EGFR,HIF1A,TP53INP2	4/279
18_Summary	Reactome Gene Sets	R-HSA-449147	Signaling by Interleukins	-11.7642	-9.31869	598,821,834,836,1026,2308,3091,4790,5034,5595,5609,6845,7157,29110,729230,1027,1981,355,4780,6198,8877,23411,471,3326	BCL2L1,CANX,CASP1,CASP3,CDKN1A,FOXO1,HIF1A,NFKB1,P4HB,MAPK3,MAP2K7,VAMP7,TP53,TBK1,CCR2,CDKN1B,EIF4G1,FAS,NFE2L2,RPS6KB1,SPHK1,SIRT1,ATIC,HSP90AB1	24/-
18_Member	Reactome Gene Sets	R-HSA-449147	Signaling by Interleukins	-11.7642	-9.31869	598,821,834,836,1026,2308,3091,4790,5034,5595,5609,6845,7157,29110,729230	BCL2L1,CANX,CASP1,CASP3,CDKN1A,FOXO1,HIF1A,NFKB1,P4HB,MAPK3,MAP2K7,VAMP7,TP53,TBK1,CCR2	15/473
18_Member	Reactome Gene Sets	R-HSA-1280215	Cytokine Signaling in Immune system	-11.1831	-8.78396	598,821,834,836,1026,1027,1981,2308,3091,4790,5034,5595,5609,6845,7157,29110,729230	BCL2L1,CANX,CASP1,CASP3,CDKN1A,CDKN1B,EIF4G1,FOXO1,HIF1A,NFKB1,P4HB,MAPK3,MAP2K7,VAMP7,TP53,TBK1,CCR2	17/730
18_Member	GO Biological Processes	GO:0034612	response to tumor necrosis factor	-9.64473	-7.41012	355,836,4780,4790,5595,5609,6198,7157,8877,23411	FAS,CASP3,NFE2L2,NFKB1,MAPK3,MAP2K7,RPS6KB1,TP53,SPHK1,SIRT1	10/210
18_Member	GO Biological Processes	GO:0071345	cellular response to cytokine stimulus	-9.13095	-6.96137	355,471,834,3091,3326,4780,4790,5034,5595,5609,6198,7157,23411,29110,729230	FAS,ATIC,CASP1,HIF1A,HSP90AB1,NFE2L2,NFKB1,P4HB,MAPK3,MAP2K7,RPS6KB1,TP53,SIRT1,TBK1,CCR2	15/730
18_Member	GO Biological Processes	GO:0071356	cellular response to tumor necrosis factor	-5.01473	-3.3398	355,4780,4790,5595,7157,23411	FAS,NFE2L2,NFKB1,MAPK3,TP53,SIRT1	6/184
18_Member	GO Biological Processes	GO:0019221	cytokine-mediated signaling pathway	-4.22058	-2.67143	355,5034,5595,7157,23411,29110,729230	FAS,P4HB,MAPK3,TP53,SIRT1,TBK1,CCR2	7/373
19_Summary	KEGG Pathway	hsa04068	FoxO signaling pathway	-11.6802	-9.24013	664,1026,1027,1956,2308,5595,5728,8743,9140,23411,2064,5868,6198,9146,142,7249,79065,1649,3326,2773	BNIP3,CDKN1A,CDKN1B,EGFR,FOXO1,MAPK3,PTEN,TNFSF10,ATG12,SIRT1,ERBB2,RAB5A,RPS6KB1,HGS,PARP1,TSC2,ATG9A,DDIT3,HSP90AB1,GNAI3	20/-
19_Member	KEGG Pathway	hsa04068	FoxO signaling pathway	-11.6802	-9.24013	664,1026,1027,1956,2308,5595,5728,8743,9140,23411	BNIP3,CDKN1A,CDKN1B,EGFR,FOXO1,MAPK3,PTEN,TNFSF10,ATG12,SIRT1	10/131
19_Member	WikiPathways	WP437	EGF/EGFR signaling pathway	-6.59495	-4.69044	1956,2064,2308,5728,5868,6198,9146	EGFR,ERBB2,FOXO1,PTEN,RAB5A,RPS6KB1,HGS	7/162
19_Member	WikiPathways	WP4186	Somatroph axis (GH) and its relationship to dietary restriction and aging	-6.45052	-4.56735	2308,5728,23411	FOXO1,PTEN,SIRT1	3/6
19_Member	WikiPathways	WP138	Androgen receptor signaling pathway	-5.35261	-3.62523	1026,1956,2308,5728,23411	CDKN1A,EGFR,FOXO1,PTEN,SIRT1	5/91
19_Member	WikiPathways	WP5316	Primary ovarian insufficiency	-5.15332	-3.45507	142,2308,5728,7249,23411,79065	PARP1,FOXO1,PTEN,TSC2,SIRT1,ATG9A	6/174
19_Member	GO Biological Processes	GO:0051896	regulation of protein kinase B signaling	-4.96155	-3.29514	1649,1956,3326,5728,7249,23411	DDIT3,EGFR,HSP90AB1,PTEN,TSC2,SIRT1	6/188
19_Member	GO Biological Processes	GO:0051898	negative regulation of protein kinase B signaling	-4.67536	-3.06399	1649,5728,7249,23411	DDIT3,PTEN,TSC2,SIRT1	4/61
19_Member	Canonical Pathways	M124	PID CXCR4 PATHWAY	-3.83343	-2.35351	2308,2773,5728,9146	FOXO1,GNAI3,PTEN,HGS	4/100
19_Member	GO Biological Processes	GO:0014066	regulation of phosphatidylinositol 3-kinase signaling	-3.6147	-2.17516	1956,5728,7249,23411	EGFR,PTEN,TSC2,SIRT1	4/114
19_Member	GO Biological Processes	GO:0060070	canonical Wnt signaling pathway	-2.58404	-1.2847	2308,5728,5868	FOXO1,PTEN,RAB5A	3/103
19_Member	GO Biological Processes	GO:0016055	Wnt signaling pathway	-2.16728	-0.915979	1649,2308,5728,5868	DDIT3,FOXO1,PTEN,RAB5A	4/283
19_Member	GO Biological Processes	GO:0198738	cell-cell signaling by wnt	-2.16728	-0.915979	1649,2308,5728,5868	DDIT3,FOXO1,PTEN,RAB5A	4/283
20_Summary	GO Biological Processes	GO:0071417	cellular response to organonitrogen compound	-11.448	-9.0289	142,598,836,1956,2308,2773,3708,4780,4790,5573,5595,6198,7157,8837,22933,29904,1027,4864,8743,10013,23411,27043,1649,2064,8877	PARP1,BCL2L1,CASP3,EGFR,FOXO1,GNAI3,ITPR1,NFE2L2,NFKB1,PRKAR1A,MAPK3,RPS6KB1,TP53,CFLAR,SIRT2,EEF2K,CDKN1B,NPC1,TNFSF10,HDAC6,SIRT1,PELP1,DDIT3,ERBB2,SPHK1	25/-
20_Member	GO Biological Processes	GO:0071417	cellular response to organonitrogen compound	-11.448	-9.0289	142,598,836,1956,2308,2773,3708,4780,4790,5573,5595,6198,7157,8837,22933,29904	PARP1,BCL2L1,CASP3,EGFR,FOXO1,GNAI3,ITPR1,NFE2L2,NFKB1,PRKAR1A,MAPK3,RPS6KB1,TP53,CFLAR,SIRT2,EEF2K	16/596
20_Member	GO Biological Processes	GO:1901699	cellular response to nitrogen compound	-11.0364	-8.65634	142,598,836,1956,2308,2773,3708,4780,4790,5573,5595,6198,7157,8837,22933,29904	PARP1,BCL2L1,CASP3,EGFR,FOXO1,GNAI3,ITPR1,NFE2L2,NFKB1,PRKAR1A,MAPK3,RPS6KB1,TP53,CFLAR,SIRT2,EEF2K	16/635
20_Member	GO Biological Processes	GO:0009725	response to hormone	-9.65496	-7.41699	142,836,1027,2308,4780,4790,4864,5573,5595,6198,8743,8837,10013,23411,27043,29904	PARP1,CASP3,CDKN1B,FOXO1,NFE2L2,NFKB1,NPC1,PRKAR1A,MAPK3,RPS6KB1,TNFSF10,CFLAR,HDAC6,SIRT1,PELP1,EEF2K	16/788
20_Member	GO Biological Processes	GO:1901652	response to peptide	-9.6204	-7.39242	142,1027,2308,4780,4790,5573,5595,6198,7157,8743,8837,23411,29904	PARP1,CDKN1B,FOXO1,NFE2L2,NFKB1,PRKAR1A,MAPK3,RPS6KB1,TP53,TNFSF10,CFLAR,SIRT1,EEF2K	13/459
20_Member	GO Biological Processes	GO:0043434	response to peptide hormone	-9.54413	-7.33545	142,1027,2308,4780,4790,5573,5595,6198,8743,8837,23411,29904	PARP1,CDKN1B,FOXO1,NFE2L2,NFKB1,PRKAR1A,MAPK3,RPS6KB1,TNFSF10,CFLAR,SIRT1,EEF2K	12/372
20_Member	GO Biological Processes	GO:0032870	cellular response to hormone stimulus	-9.11588	-6.94916	142,2308,4780,4790,4864,5573,5595,6198,8837,10013,23411,27043,29904	PARP1,FOXO1,NFE2L2,NFKB1,NPC1,PRKAR1A,MAPK3,RPS6KB1,CFLAR,HDAC6,SIRT1,PELP1,EEF2K	13/505
20_Member	GO Biological Processes	GO:0070848	response to growth factor	-8.95213	-6.8104	142,836,1649,1956,2064,5595,6198,7157,8837,8877,10013,23411,29904	PARP1,CASP3,DDIT3,EGFR,ERBB2,MAPK3,RPS6KB1,TP53,CFLAR,SPHK1,HDAC6,SIRT1,EEF2K	13/521
20_Member	GO Biological Processes	GO:1901653	cellular response to peptide	-7.97459	-5.91159	142,2308,4780,4790,5573,5595,6198,7157,8837,29904	PARP1,FOXO1,NFE2L2,NFKB1,PRKAR1A,MAPK3,RPS6KB1,TP53,CFLAR,EEF2K	10/313
20_Member	GO Biological Processes	GO:0071375	cellular response to peptide hormone stimulus	-7.72379	-5.69329	142,2308,4780,4790,5573,5595,6198,8837,29904	PARP1,FOXO1,NFE2L2,NFKB1,PRKAR1A,MAPK3,RPS6KB1,CFLAR,EEF2K	9/246
20_Member	GO Biological Processes	GO:0071363	cellular response to growth factor stimulus	-7.1691	-5.19161	142,836,1956,2064,5595,6198,7157,8837,8877,23411,29904	PARP1,CASP3,EGFR,ERBB2,MAPK3,RPS6KB1,TP53,CFLAR,SPHK1,SIRT1,EEF2K	11/489
20_Member	GO Biological Processes	GO:0032868	response to insulin	-6.9399	-4.98579	142,2308,5595,6198,8743,8837,23411,29904	PARP1,FOXO1,MAPK3,RPS6KB1,TNFSF10,CFLAR,SIRT1,EEF2K	8/217
20_Member	GO Biological Processes	GO:0032869	cellular response to insulin stimulus	-5.50767	-3.75681	142,2308,5595,6198,8837,29904	PARP1,FOXO1,MAPK3,RPS6KB1,CFLAR,EEF2K	6/151
20_Member	GO Biological Processes	GO:0031960	response to corticosteroid	-4.09227	-2.56457	142,836,6198,8837,10013	PARP1,CASP3,RPS6KB1,CFLAR,HDAC6	5/166
20_Member	GO Biological Processes	GO:0048545	response to steroid hormone	-3.92874	-2.42899	142,836,4864,6198,8837,10013	PARP1,CASP3,NPC1,RPS6KB1,CFLAR,HDAC6	6/288
20_Member	GO Biological Processes	GO:0071548	response to dexamethasone	-3.69085	-2.23882	6198,8837,10013	RPS6KB1,CFLAR,HDAC6	3/43
20_Member	GO Biological Processes	GO:1901654	response to ketone	-3.66381	-2.21398	142,598,6198,8837,10013	PARP1,BCL2L1,RPS6KB1,CFLAR,HDAC6	5/205
20_Member	GO Biological Processes	GO:0051384	response to glucocorticoid	-3.25287	-1.85758	836,6198,8837,10013	CASP3,RPS6KB1,CFLAR,HDAC6	4/142
20_Member	GO Biological Processes	GO:0071383	cellular response to steroid hormone stimulus	-2.09753	-0.851745	4864,6198,8837	NPC1,RPS6KB1,CFLAR	3/154
