# Supplementary material for: Autophagy-related gene model as a novel risk factor for schizophrenia
Source: Transl Psychiatry. 2024 Feb 13;14:94. doi: 10.1038/s41398-024-02767-5 (PMC10864401; doi:10.1038/s41398-024-02767-5)
Supplement: Supplementary file 4 — Supplementary documents S4 [file 41398_2024_2767_MOESM4_ESM.xls]

id	Type	VAMP7	PTEN	WIPI2	PARP1	DNAJB9	SH3GLB1	ATF4	EIF4G1	EGFR	CDKN1A	CFLAR	FAS	BCL2L1	BNIP3	riskScore
GSM943243_Control	0	8.67636307178218	8.98158184158416	8.2583771509901	10.8427336336634	7.59629502475248	9.74952653712871	9.10704715841584	8.32563045049505	7.41068487623762	8.91933814851485	11.9840027970297	7.50577613861386	10.199916509901	8.21649864356436	0.0646266430889916
GSM943249_Control	0	8.5273517029703	9.14346323267327	8.22587242079208	10.5679134009901	7.74937834653465	10.2021977277228	9.24901072277228	8.15646451980198	7.41962166831683	8.48900418316832	12.1544114108911	7.57103166831683	9.36125996039604	8.39093902970297	0.107197429697237
GSM943250_Control	0	8.91584818811881	9.51669106683168	8.50880881188119	10.1175061089109	7.69202976237624	10.6089991386139	9.01330995544554	8.29330458415841	7.48920033168317	8.5581902970297	12.0715739108911	7.61920121287129	11.0463263415842	8.25721706188119	0.097659180762537
GSM943251_Control	0	8.82595910891089	9.62749093564356	8.32896929207921	10.3588223465347	8.07980451237624	10.6176335693069	9.17792953465347	8.13114615346535	7.40964396534653	8.48137935643564	12.0076922623762	7.70588789108911	10.7664097722772	8.36036038613861	0.054136852841197
GSM943252_Control	0	8.9967780990099	9.50639071782178	8.53273672277228	10.0200306584158	7.75221216831683	10.7550255	9.22684418316832	8.19341510891089	7.42790123762376	8.51556214851485	12.6038408564356	7.69404702970297	11.3360912425743	8.18938446287129	0.0640372293697256
GSM943253_Control	0	8.97481960396039	9.58323288118812	8.03662440594059	10.3741245594059	7.91885640841584	10.6875967128713	9.26222452970297	8.15886388118812	7.42016316336634	8.22519648019802	12.0033295346535	7.67869351485148	10.2141026089109	8.86330481188119	0.764322898415439
GSM943254_Control	0	8.78198026237624	9.47451901485148	8.26165867326733	10.053445740099	7.92838303960396	10.8376902772277	9.08972280693069	8.12037531188119	7.43617438118812	8.41069645049505	12.3167821782178	7.60884349009901	9.95082643564356	8.46375577227723	0.150383402144469
GSM943255_Control	0	9.30000403465347	9.55145518564357	8.43537329207921	9.98417897772277	7.92091867326733	10.6997430346535	9.15531022277228	8.01274518316832	7.45967463366337	8.53858550990099	12.2003095346535	7.73314310891089	10.7180273861386	8.36939456435644	0.0332949461585787
GSM943256_Control	0	8.79496600247525	8.89711939356436	8.47399027227723	10.152974539604	7.78266008910891	10.1738602227723	9.09026244554456	8.25642335643564	7.46912941089109	8.67857373267327	12.3063422772277	7.50932179207921	11.1047506980198	8.09080543069307	0.00834573654698773
GSM943259_Control	0	8.8050124009901	9.16905971782178	8.1936247029703	10.3965007153465	7.86444742574257	10.1142125990099	9.29584103465347	8.11494568811881	7.43560584158416	8.34998126237624	12.1913119851485	7.53452298762376	10.7947890445545	8.63851554950495	0.0572120458839777
GSM943260_Control	0	8.96569594059406	9.54373117326733	8.49811276732673	10.2638917277228	7.82157927227723	10.3914032871287	9.16770050990099	8.19943708910891	7.41871652970297	8.28350112376238	12.2189984306931	7.55686874009901	11.206902519802	8.40832124752475	0.225690864855453
GSM943261_Control	0	8.76196303465347	9.00196677227723	8.19230997029703	10.7534162128713	7.86492062376238	9.91888198514851	9.33599048514851	8.2240767029703	7.43206175742574	8.33021228712871	12.0112352178218	7.52260794059406	10.7355168366337	8.48264512871287	0.107088383819367
GSM943262_Control	0	9.62309392574257	9.71278826732673	8.26980491584158	10.0863337227723	8.28209944059406	10.3663119554455	9.40954987128713	8.01599666336634	7.40942412623762	8.27970008910891	12.1721374653465	7.8750450049505	9.81927985148515	8.6133466980198	0.41204080550839
GSM943263_Control	0	8.90182620049505	8.90670300990099	8.58651031683168	10.3431593712871	7.88280403712871	9.78051796287129	9.12612635148515	8.38416675742574	7.44645578712871	8.5772380990099	12.2670367376238	7.42424956930693	11.5513604405941	8.17764956435644	0.0180080241902556
GSM943277_Control	0	8.68543158910891	8.72456650990099	8.28525177227723	10.8427336336634	7.63770906930693	9.75031453960396	9.05299968811881	8.44824473267327	7.5024547970297	8.30285458910891	11.9975147079208	7.5021940990099	9.93013250990099	8.41092350990099	0.0317428350037459
GSM943282_Control	0	9.22403713861386	9.39360558663366	8.13657032178218	10.5652499752475	7.86560864851485	10.3266274059406	9.35119654950495	8.17292427722772	7.40180026237624	8.37832034653465	12.3764431980198	7.79035105940594	10.6709033267327	8.21197042326733	0.335947369617989
GSM943283_Control	0	8.48704241336634	8.67023362871287	8.36500827722772	10.7891275470297	7.86402196039604	9.09470154455446	9.04248966831683	8.47045460891089	7.45447693564356	8.67551304455445	12.5483607623762	7.52967460643564	10.8530572871287	8.42158618069307	2.87590471167188e-05
GSM943284_Control	0	8.97962522772277	9.20294869306931	8.16301831188119	10.7591581361386	7.98640579207921	9.85660010148515	9.19228896039604	8.28350112376238	7.46894029207921	8.30501967326733	12.5722082326733	7.68799434158416	10.3070925148515	8.57358752970297	0.00165758607254955
GSM943285_Control	0	8.94067721287129	9.24516809405941	8.41069645049505	10.257059950495	8.01466386633663	10.026940980198	9.3518275	8.29330458415841	7.49434207920792	8.61303541089109	12.4107113465347	7.56765200247525	11.5601087920792	8.33087104207921	0.0081887967546744
GSM943286_Control	0	8.62029916831683	9.09567021287129	8.27131936138614	10.5964831386139	7.66388403465347	10.2559753811881	9.42322525742574	8.31645002970297	7.47931846534653	8.79065977722772	12.3380093762376	7.5675035049505	11.1260756831683	8.31987514356436	0.0286459683829955
GSM943287_Control	0	8.67298413861386	9.13881233168317	8.33874328217822	11.0647769752475	7.76763756435644	9.71431191089109	9.23848078217822	8.38776958910891	7.50735966336634	8.55285778712871	11.9301860049505	7.53238581188119	10.8427336336634	8.34798732920792	0.00610216096304627
GSM943288_Control	0	8.16312173514851	8.73497477722772	8.40568185148515	10.1097560717822	7.65335454950495	10.1242617252475	9.19866311386139	8.4399599009901	7.44448015346535	8.57951765346535	12.969720049505	7.45186676237624	10.4369085841584	7.98199181188119	0.0138384414716621
GSM943289_Control	0	8.51945384653465	9.21101283663366	8.35674007425743	10.0610821881188	7.66756838861386	10.3965007153465	9.27281013366337	8.39134288118812	7.53249599009901	8.6133466980198	12.8374098019802	7.63239879455446	10.6997430346535	8.19120571287129	0.00689634525420811
GSM943290_Control	0	8.76743683910891	9.24236191584158	8.29652376237624	10.7947890445545	7.80533376237624	10.0453493341584	9.22807874257426	8.44109034158416	7.43588014851485	8.76576574752475	11.9648310742574	7.50646839356436	11.0729388019802	8.5191520049505	0.155906265923253
GSM943291_Control	0	8.79308766584158	9.2482408490099	8.28752504950495	10.2345917450495	7.71884141584158	9.90495570049505	9.26338665841584	8.35464767821782	7.44855387128713	8.57145634158416	12.3708702623762	7.61792022772277	10.8913977376238	8.05813287871287	0.254578891822165
GSM943292_Control	0	8.72261287871287	8.87991329207921	8.48996811386139	9.90619988118812	7.45638569306931	10.2086742524752	9.23242426732673	8.32563045049505	7.50977807920792	8.55709393564356	12.9039985841584	7.50722705693069	10.9500111138614	8.08991157425743	0.0208805406239996
GSM943293_Control	0	8.32712721782178	8.55072394306931	8.39426850990099	10.3792310346535	7.54927556435644	9.93343182178218	9.30474191089109	8.32359823267327	7.409036	8.57243423762376	12.1675783663366	7.38724864356436	10.5609603960396	8.20129997277228	0.245837661563828
GSM943294_Control	0	8.69766340594059	8.81683592574257	8.26600008910891	10.5378033217822	7.62037504950495	10.1300042029703	9.36807247029703	8.27343906930693	7.40668027722772	8.42888127227723	12.0147940148515	7.6445002970297	10.2364252722772	8.41165813118812	0.378320900472131
GSM943295_Control	0	8.9107843490099	9.18814630445545	8.18165747524752	10.8100116485149	7.90050593564356	10.1107941014851	9.39940926237624	8.21927374257426	7.43694890594059	8.49811276732673	11.8667502871287	7.66517594059406	10.3741245594059	8.82524818316832	0.0678384258033183
GSM943296_Control	0	8.32922390594059	8.84510603465347	8.35185599009901	10.5237520594059	7.59532226485149	9.34824067821782	9.06019385148515	8.49911270792079	7.43236100990099	8.56925607425743	12.9843071633663	7.44449762871287	10.2064843613861	8.26673646782178	0.00183088239470511
GSM943297_Control	0	8.32873006930693	9.00953635643564	8.33599778712871	10.45609925	7.56473796534653	10.0751745148515	9.15887567821782	8.30050834158416	7.44419905940594	8.77767526732673	12.505443950495	7.41412996039604	10.7931287277228	8.10691142079208	0.0157752772800395
GSM943298_Control	0	8.20576693069307	8.54714761386139	8.32434503465347	10.4442914306931	7.51158607920792	9.6809474480198	9.05974247029703	8.39426850990099	7.42310124257426	8.96949513366337	12.2399013143564	7.42326274009901	11.0563587425743	7.97311549504951	0.00637985852274829
GSM943299_Control	0	8.7943832029703	9.1550971559406	8.57408849009901	10.2414233069307	7.75741723762376	9.92884000495049	9.36622985643564	8.38599290594059	7.44915602970297	8.65222797029703	11.8477783514851	7.42578631188119	11.7497731831683	8.48280584405941	0.45557731763079
GSM943300_Control	0	8.54448795049505	9.15747028217822	8.16962909405941	10.4049115990099	7.76936279207921	10.2768870049505	9.24401378712871	8.33202295049505	7.42928333663366	8.43764421782178	12.1818812920792	7.5437748960396	10.2397406138614	8.45871652475248	0.454115681484814
GSM943301_Control	0	8.96569594059406	9.36686467821782	8.39722780693069	10.9004120940594	7.9753147029703	9.70863722772277	9.27945774752475	8.35358963861386	7.37731786633663	8.36883757425743	12.261786529703	7.66715655940594	10.2559753811881	8.48166488118812	0.0576721984248006
GSM943302_Control	0	8.63278618811881	9.07222449009901	8.35439576237624	10.3574808415842	7.72716544554455	9.63478958910891	9.20669132178218	8.49359345544555	7.49679640594059	8.94281166831683	12.1913119851485	7.53205808168317	11.7632836485149	8.3187802970297	0.00720434692756828
GSM943303_Control	0	8.6252510990099	8.6885570470297	8.44407266831683	10.3291382475248	7.61672252722772	9.822424	9.14537437128713	8.30723230693069	7.45076681188119	8.61275274752475	12.3493138118812	7.49026556930693	11.1640927772277	8.17126631188119	0.00608414321326614
GSM943316_Control	0	9.31820116336634	9.33236098514852	8.13382975247525	10.1319646584158	7.97672912623762	10.419508529703	9.26118164356436	8.2462378019802	7.53280014356436	8.31397113366337	12.3656382475248	7.73469287623762	9.82327842574257	8.44867822772277	0.230179682321867
GSM943318_Control	0	8.87004633168317	9.09492448514851	8.25616881683168	10.187267519802	7.92646214356436	10.6063306633663	9.33063394059406	8.19615684653465	7.42843634158416	8.3851710990099	12.3276791237624	7.52888713366337	9.78336192574257	8.57295174752475	0.569441140158761
GSM943319_Control	0	8.9062946039604	9.05217805445545	8.03448007920792	10.1926327524752	8.09581626237624	10.3130831732673	9.26222452970297	8.24407932673267	7.42209761881188	8.45114492574257	12.3656382475248	7.61805597029703	9.38706368811881	8.58651031683168	0.373014045448759
GSM943320_Control	0	8.81364392079208	9.33417013366337	8.07330415346535	10.1206551237624	8.01135817326733	10.5950628564356	9.29301097029703	8.23125660891089	7.42878562376238	8.1951336039604	12.6612116138614	7.86566717326733	9.22807874257426	8.50335929207921	0.128582118425556
GSM943321_Control	0	8.57775070792079	8.79813896782178	8.10056323267327	10.0751745148515	7.9077543539604	10.1152782277228	9.24623901485148	8.27858504455446	7.4609657029703	8.53304107920792	12.2864325742574	7.513273	9.67140143069307	8.03637037871287	0.417030789251947
GSM943322_Control	0	9.23242426732673	9.36904852722772	8.08889422772277	10.5378033217822	8.12937305445545	10.3011134851485	9.36055990594059	8.19806853960396	7.43803692574257	8.56394085643564	11.8592335594059	7.72780784653465	9.39389435643564	8.42077549752475	0.712716821956436
GSM943328_Control	0	9.12225445792079	9.34678450247525	8.00664113366337	10.3844515148515	8.14261283663366	10.4983378762376	9.1774535	8.23145683168317	7.45043172277228	8.29907249009901	12.7587196732673	7.72554438118812	9.20561986633663	8.57115960891089	0.0583213298110928
GSM943329_Control	0	9.01167499257426	9.33786551485148	8.41271432673267	10.2987481980198	7.8662451509901	10.5348581089109	9.25890004455445	8.24241741584158	7.38883722772277	8.46201401980198	12.4647738663366	7.60440391089109	9.68810920792079	8.43197438118812	0.541885053247021
GSM943330_Control	0	9.05765053465347	9.58499977970297	8.11102175742574	10.2441958168317	8.10066074752475	10.3602009455446	9.16983539108911	8.22114238118812	7.50484755940594	8.10755761386139	12.4161832821782	7.67587653465347	10.3588223465347	8.35260978712871	0.110605422718443
GSM943331_Control	0	9.30926211633663	10.0503901138614	8.32253784653465	9.84904780693069	8.14852859405941	10.9443398415842	9.22907499009901	8.18165747524752	7.39892933663366	8.48496489108911	12.7258507376238	7.77169927722772	9.58098501980198	8.4998790470297	0.719433498601569
GSM943332_Control	0	9.09567021287129	9.41140072772277	8.0715047970297	10.4163705247525	8.15174717326733	10.0793549108911	9.26003926237624	8.37185173762376	7.4566489009901	8.46141871782178	12.2956142326733	7.53458086138614	9.93208108910891	8.47468129207921	0.721705749871533
GSM943336_Control	0	9.0905175	9.07248851980198	8.13382975247525	10.5175022376238	7.92107212376238	10.017648539604	9.22071367326733	8.33569400990099	7.41676236138614	8.63935105940594	12.3545437128713	7.56137764851485	10.5665716534653	8.55747252722772	0.176384057383664
GSM943337_Control	0	8.47844975742574	9.02571778712871	8.24893115841584	10.2174588613861	7.81731376732673	10.5057396138614	9.20091916336634	8.32000257425743	7.43772761881188	8.57754892574257	12.5483607623762	7.65892443316832	9.84014781188119	8.42038934158416	0.0227348692707947
GSM943338_Control	0	8.82778666831683	8.58253017574257	8.28849782673267	10.2302424851485	7.76679893564356	10.0921973465347	9.26169988118812	8.44368429207921	7.41093982178218	8.39687128217822	12.4435631831683	7.59312666831683	10.1319646584158	8.24041972277228	0.500041328224856
GSM943339_Control	0	8.59192443069307	8.89862975247525	8.39615126732673	9.82982344059406	7.47401182673267	10.3676591782178	9.32104448514852	8.28704767326733	7.42348648019802	8.9519895990099	12.5424812623762	7.48595245544554	10.639759529703	8.19240772772277	0.420361545258445
GSM943340_Control	0	8.62836867821782	8.53664521782178	8.18182721782178	10.2633035618812	7.57655425742574	9.96749633663366	9.24465135148515	8.27227252970297	7.5557015990099	8.33150761386139	12.3598263316832	7.47556720544554	9.1603866039604	8.37908796534654	0.051976450249209
GSM943341_Control	0	9.07672461881188	9.67344136881188	8.47399027227723	9.86693435891089	8.04779024009901	10.5309737623762	9.18055947524753	8.23329681188119	7.45173899009901	8.45289122772277	12.9329827178218	7.75698596039604	9.52834237623762	7.94552478217822	0.075285967084189
GSM943342_Control	0	9.15201312128713	9.12042558910891	8.30416769306931	10.1071186138614	8.00815828712871	9.822424	9.34197274257426	8.2429683019802	7.51889903960396	8.52892117326733	12.6219227029703	7.69086544554455	9.6990622029703	8.53392626732673	0.00558398166650198
GSM943343_Control	0	8.64267791584158	8.95601965346535	8.25905227722772	10.2847800049505	7.69685827475248	10.2241475594059	9.28104576237624	8.25931894554456	7.42953166336634	8.45758881683168	12.4487959752475	7.51033523267327	9.84358102970297	8.41591564851485	0.270494207091787
GSM943347_Control	0	8.8236270990099	9.41140072772277	8.15886388118812	9.62710522524753	7.94447424257426	10.7583359653465	9.29826355445545	8.15327831683168	7.46189301980198	8.61038198514851	12.5174371188119	7.55471105445545	9.60294209405941	8.2429683019802	0.840538335808472
GSM943348_Control	0	8.82948839356436	9.26222452970297	8.15327831683168	9.9133689950495	7.82450929455446	10.4175832425743	9.1603866039604	8.19986268811881	7.40339778712871	8.49183372277228	12.5656845990099	7.61880101485148	10.1580827722772	8.3500933539604	0.405156002015309
GSM943349_Control	0	8.6880264009901	9.22154896039604	8.20716056930693	10.1041624554455	7.73566038366337	10.3094080940594	9.43215266831683	8.25421053465347	7.49102826732673	8.60001940594059	12.2596033688119	7.67537452475247	9.84014781188119	8.40471536386138	0.294537347924398
GSM943350_Control	0	9.39601457178218	9.53575530940594	8.12925849009901	9.86828411881188	8.26391249257426	10.1502584306931	9.50880367326733	8.07010252475247	7.44457093564356	8.61847635148515	12.3545437128713	7.76531398019802	9.31878161386139	8.58974154455445	0.483434082551783
GSM943352_Control	0	9.58949752970297	9.98020920049505	8.11102175742574	10.3124554628713	8.35972671782178	10.7088905940594	9.33184490594059	8.38543658910891	7.4770962029703	8.83523691584158	12.1588285940594	7.86724306930693	10.3070925148515	8.67914767821782	0.522386917973295
GSM943371_Control	0	9.17843851485149	9.62381263366337	8.53631977227723	10.4605751435644	7.88672743564356	10.4839179480198	9.08533832673267	8.32253784653465	7.41774459158416	8.46936361386139	12.2326515148515	7.53922177227723	11.5935932871287	8.29678630693069	0.265447302548742
GSM943372_Control	0	9.12850135643564	9.63404138613861	8.17370074752475	10.5348581089109	8.07616575247525	10.6390055371287	9.22229823267327	8.11427691089109	7.43908944059406	8.36372506930693	11.8925380594059	7.60066896039604	9.60086513861386	8.86644805940594	0.498408994787622
GSM943373_Control	0	8.60960202475248	9.57658760643564	8.39212432178218	9.87521466336634	7.75464427227723	10.3425899405941	9.12299847029703	8.12615984158416	7.45630061881188	8.47963307920792	12.0671195049505	7.60993203960396	10.5363422722772	8.2716872549505	0.137697832951341
GSM943382_Control	0	8.82633199752475	9.66668252227723	8.29625046534654	10.2130846831683	7.89217674752475	10.7195315445545	9.09997872277228	8.27452722772277	7.42197933910891	8.60518999504951	12.5174371188119	7.74124538366337	10.4125046435644	8.35686695792079	0.0560151003523743
GSM943383_Control	0	9.05949832178218	9.35650182673267	8.40426963861386	10.4436499752475	7.70252657178218	10.522652	9.07473743564356	8.2532267970297	7.42294214356436	8.29652376237624	12.2094357277228	7.65790877722772	10.6034364009901	8.22727469306931	0.30231602943748
GSM943384_Control	0	9.06289822524752	9.42035710891089	8.30548909405941	10.6353559405941	8.20492621287129	10.6390055371287	9.06368775247525	8.20270476237624	7.4537155	8.1641011980198	12.1233256138614	7.57926032920792	10.6440607524752	8.5719658019802	0.0245358519929514
GSM943385_Control	0	8.97203406435644	9.36285550247525	8.54784224752475	10.0890388811881	7.73083399752475	10.3971411287129	8.97686805940594	8.24893115841584	7.43523123762376	8.42999419306931	12.4990882475248	7.52613144059406	10.2033275891089	8.24182515346535	0.116100691857663
GSM943388_Control	0	8.77130431435643	9.36125996039604	8.37425186633663	10.1646031782178	7.87962128217822	10.6803293316832	9.15332439108911	8.45841966336634	7.49714866336634	8.52840517821782	12.2282037524752	7.58855276980198	11.3977473861386	8.34360027227723	0.169189312964453
GSM943389_Control	0	9.46458341584158	10.062957039604	8.14935424752475	10.4383014554455	8.23135672029703	10.8072529405941	8.61599444554455	8.18950642574258	7.41338704950495	8.30946983168317	12.0803991782178	7.56564347524752	10.3574808415842	8.53034680940594	0.362022869581241
GSM943390_Control	0	8.98028419306931	8.92024197029703	8.32639297524753	10.1175061089109	7.79481767821782	10.2866784108911	8.71320636138614	8.28959781683168	7.43787472277228	8.57537800990099	12.2236404455446	7.38748184653465	9.72602342079208	8.3794948539604	0.133673478821373
GSM943391_Control	0	8.99024869306931	8.85790509158416	8.46818031683168	9.7611648019802	8.10084218811881	10.287245980198	8.3061179009901	8.23125660891089	7.51987613861386	8.8095973019802	11.8390350049505	7.38812698019802	10.315525480198	8.38116066831683	0.000212139682234266
GSM943392_Control	0	9.3646859480198	9.6645579480198	8.34788238118812	10.1937467945545	7.99246170049505	11.022423950495	8.72606345049505	8.34108651485148	7.46040044059406	8.33776997524753	11.8667502871287	7.43496577227723	11.5103249405941	8.47428861881188	0.832033250829735
GSM943393_Control	0	9.00656562623762	9.09470154455446	8.22880905445545	10.5175022376238	7.91562452970297	10.3613891485149	8.70502088118812	8.25665421782178	7.41091808415842	8.62871648514851	11.5334593514851	7.38966983168317	11.2112514356436	8.35238237623762	0.244321487517323
GSM943394_Control	0	9.06722186138614	9.15099992079208	8.26905871287129	10.1943225445545	7.99701918811881	10.3768134405941	8.75508288613861	8.2887301039604	7.46957745544554	8.72070386138614	11.8740720544554	7.47535271039604	10.2536093960396	8.23004031188119	0.109909898060908
GSM943395_Control	0	9.72602342079208	10.1508552079208	8.01080091089109	10.909710480198	8.74298978465347	10.7534162128713	8.81324971782178	8.15518560891089	7.41847813861386	8.40703506435644	11.8254135148515	7.65762508415842	9.3731628019802	8.66064818316832	0.240099366733295
GSM943396_Control	0	9.6145702970297	10.1485643886139	8.21353171287129	10.6755486188119	8.40413927227723	10.7339257871287	8.74240042079208	8.23819463861386	7.42950111881188	8.30050834158416	11.8515678910891	7.51579522524752	10.9949233168317	8.5286593960396	0.512147757843547
GSM943397_Control	0	9.27555622772277	10.0428771881188	8.15910277722772	10.4742719653465	8.43635276237624	10.4494963737624	8.53982457920792	8.31724184653465	7.48991979207921	8.53141624752475	11.5965092178218	7.54573071287129	11.218409529703	8.51644804950495	0.0255039165552982
GSM943398_Control	0	8.44519100990099	8.63834123762376	8.36070975247525	10.7756974207921	7.68681628217822	9.8289626980198	8.41123748019802	8.4079089009901	7.44274034653465	8.64044303960396	11.5570911534653	7.45931530693069	10.4969016831683	8.06958294059406	0.000748479144509928
GSM943399_Control	0	9.03000517079208	9.2711641980198	8.29174024257426	9.74172682673267	7.90147735148515	10.5282565940594	8.71102581188119	8.14204296039604	7.4644226039604	8.5811031980198	11.8855656287129	7.50210307673267	9.96932783663366	8.40581220792079	0.181165685899465
GSM943400_Control	0	9.08463392574257	8.95506093564356	8.34886474752475	10.1121628316832	8.00650489108911	10.1081336831683	8.65562993069307	8.30402193564356	7.45528877227723	8.66434848514852	11.8817304950495	7.43993501980198	10.7679508168317	8.33730484158416	0.0204279142957973
GSM943403_Control	0	9.28492355445545	9.6607028539604	8.30230557920792	9.81267017821782	8.09449528217822	10.701342970297	9.15229815346535	8.26381928712871	7.47226644554455	8.71623512376238	12.4002353861386	7.53176431188119	10.6191460049505	8.51187246534653	0.587863977163457
GSM943404_Control	0	9.37707525990099	9.45925051980198	8.15009379207921	10.277966049505	8.31409428465347	10.2575614851485	9.26283168316832	8.22633383663366	7.42648550990099	8.58741018316832	12.4053438910891	7.63546665346535	9.8289626980198	8.67871582920792	0.211593706853281
GSM943405_Control	0	9.28179313118812	9.7354521980198	8.04615569306931	10.3178586237624	8.34360027227723	10.6982497871287	9.23404896534653	8.19780933663366	7.41494968811881	8.50548615841584	12.1818812920792	7.83077145544554	9.95627354455446	8.45013847277228	0.40382540580915
GSM943406_Control	0	9.32804271287129	9.30686930693069	8.38856433168317	10.3768134405941	7.80593089108911	10.4605751435644	9.27499790594059	8.28106302475248	7.4246608960396	8.84832377227723	12.4002353861386	7.73561055445545	10.5378033217822	8.14513412376238	0.201512726388952
GSM943407_Control	0	9.34345704207921	9.30718270792079	8.19230997029703	9.95347657920792	8.12208207425743	10.4983378762376	9.17290105940594	8.21626038118812	7.42733968316832	8.35075569306931	12.1150458960396	7.68611113366337	9.81839082178218	8.36210886881188	0.874505659964434
GSM943408_Control	0	9.47825307425743	9.70826331188119	8.03864369306931	10.0322672772277	8.24132349009901	10.8913977376238	9.09945608415842	8.2240767029703	7.44184122277228	8.39324274752475	12.4107113465347	7.8089915049505	9.19387175247525	8.52225067326733	0.75706182312414
GSM943409_Control	0	9.51059924257426	9.8240413960396	8.04409187623762	10.0661064554455	8.31818795792079	10.2952979405941	9.28380417326733	8.19250548514852	7.41130267821782	8.76196303465347	12.2140486287129	7.77937466336634	9.85708527227723	8.73444959158416	0.614935329370908
GSM943410_Control	0	8.95706689851485	8.67369716336634	8.35334736138614	10.2909277970297	7.82296756435644	10.0584058069307	9.21532399504951	8.38229514851485	7.41114940594059	8.46700743069307	12.4541460841584	7.56221708910891	9.65015595544554	8.06163514356436	0.482418708853664
GSM943411_Control	0	9.76072725	9.8240413960396	8.37158702475248	10.523202029703	8.10044686881188	10.7227823514851	9.25515558415842	8.14300919306931	7.42984472277228	8.42276705445544	12.4002353861386	7.76865621287129	9.83932238118812	8.53187553712871	0.366577588746801
GSM943412_Control	0	9.11210326732673	8.83641962376238	8.27227252970297	10.0762622450495	7.94441616584158	9.98719729950495	9.23242426732673	8.13657032178218	7.46273452475248	8.8509893019802	12.1067843811881	7.58386544554455	9.13405882178218	8.37538268316832	0.0780383698473609
GSM943414_Control	0	9.16471061386139	9.65015595544554	8.29305142079208	10.6089991386139	7.80400153217822	10.3613891485149	9.25354571287129	8.30920306930693	7.47139205445545	8.49263848514851	12.3008370544554	7.67114585148515	10.5271068465347	8.1377735990099	0.420550569287144
GSM943415_Control	0	9.18055947524753	9.84592103960396	8.14046382178218	10.8080875643564	7.98168768811881	10.5084226658416	9.34881097029703	8.223599	7.47151344059406	8.50851213366337	12.3380093762376	7.59980262871287	9.88592806930693	8.89551200247525	0.234605956978715
GSM943430_Control	0	8.48704241336634	9.11339869554455	8.30908221534654	9.57693563861386	7.40116538118812	10.5616405792079	9.08633188613861	8.27596321782178	7.50466146039604	8.99946547524752	12.3214234752475	7.56281741584158	10.9674495891089	8.01192119554456	0.144795704334691
GSM943431_Control	0	9.58920498019802	9.17694512871287	8.0743323960396	9.78985371287129	8.40025799504951	9.95036007425742	9.31534206435644	8.09080543069307	7.45175744059406	8.39722780693069	11.8142942475248	7.75239896534653	9.7307885990099	8.55387611386139	0.664454341647647
GSM943432_Control	0	8.83503798514851	9.18080924752475	8.14183054950495	10.3046458019802	8.08898761386139	9.90271655445544	9.13086558910891	8.26928525247525	7.40455445544554	8.62190254950495	12.0293680668317	7.37674774752475	10.4087172425743	8.23499135148515	0.695429405124498
GSM943244_Treat	1	8.89569679207921	9.53159449009901	8.22568446534653	10.4887897871287	7.77473560148515	10.5964831386139	9.32051478217822	8.16077971782178	7.41990258910891	8.51971463861386	12.0076922623762	7.56149658415842	9.6596090990099	8.65315433910891	0.835038141662335
GSM943245_Treat	1	8.83702807673267	9.36090993316832	8.35048038118812	10.2086742524752	7.71241851980198	10.4087172425743	9.24057347029703	8.1911000990099	7.39551742079208	8.17211767326733	12.1150458960396	7.54970524257426	10.9558378613861	8.45114492574257	0.799777739134853
GSM943246_Treat	1	9.22130721287129	9.54162114851485	8.33946918316832	10.6440607524752	7.96732992574257	10.0905894257426	9.39706554950495	8.34916025247525	7.47509358415842	8.15145161138614	12.1867082277228	7.70317863366337	10.1931710445545	8.52545237128713	0.459730852710385
GSM943247_Treat	1	9.43613207920792	9.51444798514851	8.15414847524752	10.6056583094059	8.05316623762376	10.4629834059406	9.28944315841584	8.20294212871287	7.42971904950495	8.29330458415841	12.3214234752475	7.72554438118812	10.1834479653465	8.51617475742574	0.427373644865277
GSM943248_Treat	1	9.33210294554456	9.24029953712871	8.20852096782178	10.3197299653465	7.9572880990099	10.1328907623762	9.21376675742574	8.19965714356436	7.37440397524752	8.24870888118812	11.5279438019802	7.47366528217822	11.4080950940594	8.43296626980198	0.99289091128067
GSM943257_Treat	1	8.76959829207921	9.53647466336634	8.42089770792079	9.97203389108911	7.80678187128713	10.5417821039604	9.31011091089109	8.14704071287129	7.43769882178218	8.52677388613861	12.7587196732673	7.56961237376238	9.91237414851485	8.20797602970297	0.204165838200291
GSM943258_Treat	1	9.04715133168317	9.21348085643564	8.13870485643564	11.1280002475248	7.97005294554455	9.87296644059406	9.14630396534653	8.42276705445544	7.39729974752475	8.60216156930693	11.9380820990099	7.62653735148515	9.81517634653465	8.48464082178218	0.253511376730075
GSM943264_Treat	1	9.51291266584158	9.46717074257426	8.10850392079208	10.6221498712871	8.59909643316832	9.92796686633663	9.09618083168317	8.23165012376238	7.43870870792079	8.40676258910891	11.3045423118812	7.4474090470297	10.3958603019802	9.38250727227723	0.361147564778136
GSM943265_Treat	1	9.54575943564356	9.71317986386138	8.31315994059406	10.0342592920792	8.25961405940594	10.8582171435644	9.27012211386139	8.14046382178218	7.443138	8.3402473019802	12.195988450495	7.88930554455446	10.0885497574257	8.52167784653465	0.325314666090089
GSM943266_Treat	1	8.96929230445545	9.38639933168317	8.36913607920792	9.97114408910891	7.64186352970297	10.7787890544554	9.08035924257426	8.19853686138614	7.44124684653465	8.41951996039604	12.3598263316832	7.53561333910891	10.2130846831683	8.3087278019802	0.747606320051432
GSM943267_Treat	1	9.28003252970297	10.0128513564356	8.30151870792079	9.83152988613861	7.87921147029703	11.3561685742574	9.17959103960396	8.14773543564356	7.44030717326733	8.30522873267327	12.3822723118812	7.60952622772277	9.79389104455445	8.31063478217822	0.994708755828068
GSM943268_Treat	1	9.2687475519802	9.65293897524752	8.13093064356436	10.5363422722772	8.04360662871287	10.3741245594059	9.11795929207921	8.18826908910891	7.41408331188119	8.24182515346535	12.0513497722772	7.66825548019802	10.4075723861386	8.67402272772277	0.45551462659753
GSM943269_Treat	1	10.1026738613861	9.98069868811881	8.02121601980198	10.3727286435644	8.73869543316832	10.425243509901	9.33709033168317	8.00355786138614	7.38840527227723	8.17060478217822	11.4518532326733	7.8142566980198	9.37929371782178	8.87239923762376	0.988371262640141
GSM943270_Treat	1	9.17574273019802	9.52894250495049	8.31617431188119	9.75792576732673	7.8847767970297	11.0754063019802	9.02743190594059	8.12327514356436	7.41039264356436	8.25441724752475	12.5363591881188	7.56794459158416	10.0218810445545	8.21459225	0.911580048966734
GSM943271_Treat	1	9.05371019059406	9.34513584653465	8.3780766039604	9.88134175990099	8.10433202970297	10.6155387772277	9.16091068316832	8.18530416336634	7.42265564851485	8.32994021782178	12.1150458960396	7.601436	10.518780019802	8.4032071039604	0.522280453835447
GSM943272_Treat	1	8.90767890841584	9.34736952227723	8.40025799504951	10.3178586237624	7.66078177722772	10.6440607524752	9.17843851485149	8.15497113861386	7.3921752970297	8.30946983168317	11.8775975445545	7.56475551732673	9.77778822277228	8.37239868811881	0.939711379694069
GSM943273_Treat	1	8.82870387376238	9.39360558663366	8.35812886138614	10.3536437574257	7.59644230693069	10.5397945717822	9.31413341584158	8.20842123762376	7.43035361881188	8.6012692970297	12.4264549950495	7.59236667821782	10.6323740594059	8.16509517821782	0.393653172050371
GSM943274_Treat	1	9.44098424257426	10.1086577252475	8.2086206980198	9.95132706188119	7.94756346039604	10.7860480693069	9.27064871287129	8.17974942079208	7.42068983168317	8.38175067326733	11.7601037970297	7.95651902970297	11.2112514356436	8.39749247029703	0.965820733317952
GSM943275_Treat	1	9.92932117326733	10.2964720247525	8.05445269306931	10.2510901188119	8.27819367821782	11.1704927079208	9.16726054950495	8.12739584653465	7.43202405940594	8.14046382178218	11.7463048861386	7.75719536633663	9.46249931683168	8.50195485643564	0.999594484070259
GSM943276_Treat	1	8.67675431683168	9.25234355445544	8.28580257920792	10.6034364009901	7.88031484158416	10.1147454133663	8.92955573762376	8.45733178712871	7.41748484653465	8.43795103465347	11.9115067970297	7.49867075495049	10.5038261930693	8.2815851980198	0.373288331420066
GSM943278_Treat	1	9.52243472772277	9.54260112376238	8.16520373267327	10.5296755247525	8.24939457425743	10.0538835792079	9.15382883663366	8.22176702475248	7.44409014356436	8.12970349009901	11.9499928861386	7.61511113861386	10.5906435544554	8.74380945544554	0.422191430807366
GSM943279_Treat	1	9.5846304009901	9.97928002475247	8.12477791584158	10.0224020816832	8.09099072772277	10.9909538811881	9.26118164356436	8.25421053465347	7.44663965841584	8.21187714851485	12.4107113465347	7.57578167326733	10.055963950495	8.49086452475247	0.998421846339006
GSM943280_Treat	1	9.3625721039604	9.56647349504951	8.23183131188119	10.2853836336634	8.07503990594059	11.071828480198	8.86867687128713	8.09633815841584	7.43942009405941	8.42808250990099	12.2520735742574	7.61630804455446	10.1977552574257	8.38175067326733	0.13286093756584
GSM943281_Treat	1	8.77619585643564	9.04555913613861	8.19780933663366	10.2718890940594	7.82197376732673	10.4703332475248	8.91296494554456	8.35135771782178	7.43379611881188	8.71320636138614	12.2003095346535	7.59980262871287	10.3362821831683	8.28329617821782	0.0655302363844979
GSM943304_Treat	1	9.46058711881188	9.47086939851485	7.9095817970297	10.1987748118812	8.63668833415842	10.1540746064356	9.11157026237624	8.25735403465347	7.44807076732673	8.1892625	11.8292938960396	7.48542144554455	9.56342128217822	9.3344905470297	0.813917417768642
GSM943305_Treat	1	8.45428743069307	8.62672690594059	8.32943381188119	9.28914962128713	7.45141201485148	10.1097560717822	9.10805112871287	8.31369105940594	7.42250622772277	9.07825400495049	11.8817304950495	7.4590841039604	11.1391478316832	8.11574418811881	0.806075185978915
GSM943306_Treat	1	9.27229446534654	9.61313424257426	8.27227252970297	9.98517506683168	8.57311050990099	10.0578892029703	8.96689436633663	8.33514474257426	7.43699709405941	8.25803818811881	12.0355147326733	7.4692107029703	9.53294468316832	8.80709133663366	0.613036934606233
GSM943307_Treat	1	9.18448781435644	9.5494480049505	8.15646451980198	9.41372459405941	8.01458158910891	10.6676575742574	9.05344668316832	8.19405640594059	7.43388075742574	8.49394676732673	12.4932595594059	7.5415193960396	9.66104692574257	8.11752822772277	0.98295440013176
GSM943308_Treat	1	9.18316542079208	10.2463994108911	8.34943350990099	9.30926211633663	8.33673451485149	11.3873833465347	9.04715133168317	8.07450432673267	7.44727434653465	8.32483203465346	12.2282037524752	7.73235816831683	9.00598007425743	8.5058118019802	0.935528152466327
GSM943309_Treat	1	9.29740090346535	9.99009124009901	8.18996145049505	10.0661064554455	7.9508754529703	10.8878201287129	8.95557438613861	8.25272321782178	7.43603026237624	8.74096391089109	12.2421364405941	7.58797068316832	9.51383055445545	8.07140277227723	0.977757619028689
GSM943310_Treat	1	9.19701962376238	9.52772862871287	8.05863937623762	10.1395184455446	7.96814431188119	10.4678351559406	9.10306613366337	8.35645828217822	7.44216847524752	8.51854271782178	12.1913119851485	7.54433841584158	9.36055990594059	8.57176653465346	0.980274549763181
GSM943311_Treat	1	9.39877674257426	9.32486584158416	8.18298042574257	10.322796480198	8.14000400495049	10.3693884529703	9.09122403960396	8.48056576732673	7.43614404950495	8.59533847524752	11.6555734059406	7.52060763861386	11.0365142277228	8.42721117821782	0.983218391597771
GSM943312_Treat	1	9.68133787128713	10.4055360767327	8.25616881683168	9.44777053217822	7.86694460891089	11.358792	8.96133832673267	8.20882054455446	7.43465259405941	8.41951996039604	12.261786529703	7.89917740594059	10.5417821039604	8.47332191089109	0.991318146865221
GSM943313_Treat	1	9.20267793069307	9.76241791336634	8.07668273762376	10.3450823960396	8.36308278712871	10.4356733217822	9.1528168960396	8.37752670792079	7.37127521782178	8.33150761386139	12.0191483613861	7.60492736633663	9.62520255940594	8.54310510891089	0.990445587379276
GSM943314_Treat	1	9.46157129207921	9.82566137623762	8.12345899504951	9.78374779950495	8.00623397524753	10.5637736435644	8.95337724257426	8.33673451485149	7.41502095049505	8.61368824752475	11.7232954158416	7.66977417821782	10.592093549505	8.31889105693069	0.997186335601373
GSM943315_Treat	1	9.26957067326733	9.7530901039604	8.29330458415841	9.55862434653465	8.24350459158416	11.1651637970297	9.21319495544554	8.24764457425742	7.4692725990099	8.71821697029703	12.1634907772277	7.71177849009901	11.5898408069307	8.42875243811881	0.590278339335408
GSM943317_Treat	1	9.03702609405941	9.23593340594059	8.1739117029703	10.1811832574257	7.84901183663366	10.2638917277228	9.49152134653465	8.23441640594059	7.45376650990099	8.49120040594059	12.084952970297	7.61943741089109	10.1132540643564	8.40999364356436	0.921858133550281
GSM943323_Treat	1	8.73966916336634	8.79383827722772	8.18875135148515	10.2724251856436	7.84663446534653	9.92380177227723	9.32741812376238	8.33853511386139	7.44466715346535	8.36296263366337	12.2189984306931	7.53895468811881	9.68500670792079	8.29987426980198	0.612013668516087
GSM943324_Treat	1	9.48096443069307	9.70901114356436	7.99029498019802	9.46124606930693	8.35224089356436	10.3021668564356	9.2546335049505	8.21470461386139	7.46319572277228	8.36023730693069	12.7061687475248	7.8208469950495	8.33946918316832	8.70544607920792	0.834663172620426
GSM943325_Treat	1	9.48505490594059	9.32165872277228	7.92213327227723	9.98964262871287	8.35490983663366	10.2130846831683	9.37437063861386	8.21017462376238	7.45965971782178	8.46516859405941	12.1406972227723	7.67393757425743	9.23740874752475	8.84739676237624	0.882715205060437
GSM943326_Treat	1	9.38961352970297	9.21848398514851	8.0793261039604	10.4201775049505	8.19440902722772	9.79715208415842	9.37736526237624	8.29201469306931	7.41672304950495	8.50487482673267	11.9781868242574	7.67123857425743	10.1954196980198	8.25272321782178	0.876258402260654
GSM943327_Treat	1	9.05488863366337	8.63680543069307	8.08563268811881	10.4513539405941	7.96187664851485	9.43549493316832	9.23566509405941	8.35464767821782	7.43918892574257	8.46109652970297	12.2071988069307	7.54878173267327	9.31413341584158	8.61475348267327	0.194011377903419
GSM943333_Treat	1	9.16013761633663	9.41501996782178	8.35754662871287	10.2044970940594	7.93271126237624	10.064591759901	9.32461283168317	8.26810291584158	7.41576605445545	8.4696603019802	12.6283486188119	7.56834451485148	9.49218716336634	8.25502889108911	0.728983562614625
GSM943334_Treat	1	9.3619165990099	9.71317986386138	8.18359628712871	10.1640829282178	8.21969086633663	10.630850549505	9.33894498514852	8.1865608960396	7.43191791089109	8.50638767326733	12.3328565	7.58255315841584	10.2430697574257	8.5282302549505	0.863384042202187
GSM943335_Treat	1	9.35682132673267	9.97971971287129	8.36101037128713	9.74990769306931	8.136675	11.1436625742574	9.15488408910891	8.19752126732673	7.41242272277228	8.31344180693069	12.797183990099	7.65433843069307	9.59378086633663	8.25359888118812	0.950738863131937
GSM943344_Treat	1	9.63264208415842	8.98095435643564	8.01290468811881	10.1625236980198	8.2696858019802	9.75507393811881	9.33963152475248	8.30501967326733	7.4349925	8.75138978712871	11.6330476980198	7.58259432178218	10.4541531683168	8.72475255445545	0.935222329344583
GSM943345_Treat	1	9.58566957673267	9.8510389009901	8.16985184653465	9.49886298019802	8.31924247524752	10.6875967128713	9.45656492079208	8.03500460891089	7.45215344059406	8.28350112376238	12.4002353861386	7.86515001980198	9.8450981980198	8.21927374257426	0.94414932550494
GSM943346_Treat	1	9.14579064851485	9.56647349504951	8.1347280990099	9.93661837128713	7.94131605445545	10.4832073613861	9.21376675742574	8.13785283663366	7.43996395544554	8.76687721782178	12.4487959752475	7.57189338118812	9.86140241584158	8.32639297524753	0.685115615673043
GSM943351_Treat	1	9.14675269306931	9.5405885470297	8.16104134653465	9.7611648019802	7.76551859405941	10.7820134851485	9.49364620792079	8.1408328960396	7.46630650990099	8.71142357920792	12.1588285940594	7.83209299504951	9.81099047524753	8.40176571534654	0.929084717185898
GSM943353_Treat	1	9.27064871287129	9.79102973514852	8.08505495544554	10.4021808910891	8.01985812376238	10.3700271386139	9.40328496534653	8.26165867326733	7.42101594059406	8.35674007425743	12.5363591881188	7.65901342574257	9.74990769306931	8.73045976732673	0.894238495018568
GSM943354_Treat	1	9.80655042574258	9.98069868811881	8.14282286138614	9.77517630693069	8.14654674009901	10.5744519108911	9.47896081188119	8.26143354455446	7.43217217821782	8.54014278712871	12.1770995891089	7.81027738613861	10.7029421930693	8.35543822772277	0.998344005013549
GSM943355_Treat	1	9.50179037871287	9.76912998514852	8.10227074752475	10.227043230198	8.03231727475248	10.5010423415842	9.28263247524752	8.25082361386139	7.43656175247525	8.42999419306931	12.3167821782178	7.82364514851485	9.23512076732673	8.64267791584158	0.89139037196498
GSM943356_Treat	1	9.64540916831683	9.79962296039604	8.06102257425743	10.4156588193069	8.38216971039604	10.4900472376238	9.45724012376238	8.34288900990099	7.37947283168317	8.46172433663366	12.2236404455446	7.84503691584158	8.92787797524752	8.42901902227723	0.995629568272334
GSM943357_Treat	1	9.85491162871287	10.0863337227723	8.22727469306931	10.0831587277228	8.54752486138614	10.9087488564356	9.55862434653465	8.13581882673267	7.4291925	8.03029404455446	12.1770995891089	7.86138645544554	8.83796269306931	9.07750485891089	0.987133852742205
GSM943358_Treat	1	9.50938634158416	9.60769543811881	8.01734815841584	10.4188395544554	8.35197770049505	10.7891275470297	9.34881097029703	8.28502372772277	7.44723222277228	8.34288900990099	12.2049618861386	7.84730149504951	9.08930716336634	8.53324342079208	0.889892185477182
GSM943359_Treat	1	9.15147426485149	8.83568106435644	8.08646546039604	10.0519293514851	7.9470152970297	9.71509821782178	9.45351241089109	8.40568185148515	7.44769598019802	8.63588551980198	11.8775975445545	7.52364963366337	9.89135732673267	8.43472753960396	0.990623241293508
GSM943360_Treat	1	9.77151071782178	10.064591759901	8.01080091089109	9.95627354455446	8.55516798514851	10.7503283366337	9.39331681683168	8.04218210891089	7.41354131188119	8.23385088613861	12.2049618861386	8.03079823762376	9.15440406930693	8.92440328465347	0.727058154743023
GSM943361_Treat	1	8.70544607920792	8.97357345049505	8.35569259405941	10.0191127722772	7.5035576980198	10.4265835742574	9.4192964009901	8.25665421782178	7.43424802475247	8.57775070792079	12.3276791237624	7.49026556930693	10.7740436683168	8.28389647277228	0.841221584629969
GSM943362_Treat	1	8.58857785643564	9.08732519306931	8.23103338118812	9.85571406683168	7.92408770544554	10.3346318638614	9.23740874752475	8.28651647029703	7.45655913366337	8.64823947029703	12.3380093762376	7.64600449009901	10.5271068465347	8.09290577970297	0.115642966966569
GSM943363_Treat	1	9.33481096039604	9.50540970792079	8.22154911386139	10.424006	7.91931272277228	10.4125046435644	9.18316542079208	8.25591804455446	7.42937832178218	8.28403568811881	12.0434826732673	7.67393757425743	10.6661930891089	8.55787625742574	0.723206153265217
GSM943364_Treat	1	9.52213968811881	9.70632356930693	8.28651647029703	10.2141026089109	7.85079672277228	10.5126518688119	9.23566509405941	8.23468205940594	7.43215183168317	8.46936361386139	12.3656382475248	7.68355889108911	10.6676575742574	8.3331166039604	0.8717213191095
GSM943365_Treat	1	9.28799923019802	9.48709542079208	8.18077498514852	10.5433780594059	8.01623235148515	10.2121256584158	9.22862358910891	8.3793794009901	7.42656229207921	8.38175067326733	11.8367007178218	7.62249534158416	10.3327657178218	8.52267503960396	0.953241919560567
GSM943366_Treat	1	9.32461283168317	10.0434173143564	8.31645002970297	10.0600656732673	8.09017961386139	11.1884201980198	9.22862358910891	8.12012703960396	7.46586541089109	8.27970008910891	12.4819091287129	7.6269557970297	10.6268197029703	8.2432947970297	0.813845605060154
GSM943367_Treat	1	9.04325566336634	9.14295553217822	8.11006624752475	10.7853287029703	7.82420813366337	10.3285244653465	9.3761513960396	8.23523607425743	7.45545049504951	8.26381928712871	11.8477783514851	7.59825352970297	9.34598843069307	8.53967831930693	0.888502647837141
GSM943368_Treat	1	9.13903930693069	9.24177973267327	8.09983802970297	10.1395184455446	7.93214383415842	10.1339131138614	9.04162735148515	8.27678898514852	7.38151807920792	8.4267241039604	11.5868273910891	7.50031974009901	9.60592987623762	8.59890556435644	0.994970022008218
GSM943369_Treat	1	9.18105901980198	9.29584103465347	8.23204833663366	10.9869799405941	7.79578628217822	10.2469548316832	9.08972280693069	8.36320294059406	7.40359828712871	8.55943785643564	11.8557610544554	7.53232528712871	11.0123700742574	8.48056576732673	0.549415775729736
GSM943370_Treat	1	9.38586361881188	10.2135936460396	8.26664714356436	10.5609603960396	8.21601068811881	10.5992177772277	9.13405882178218	8.28197155445545	7.44598464356436	8.44548701485149	12.2670367376238	7.69982393564356	9.99147814851485	8.62343497029703	0.422367226176998
GSM943374_Treat	1	9.30028220792079	9.43485323267327	8.09881801980198	10.3357654727723	7.84944594059406	10.437605019802	9.34989703960396	8.10867213861386	7.43912349009901	8.32873006930693	11.7533323019802	7.51634156188119	9.8777072029703	8.78198026237624	0.988782030480294
GSM943375_Treat	1	9.98765725247525	10.3914032871287	7.98561285643564	10.259766990099	8.30770016336634	10.2044970940594	9.3882960990099	8.00554462376238	7.43262247524753	8.42615912376238	11.6618548118812	7.77904941584158	10.145682980198	8.58836141336634	0.995251560221839
GSM943376_Treat	1	9.50116341584159	10.0171895792079	8.30580647524753	10.0819168762376	8.07634937128713	11.0066848712871	9.27883955940594	8.11371422277228	7.38854246534653	8.42450262871287	12.0355147326733	7.59495577970297	10.2302424851485	8.45289122772277	0.996640607850254
GSM943377_Treat	1	10.0351930445545	9.9209611980198	7.88353167821782	10.6049859554455	9.04771218811881	10.3011134851485	9.50880367326733	8.01498122277228	7.43031354455446	8.1263624009901	10.9909538811881	7.77821802970297	9.61523221287129	9.65734057920792	0.93552747328431
GSM943378_Treat	1	9.84401952475248	9.83497863861386	7.95472575742574	9.51669106683168	8.44705812623762	10.2803157178218	9.38894115841584	8.00853655940594	7.41865493069307	8.06821392079208	11.6490868663366	7.8697189950495	10.094912990099	9.16219318069307	0.990289940619022
GSM943379_Treat	1	9.48886725742574	10.101644289604	8.33730484158416	9.67109286386139	8.01795313861386	11.0323791980198	9.43581264356436	7.96083576237624	7.42201998019802	8.13031255940594	12.4002353861386	7.89533207425743	9.70901114356436	8.43375542326733	0.95386388316384
GSM943380_Treat	1	9.69939924009901	10.1502584306931	8.12287042079208	9.93753335643564	8.31481307425743	11.4218701980198	9.19282953465347	8.01893572277228	7.47990920792079	8.1704035	12.1913119851485	7.86247450990099	10.5935636633663	8.42657826485149	0.770910217270836
GSM943381_Treat	1	9.8805269009901	9.39418211138614	8.09983802970297	10.0514261460396	7.92831888118812	10.3631355	9.5237977970297	8.1408328960396	7.46747054455446	8.40594256435643	11.8292938960396	7.69013676237624	10.3779528316832	8.29977056435644	0.998814299242839
GSM943386_Treat	1	9.19431597524752	9.42181266336634	8.16148349009901	10.5723349108911	7.87598810148515	10.6323740594059	9.29645272772277	8.21262274752475	7.4349925	9.00346395049505	12.2094357277228	7.66482035643564	10.5964831386139	8.68659698019802	0.088008069357961
GSM943387_Treat	1	8.84551666336634	9.53125810148515	8.23499135148515	10.1817362549505	7.96939596782178	10.6323740594059	9.17196962376238	8.27596321782178	7.38534723762376	8.57754892574257	12.2003095346535	7.74942805940594	10.7210902970297	8.26956668811881	0.391376987460002
GSM943401_Treat	1	8.47874385643564	8.64535637871287	8.21147533168317	9.75193903960396	7.72861915841584	9.85411269059406	9.16523619306931	8.54500522772277	7.41458417326733	8.88163253465347	11.6330476980198	7.44460114851485	11.077451980198	8.50548615841584	0.937655986851947
GSM943402_Treat	1	8.70999438118812	9.58712467326733	8.21283429207921	9.86140241584158	7.67030347029703	10.5992177772277	9.15488408910891	8.26529440594059	7.39338487623762	8.94236322772277	12.7657055841584	7.56163674752475	11.2474777029703	8.25030131683168	0.337318609944335
GSM943413_Treat	1	9.50024943069307	10.0011471188119	8.34288900990099	10.3812174430693	8.18852302475248	10.6148290445545	9.45289800990099	8.26008708910891	7.44741513366337	8.05424222772277	11.8740720544554	7.78550327227723	10.6353559405941	8.59425065841584	0.969863519293574
GSM943416_Treat	1	9.74613475	10.2004887425743	8.18317557920792	10.294658519802	8.39037759405941	11.3924492920792	9.37437063861386	8.06280456435644	7.44227463366337	8.57020698514851	11.7980129331683	7.71884141584158	10.3844515148515	8.59789674257426	0.981051110547093
GSM943417_Treat	1	10.1861951905941	10.2830546237624	8.16725500495049	10.094912990099	8.44907163366337	10.4617356287129	9.3731628019802	8.04486151485149	7.47623774257426	8.23665540594059	11.1089312227723	7.74717451980198	11.0442637722772	8.68956026237624	0.998504482857187
GSM943418_Treat	1	9.6974981980198	10.192094460396	8.34081642574257	10.0399430049505	8.20529641584158	10.7135414405941	9.32104448514852	8.20716056930693	7.413346	8.5191520049505	11.972840450495	7.7247048019802	11.1525345643564	8.38502931435644	0.986847851681379
GSM943419_Treat	1	10.0687973242574	10.2158016856436	8.35464767821782	10.1485643886139	8.44771014851485	10.7088905940594	9.34930676237624	8.09099072772277	7.48989819306931	8.27295574257426	11.0867200222772	7.80230452970297	11.0963685841584	8.74868384405941	0.98406538299911
GSM943420_Treat	1	9.93251021534653	10.1076261485149	8.10755761386139	10.5882632054455	8.54936109405941	10.6540471188119	9.34135681683168	8.10529702475248	7.4543093019802	8.18632053465346	11.4383362376238	7.88019812871287	9.95267406435643	8.9222925	0.894613677295501
GSM943421_Treat	1	9.69152536633663	9.95182768811881	8.1140577029703	10.0656244108911	8.51971463861386	10.4461883118812	9.46124606930693	8.17170372772277	7.44668050990099	8.3025707029703	11.584160460396	7.91481246534654	11.353446450495	8.66434848514852	0.884487233715177
GSM943422_Treat	1	9.33236098514852	9.20585326485148	8.29531732178218	10.0351930445545	8.03662440594059	10.4928570445545	9.21319495544554	8.10404230693069	7.47279641584158	8.22611173762376	12.311606049505	7.65581257920792	9.57623957425743	8.43646695544554	0.263557670864912
GSM943423_Treat	1	10.0682789405941	10.0310984851485	8.05586475742574	9.63264208415842	8.43826486881188	10.7867674356436	9.42705109405941	8.0251662970297	7.38362874752475	8.08349197524752	12.1319646831683	7.81058640594059	9.57133175247525	8.92770491584158	0.999246708835235
GSM943424_Treat	1	8.88301006683168	9.45351241089109	8.33514474257426	9.7800715990099	7.76569696287129	10.1619705792079	9.29415243564356	8.27247483663366	7.45163053960396	8.40988045049505	12.3682542549505	7.47800096534653	10.5378033217822	8.2481078960396	0.937091612321036
GSM943425_Treat	1	8.53512728712871	8.89324237623762	8.27385721782178	10.2369384009901	7.52055014851485	9.96095964851485	8.98977505445545	8.4443401039604	7.45567348019802	8.95601965346535	12.3328565	7.4236298539604	10.5950628564356	7.52055014851485	0.380656728839008
GSM943426_Treat	1	9.56606664851485	9.36997403465347	8.05403860891089	9.91705621287129	8.2815851980198	10.1011578514851	9.25623934653465	8.18359628712871	7.47373584653465	8.66679652475248	12.0715739108911	7.59801018316832	9.33120267821782	8.79589003465347	0.749934377629583
GSM943427_Treat	1	8.80727321782178	9.00656562623762	8.30723230693069	9.6365628539604	7.61382808415842	10.161417460396	9.24966103960396	8.39897451485148	7.4570767029703	8.75550864356436	12.1150458960396	7.47557355445545	11.0795016831683	7.88126175742574	0.980009692992559
GSM943428_Treat	1	8.65222797029703	9.07275254950495	8.31645002970297	9.84152225	7.87450226237624	10.3727286435644	9.22403713861386	8.21262274752475	7.43209582673267	8.24991882178218	12.4593840940594	7.5239310990099	9.95082643564356	8.22028048267327	0.509589099598286
GSM943429_Treat	1	8.58991690594059	8.86077848514851	8.21946077227723	9.93343182178218	7.75943242574257	10.4061605544554	9.19650887623762	8.23840075742574	7.38087937128713	8.49686736633663	12.3167821782178	7.46510177227723	9.27064871287129	8.57764981683168	0.821157686010018
GSM943433_Treat	1	9.22204447029703	9.62005765346535	8.09157156435644	10.1107941014851	8.07167357920792	10.4423015148515	9.20728629207921	8.23291693069307	7.41674812871287	8.67787605940594	12.2814416089109	7.63718765841584	9.82090631683168	8.26231196287129	0.903862401840727
GSM943434_Treat	1	9.18262983663366	9.43677384158416	8.09939656930693	10.3209833168317	7.89129302475247	10.3768134405941	9.19003687128713	8.34473635148515	7.44464379207921	8.61368824752475	12.4461795792079	7.5841225049505	10.4213606336634	8.10774236138614	0.844609097427533
GSM943435_Treat	1	8.91541881683168	9.56060301980198	8.19703536138614	9.86919417326733	7.98067502970297	10.4900472376238	9.28061436633663	8.16545149009901	7.42770426237624	8.34738404455446	12.2956142326733	7.57714352722772	9.31413341584158	8.47152862871287	0.936828308884066
GSM943436_Treat	1	9.24966103960396	10.1656102524752	8.36342261881188	9.45062135891089	7.89089525247525	11.0123700742574	9.11843104455446	8.19635224752475	7.44703877227723	8.56293832178218	12.797183990099	7.80593089108911	9.53540555445545	7.84569622772277	0.937351026119104
GSM943437_Treat	1	8.95995564356436	9.12379169059406	8.19817656435644	9.52772862871287	7.71063485891089	10.3456428118812	9.29182043069307	8.1424162029703	7.41377743564356	8.54844694059406	12.6412991534653	7.51672633168317	9.48374391089109	8.17292427722772	0.964020587868057
GSM943438_Treat	1	9.47896081188119	8.8374247029703	8.05700156435643	10.1943225445545	8.12402213118812	10.0113107821782	9.20561986633663	8.26621741584158	7.47207322772277	8.57051195049505	11.7065801039604	7.55542861881188	9.81099047524753	8.44020549009901	0.8881635620426
GSM943439_Treat	1	8.94852313118812	8.94852313118812	8.08271743564356	10.3094080940594	7.87629769059406	10.8327126930693	9.32920173762376	8.21559284653465	7.47687187128713	8.47816149009901	12.5363591881188	7.53440493069307	9.2173692029703	8.42706752722772	0.554151230018443
GSM943440_Treat	1	8.79458128217822	9.30381426485149	8.2045797970297	9.82811616831683	8.16592913366337	10.8376902772277	9.25407618316832	8.16895027227723	7.429821	8.62190254950495	12.5118953613861	7.59247416831683	9.46249931683168	8.19053297524752	0.457759920970475
GSM943441_Treat	1	9.45094179207921	9.03282114851485	7.97539482178218	10.049395740099	8.42343659158416	9.71814307425743	9.42827167821782	8.2086206980198	7.40252682178218	8.42250082178218	11.709736519802	7.61103668316832	9.69599966831683	8.84573125742574	0.961273670401145
GSM943442_Treat	1	9.08308710643564	9.6472787029703	8.30896136138614	9.69193901980198	8.22195989108911	10.5609603960396	9.3077406039604	8.11668560891089	7.45331599009901	8.41010683663366	12.6412991534653	7.61170982673267	8.8166537029703	8.34397575247525	0.636460531704869
GSM943443_Treat	1	8.85550781683168	9.47121511386139	8.32786654455446	9.85611493069307	7.75367908415842	10.8028823613861	9.25297717326733	8.18432945544554	7.46090111881188	8.39997561881188	12.4873063168317	7.62735193564356	9.19115873762376	8.29365436386139	0.802584456537345
GSM943444_Treat	1	8.82633199752475	9.3646859480198	8.27650259405941	9.68166166089109	8.28197155445545	10.9909538811881	9.45168382673267	8.15009379207921	7.42103686633663	8.88734948019802	12.2520735742574	7.55455114851485	9.38184861881188	8.21768639108911	0.902026901321343
